# Supplementary material for: The Easter Egg Weevil (Pachyrhynchus) genome reveals syntenic patterns in Coleoptera across 200 million years of evolution
Source: PLoS Genet. 2021 Aug 30;17(8):e1009745. doi: 10.1371/journal.pgen.1009745 (PMC8432895; doi:10.1371/journal.pgen.1009745)
Supplement: S1 Anno Results — The faa, gff, and model scores results files as well as trna sequences of P. sulphureomaculatus assembly. A: Table_A.gff: the gff file. B: Table_B.faa: the faa file. C: Table_C.tsv: the gene model scores file. D: Table_D.trna: the trna seqs. (ZIP) [file pgen.1009745.s001.zip]

Archive with 12 entries (9 files):
- S1_Anno_Results/
- S1_Anno_Results/Table_B.faa
- __MACOSX/
- __MACOSX/S1_Anno_Results/
- __MACOSX/S1_Anno_Results/._Table_B.faa
- S1_Anno_Results/Table_D.trna
- __MACOSX/S1_Anno_Results/._Table_D.trna
- S1_Anno_Results/Table_C.tsv
- __MACOSX/S1_Anno_Results/._Table_C.tsv
- S1_Anno_Results/Table_A.gff
- __MACOSX/S1_Anno_Results/._Table_A.gff
- __MACOSX/._S1_Anno_Results
