# Supplementary material for: The Easter Egg Weevil (Pachyrhynchus) genome reveals syntenic patterns in Coleoptera across 200 million years of evolution
Source: PLoS Genet. 2021 Aug 30;17(8):e1009745. doi: 10.1371/journal.pgen.1009745 (PMC8432895; doi:10.1371/journal.pgen.1009745)
Supplement: S1 Anno Results — The faa, gff, and model scores results files as well as trna sequences of P. sulphureomaculatus assembly. A: Table_A.gff: the gff file. B: Table_B.faa: the faa file. C: Table_C.tsv: the gene model scores file. D: Table_D.trna: the trna seqs. (ZIP) [file pgen.1009745.s001.zip › S1_Anno_Results/Table_D.trna]

HiC_scaffold_1_pilon	1	3658869	3658940	Trp	CCA	0	0	74.9
HiC_scaffold_1_pilon	2	6900710	6900782	Phe	GAA	0	0	88.9
HiC_scaffold_1_pilon	3	7015651	7015723	Phe	GAA	0	0	88.9
HiC_scaffold_1_pilon	4	29907715	29907791	Lys	TTT	0	0	38.6	pseudo
HiC_scaffold_1_pilon	5	36709683	36709768	Undet	NNN	0	0	21.8	pseudo
HiC_scaffold_1_pilon	6	37199292	37199373	Ser	GCT	0	0	91.1
HiC_scaffold_1_pilon	7	37363945	37364016	Arg	TCT	0	0	24.0	pseudo
HiC_scaffold_1_pilon	8	37815193	37815263	Thr	CGT	0	0	44.7
HiC_scaffold_1_pilon	9	39847910	39847981	Thr	CGT	0	0	82.7
HiC_scaffold_1_pilon	10	44113798	44113870	Lys	CTT	0	0	87.8
HiC_scaffold_1_pilon	11	45456581	45456653	Val	CAC	0	0	80.1
HiC_scaffold_1_pilon	12	45472818	45472891	Ile	AAT	0	0	81.7
HiC_scaffold_1_pilon	13	48935526	48935605	Undet	NNN	0	0	26.8	pseudo
HiC_scaffold_1_pilon	14	50089695	50089766	Ile	TAT	0	0	30.7
HiC_scaffold_1_pilon	15	55625354	55625439	Undet	NNN	0	0	27.4	pseudo
HiC_scaffold_1_pilon	16	69120440	69120521	Ser	GCT	0	0	91.1
HiC_scaffold_1_pilon	17	80349429	80349503	Arg	TCT	0	0	27.2	pseudo
HiC_scaffold_1_pilon	18	81093480	81093552	Tyr	ATA	0	0	20.7	pseudo
HiC_scaffold_1_pilon	19	85643801	85643878	His	ATG	0	0	24.3	pseudo
HiC_scaffold_1_pilon	20	88278328	88278400	Ile	TAT	0	0	25.1
HiC_scaffold_1_pilon	21	88464659	88464738	Arg	TCT	0	0	25.8	pseudo
HiC_scaffold_1_pilon	22	88566611	88566683	Tyr	GTA	0	0	21.7
HiC_scaffold_1_pilon	23	108875304	108875377	His	ATG	0	0	20.6	pseudo
HiC_scaffold_1_pilon	24	108962445	108962518	His	ATG	0	0	20.6	pseudo
HiC_scaffold_1_pilon	25	109931342	109931423	Ser	CGA	0	0	86.9
HiC_scaffold_1_pilon	26	120873217	120873288	Tyr	GTA	0	0	28.6	pseudo
HiC_scaffold_1_pilon	27	120873601	120873673	Ile	TAT	0	0	21.7
HiC_scaffold_1_pilon	28	123395932	123396011	Ala	TGC	123395969	123395975	21.6	pseudo
HiC_scaffold_1_pilon	29	139839133	139839218	Undet	NNN	0	0	21.8	pseudo
HiC_scaffold_1_pilon	30	145899058	145899130	Tyr	GTA	0	0	29.2
HiC_scaffold_1_pilon	31	156896587	156896659	Arg	ACG	0	0	69.6
HiC_scaffold_1_pilon	32	157821101	157821172	Tyr	GTA	0	0	26.9
HiC_scaffold_1_pilon	33	167506315	167506388	Undet	NNN	0	0	27.8	pseudo
HiC_scaffold_1_pilon	34	169715260	169715345	Undet	NNN	0	0	21.8	pseudo
HiC_scaffold_1_pilon	35	176415261	176415330	Arg	TCT	0	0	29.0
HiC_scaffold_1_pilon	36	191738734	191738804	Arg	TCT	0	0	29.9	pseudo
HiC_scaffold_1_pilon	37	192596082	192596154	Undet	NNN	0	0	22.2	pseudo
HiC_scaffold_1_pilon	38	196827120	196827191	Pro	AGG	0	0	68.0
HiC_scaffold_1_pilon	39	199706462	199706530	Ser	CGA	0	0	21.1	pseudo
HiC_scaffold_1_pilon	40	201739817	201739889	Ile	TAT	0	0	21.2	pseudo
HiC_scaffold_1_pilon	41	206441829	206441900	Gln	CTG	0	0	72.5
HiC_scaffold_1_pilon	42	209994108	209994193	Undet	NNN	0	0	21.8	pseudo
HiC_scaffold_1_pilon	43	212192413	212192484	Gly	TCC	0	0	69.6
HiC_scaffold_1_pilon	44	213499096	213499181	Undet	NNN	0	0	21.8	pseudo
HiC_scaffold_1_pilon	45	220586028	220586113	Undet	NNN	0	0	21.8	pseudo
HiC_scaffold_1_pilon	46	224138180	224138251	Asp	GTC	0	0	68.5
HiC_scaffold_1_pilon	47	231232705	231232790	Undet	NNN	0	0	21.4	pseudo
HiC_scaffold_1_pilon	48	240120544	240120625	Ser	TGA	0	0	85.0
HiC_scaffold_1_pilon	49	240121327	240121402	Ser	TGA	0	0	21.1	pseudo
HiC_scaffold_1_pilon	50	245625231	245625302	His	GTG	0	0	60.6
HiC_scaffold_1_pilon	51	245637537	245637608	His	GTG	0	0	60.6
HiC_scaffold_1_pilon	52	245639898	245639969	His	GTG	0	0	60.6
HiC_scaffold_1_pilon	53	245652663	245652734	His	GTG	0	0	64.9
HiC_scaffold_1_pilon	54	245658037	245658108	His	GTG	0	0	60.6
HiC_scaffold_1_pilon	55	245681468	245681539	His	GTG	0	0	60.6
HiC_scaffold_1_pilon	56	254669042	254669127	Undet	NNN	0	0	21.8	pseudo
HiC_scaffold_1_pilon	57	245362617	245362546	His	GTG	0	0	63.5
HiC_scaffold_1_pilon	58	238867093	238867008	Ala	TGC	238867051	238867044	21.5	pseudo
HiC_scaffold_1_pilon	59	233231509	233231438	Asp	GTC	0	0	68.5
HiC_scaffold_1_pilon	60	233121682	233121611	Ala	TGC	0	0	81.6
HiC_scaffold_1_pilon	61	223608931	223608846	Undet	NNN	0	0	21.8	pseudo
HiC_scaffold_1_pilon	62	210861823	210861751	Ile	TAT	0	0	38.5
HiC_scaffold_1_pilon	63	208790197	208790112	Undet	NNN	0	0	21.8	pseudo
HiC_scaffold_1_pilon	64	202407434	202407362	Ile	TAT	0	0	26.6	pseudo
HiC_scaffold_1_pilon	65	194877164	194877079	Asn	GTT	0	0	20.8	pseudo
HiC_scaffold_1_pilon	66	190835714	190835644	Arg	TCT	0	0	36.6	pseudo
HiC_scaffold_1_pilon	67	175356419	175356348	Ile	TAT	0	0	27.4	pseudo
HiC_scaffold_1_pilon	68	158999154	158999081	Asn	GTT	0	0	79.0
HiC_scaffold_1_pilon	69	158839577	158839504	Asn	GTT	0	0	79.0
HiC_scaffold_1_pilon	70	158785171	158785099	Arg	ACG	0	0	71.3
HiC_scaffold_1_pilon	71	157296698	157296629	Arg	TCT	0	0	20.2	pseudo
HiC_scaffold_1_pilon	72	156896227	156896155	Lys	CTT	0	0	87.8
HiC_scaffold_1_pilon	73	143645712	143645621	Ile	TAT	143645674	143645657	69.2
HiC_scaffold_1_pilon	74	140022453	140022380	His	ATG	0	0	20.2	pseudo
HiC_scaffold_1_pilon	75	139938667	139938594	Asn	GTT	0	0	79.0
HiC_scaffold_1_pilon	76	135902708	135902637	iMet	CAT	0	0	63.4
HiC_scaffold_1_pilon	77	116062657	116062584	Tyr	GTA	0	0	31.0
HiC_scaffold_1_pilon	78	110193461	110193390	His	GTG	0	0	63.5
HiC_scaffold_1_pilon	79	105574192	105574111	Ala	TGC	105574154	105574148	20.6
HiC_scaffold_1_pilon	80	102916860	102916789	Leu	TAA	0	0	23.6	pseudo
HiC_scaffold_1_pilon	81	96967587	96967505	Arg	TCT	0	0	29.4	pseudo
HiC_scaffold_1_pilon	82	88566257	88566185	Phe	GAA	0	0	35.3
HiC_scaffold_1_pilon	83	85538683	85538611	Ile	TAT	0	0	55.1
HiC_scaffold_1_pilon	84	82913570	82913498	Phe	GAA	0	0	88.9
HiC_scaffold_1_pilon	85	81097019	81096947	Tyr	ATA	0	0	34.1
HiC_scaffold_1_pilon	86	74014120	74014037	Leu	TAA	0	0	73.2
HiC_scaffold_1_pilon	87	65730958	65730886	Ile	TAT	0	0	21.1	pseudo
HiC_scaffold_1_pilon	88	64501178	64501106	Tyr	GTA	0	0	24.4	pseudo
HiC_scaffold_1_pilon	89	62011697	62011621	Tyr	GTA	0	0	23.9	pseudo
HiC_scaffold_1_pilon	90	55763946	55763871	Asn	GTT	0	0	20.0	pseudo
HiC_scaffold_1_pilon	91	49502290	49502218	Arg	TCT	0	0	80.9
HiC_scaffold_1_pilon	92	43977277	43977205	Lys	CTT	0	0	87.8
HiC_scaffold_1_pilon	93	43975619	43975547	Lys	CTT	0	0	87.8
HiC_scaffold_1_pilon	94	42275378	42275293	Undet	NNN	0	0	21.8	pseudo
HiC_scaffold_1_pilon	95	41361796	41361724	Lys	CTT	0	0	87.8
HiC_scaffold_1_pilon	96	41194823	41194751	Lys	CTT	0	0	87.8
HiC_scaffold_1_pilon	97	37245632	37245561	Asp	GTC	0	0	68.5
HiC_scaffold_1_pilon	98	37242034	37241961	Thr	AGT	0	0	75.2
HiC_scaffold_1_pilon	99	37209261	37209189	Met	CAT	0	0	77.9
HiC_scaffold_1_pilon	100	37208899	37208786	Leu	CAA	37208861	37208831	75.2
HiC_scaffold_1_pilon	101	25705510	25705434	Undet	NNN	0	0	22.9	pseudo
HiC_scaffold_1_pilon	102	11852485	11852400	Undet	NNN	0	0	21.8	pseudo
HiC_scaffold_2_pilon	1	4980047	4980134	Undet	NNN	0	0	21.0	pseudo
HiC_scaffold_2_pilon	2	8607718	8607791	Thr	AGT	0	0	71.9
HiC_scaffold_2_pilon	3	14297258	14297343	Undet	NNN	0	0	21.8	pseudo
HiC_scaffold_2_pilon	4	16687302	16687387	Ala	TGC	0	0	26.5	pseudo
HiC_scaffold_2_pilon	5	24959026	24959098	Arg	TCT	0	0	25.1	pseudo
HiC_scaffold_2_pilon	6	25975614	25975699	Undet	NNN	0	0	21.8	pseudo
HiC_scaffold_2_pilon	7	29735603	29735688	Ala	TGC	0	0	24.5	pseudo
HiC_scaffold_2_pilon	8	35098896	35098978	Undet	NNN	0	0	20.2	pseudo
HiC_scaffold_2_pilon	9	38003751	38003823	Val	CAC	0	0	77.3
HiC_scaffold_2_pilon	10	39455422	39455507	Undet	NNN	0	0	21.8	pseudo
HiC_scaffold_2_pilon	11	39495821	39495891	Ser	ACT	0	0	21.1	pseudo
HiC_scaffold_2_pilon	12	61819888	61819959	Lys	TTT	0	0	28.3	pseudo
HiC_scaffold_2_pilon	13	64066009	64066086	Undet	NNN	0	0	29.6	pseudo
HiC_scaffold_2_pilon	14	66275041	66275112	Arg	TCT	0	0	22.2	pseudo
HiC_scaffold_2_pilon	15	69972736	69972818	Ala	TGC	0	0	20.0	pseudo
HiC_scaffold_2_pilon	16	83997583	83997668	Ala	TGC	83997625	83997632	23.2	pseudo
HiC_scaffold_2_pilon	17	89732023	89732095	Met	CAT	0	0	77.9
HiC_scaffold_2_pilon	18	89909225	89909296	Glu	CTC	0	0	70.6
HiC_scaffold_2_pilon	19	107814555	107814627	Arg	TCG	0	0	70.8
HiC_scaffold_2_pilon	20	112447953	112448033	Sup	TTA	112447989	112447996	52.6
HiC_scaffold_2_pilon	21	119563769	119563841	Ile	TAT	0	0	41.0
HiC_scaffold_2_pilon	22	119730132	119730204	Ile	TAT	0	0	41.5
HiC_scaffold_2_pilon	23	132078507	132078584	Arg	TCT	0	0	22.3	pseudo
HiC_scaffold_2_pilon	24	143129826	143129898	Lys	CTT	0	0	78.1
HiC_scaffold_2_pilon	25	145475941	145476013	Lys	TTT	0	0	88.8
HiC_scaffold_2_pilon	26	174764246	174764325	Phe	GAA	174764284	174764289	60.4
HiC_scaffold_2_pilon	27	174782375	174782454	Phe	GAA	174782413	174782418	61.2
HiC_scaffold_2_pilon	28	176701447	176701518	Val	AAC	0	0	24.4	pseudo
HiC_scaffold_2_pilon	29	183415889	183415962	Ile	AAT	0	0	81.7
HiC_scaffold_2_pilon	30	200138985	200139057	Lys	CTT	0	0	87.8
HiC_scaffold_2_pilon	31	205464676	205464751	Tyr	GTA	0	0	23.7	pseudo
HiC_scaffold_2_pilon	32	205547138	205547213	Tyr	GTA	0	0	23.7	pseudo
HiC_scaffold_2_pilon	33	233462438	233462509	Gln	TTG	0	0	71.5
HiC_scaffold_2_pilon	34	234457994	234458065	Gln	TTG	0	0	71.5
HiC_scaffold_2_pilon	35	236505012	236505093	Ser	CGA	0	0	84.6
HiC_scaffold_2_pilon	36	237282151	237282222	Ile	TAT	0	0	30.8
HiC_scaffold_2_pilon	37	246307328	246307398	Glu	TTC	0	0	55.5
HiC_scaffold_2_pilon	38	250993913	250993989	Arg	TCT	0	0	25.5	pseudo
HiC_scaffold_2_pilon	39	247522330	247522245	Undet	NNN	0	0	21.8	pseudo
HiC_scaffold_2_pilon	40	246308421	246308336	Undet	NNN	0	0	21.8	pseudo
HiC_scaffold_2_pilon	41	243878689	243878618	Cys	GCA	0	0	80.4
HiC_scaffold_2_pilon	42	243304189	243304118	Gly	TCC	0	0	69.6
HiC_scaffold_2_pilon	43	237772600	237772515	Val	CAC	237772554	237772550	23.2	pseudo
HiC_scaffold_2_pilon	44	235629318	235629246	Tyr	GTA	0	0	22.4	pseudo
HiC_scaffold_2_pilon	45	234628262	234628190	Arg	TCT	0	0	80.9
HiC_scaffold_2_pilon	46	232359321	232359236	Undet	NNN	0	0	21.8	pseudo
HiC_scaffold_2_pilon	47	230634485	230634413	Tyr	GTA	0	0	41.7
HiC_scaffold_2_pilon	48	229951399	229951329	Thr	TGT	0	0	75.1
HiC_scaffold_2_pilon	49	225855729	225855648	Ser	GCT	0	0	91.1
HiC_scaffold_2_pilon	50	203153314	203153243	Val	AAC	0	0	80.4
HiC_scaffold_2_pilon	51	200330616	200330536	Lys	TTT	0	0	21.7	pseudo
HiC_scaffold_2_pilon	52	196768182	196768112	Gly	GCC	0	0	80.1
HiC_scaffold_2_pilon	53	184019945	184019866	Arg	TCT	0	0	20.3	pseudo
HiC_scaffold_2_pilon	54	174775877	174775798	Leu	CAA	174775839	174775834	57.2
HiC_scaffold_2_pilon	55	174769630	174769551	Phe	GAA	174769592	174769587	39.7	pseudo
HiC_scaffold_2_pilon	56	171413608	171413535	Ile	AAT	0	0	81.7
HiC_scaffold_2_pilon	57	153414499	153414414	Ala	TGC	0	0	24.5	pseudo
HiC_scaffold_2_pilon	58	140759239	140759160	Arg	TCT	0	0	21.4	pseudo
HiC_scaffold_2_pilon	59	135062513	135062441	Phe	AAA	0	0	23.9	pseudo
HiC_scaffold_2_pilon	60	128556418	128556347	Arg	TCT	0	0	25.3	pseudo
HiC_scaffold_2_pilon	61	128212470	128212398	Cys	GCA	0	0	24.1	pseudo
HiC_scaffold_2_pilon	62	122822326	122822257	Tyr	GTA	0	0	24.2	pseudo
HiC_scaffold_2_pilon	63	119338487	119338402	Undet	NNN	0	0	21.8	pseudo
HiC_scaffold_2_pilon	64	118545471	118545399	Lys	TTT	0	0	88.8
HiC_scaffold_2_pilon	65	107600780	107600708	Arg	TCG	0	0	70.8
HiC_scaffold_2_pilon	66	104288703	104288633	Arg	TCT	0	0	25.0	pseudo
HiC_scaffold_2_pilon	67	90336926	90336813	Leu	CAA	90336888	90336858	74.3
HiC_scaffold_2_pilon	68	85054580	85054511	Lys	TTT	0	0	24.5	pseudo
HiC_scaffold_2_pilon	69	81428077	81427997	Ala	TGC	81428039	81428033	23.0
HiC_scaffold_2_pilon	70	73674957	73674878	Leu	TAG	0	0	72.3
HiC_scaffold_2_pilon	71	73112443	73112372	Leu	GAG	0	0	22.4
HiC_scaffold_2_pilon	72	63372849	63372783	Undet	NNN	0	0	22.4
HiC_scaffold_2_pilon	73	62373594	62373509	Undet	NNN	0	0	21.8	pseudo
HiC_scaffold_2_pilon	74	57067439	57067370	Arg	TCT	0	0	20.2	pseudo
HiC_scaffold_2_pilon	75	56102590	56102519	Arg	GCG	0	0	20.4
HiC_scaffold_2_pilon	76	31406217	31406146	Arg	TCT	0	0	23.9	pseudo
HiC_scaffold_2_pilon	77	31360060	31359989	Arg	TCT	0	0	23.8	pseudo
HiC_scaffold_2_pilon	78	28996384	28996299	Val	CAC	28996338	28996334	23.2	pseudo
HiC_scaffold_2_pilon	79	22867210	22867125	Ala	TGC	0	0	24.5	pseudo
HiC_scaffold_2_pilon	80	7076514	7076429	Undet	NNN	0	0	21.8	pseudo
HiC_scaffold_2_pilon	81	1100376	1100303	Thr	AGT	0	0	75.2
HiC_scaffold_3_pilon	1	13087236	13087308	Ala	AGC	0	0	63.7
HiC_scaffold_3_pilon	2	28450752	28450825	Ser	CGA	0	0	29.5	pseudo
HiC_scaffold_3_pilon	3	32891484	32891557	Thr	AGT	0	0	75.2
HiC_scaffold_3_pilon	4	34769671	34769745	Arg	TCT	0	0	23.9	pseudo
HiC_scaffold_3_pilon	5	38648102	38648173	Cys	GCA	0	0	81.2
HiC_scaffold_3_pilon	6	38654320	38654391	Cys	GCA	0	0	72.2
HiC_scaffold_3_pilon	7	38727800	38727870	Arg	GCG	0	0	28.9	pseudo
HiC_scaffold_3_pilon	8	39785066	39785145	Phe	AAA	39785104	39785109	60.4
HiC_scaffold_3_pilon	9	39824085	39824164	Phe	GAA	39824123	39824128	58.0
HiC_scaffold_3_pilon	10	39848190	39848269	Phe	GAA	39848228	39848233	60.4
HiC_scaffold_3_pilon	11	39874267	39874346	Phe	AAA	39874305	39874310	60.4
HiC_scaffold_3_pilon	12	47316307	47316378	Arg	TCT	0	0	38.9	pseudo
HiC_scaffold_3_pilon	13	57015230	57015309	Ala	TGC	57015267	57015273	28.8	pseudo
HiC_scaffold_3_pilon	14	58261896	58261981	Undet	NNN	0	0	21.8	pseudo
HiC_scaffold_3_pilon	15	64139023	64139119	Val	AAC	64139068	64139084	20.9	pseudo
HiC_scaffold_3_pilon	16	66707393	66707465	Undet	NNN	0	0	20.2	pseudo
HiC_scaffold_3_pilon	17	73281570	73281653	Ala	TGC	0	0	23.9	pseudo
HiC_scaffold_3_pilon	18	79539506	79539579	Pro	CGG	0	0	50.2
HiC_scaffold_3_pilon	19	79599378	79599449	Pro	CGG	0	0	71.0
HiC_scaffold_3_pilon	20	80035556	80035628	Arg	TCG	0	0	70.8
HiC_scaffold_3_pilon	21	87384247	87384319	Val	AAC	0	0	81.6
HiC_scaffold_3_pilon	22	87842860	87842921	Arg	TCT	0	0	28.1
HiC_scaffold_3_pilon	23	88949964	88950037	Ile	AAT	0	0	81.7
HiC_scaffold_3_pilon	24	90107293	90107364	iMet	CAT	0	0	63.4
HiC_scaffold_3_pilon	25	92896080	92896150	Gly	GCC	0	0	80.1
HiC_scaffold_3_pilon	26	94445220	94445293	Ile	AAT	0	0	81.7
HiC_scaffold_3_pilon	27	99301994	99302070	Lys	CTT	0	0	21.0	pseudo
HiC_scaffold_3_pilon	28	100888828	100888913	Undet	NNN	0	0	21.8	pseudo
HiC_scaffold_3_pilon	29	124478199	124478271	Val	AAC	0	0	81.6
HiC_scaffold_3_pilon	30	124564783	124564855	Val	AAC	0	0	81.6
HiC_scaffold_3_pilon	31	132165597	132165658	Asn	GTT	0	0	25.7	pseudo
HiC_scaffold_3_pilon	32	132512391	132512452	Asn	GTT	0	0	35.4
HiC_scaffold_3_pilon	33	135112716	135112801	Undet	NNN	0	0	20.6	pseudo
HiC_scaffold_3_pilon	34	131790902	131790819	Leu	TAA	0	0	73.2
HiC_scaffold_3_pilon	35	131185561	131185489	Lys	TTT	0	0	88.8
HiC_scaffold_3_pilon	36	127453741	127453670	Arg	TCT	0	0	32.2	pseudo
HiC_scaffold_3_pilon	37	127252199	127252121	Ser	ACT	0	0	20.4	pseudo
HiC_scaffold_3_pilon	38	125524761	125524688	Thr	AGT	0	0	75.2
HiC_scaffold_3_pilon	39	108749328	108749256	Undet	NNN	0	0	25.9
HiC_scaffold_3_pilon	40	102351367	102351296	Arg	TCT	0	0	20.4	pseudo
HiC_scaffold_3_pilon	41	99318536	99318464	Tyr	GTA	0	0	25.7	pseudo
HiC_scaffold_3_pilon	42	98431909	98431824	Undet	NNN	0	0	21.8	pseudo
HiC_scaffold_3_pilon	43	97454460	97454347	Leu	CAA	97454422	97454392	75.2
HiC_scaffold_3_pilon	44	94342296	94342183	Leu	CAA	94342258	94342228	74.3
HiC_scaffold_3_pilon	45	90097340	90097269	Gly	GCC	0	0	43.1
HiC_scaffold_3_pilon	46	83106291	83106220	Arg	TCT	0	0	40.2	pseudo
HiC_scaffold_3_pilon	47	79600072	79599989	Leu	TAA	0	0	73.2
HiC_scaffold_3_pilon	48	79540205	79540119	Sup	TTA	0	0	54.4
HiC_scaffold_3_pilon	49	77801177	77801094	Leu	TAA	0	0	73.6
HiC_scaffold_3_pilon	50	68019901	68019829	Arg	CCT	0	0	70.0
HiC_scaffold_3_pilon	51	66162198	66162125	Undet	NNN	0	0	22.4	pseudo
HiC_scaffold_3_pilon	52	63296141	63296063	Arg	TCT	0	0	33.9	pseudo
HiC_scaffold_3_pilon	53	54437054	54436969	Undet	NNN	0	0	21.8	pseudo
HiC_scaffold_3_pilon	54	44691504	44691433	Arg	TCT	0	0	20.7	pseudo
HiC_scaffold_3_pilon	55	43566992	43566920	Tyr	ATA	0	0	33.9
HiC_scaffold_3_pilon	56	42932691	42932616	Leu	TAA	0	0	32.8	pseudo
HiC_scaffold_3_pilon	57	41713810	41713738	Phe	GAA	0	0	88.9
HiC_scaffold_3_pilon	58	41631324	41631252	Phe	GAA	0	0	88.9
HiC_scaffold_3_pilon	59	39854118	39854039	Phe	GAA	39854080	39854075	60.4
HiC_scaffold_3_pilon	60	39839797	39839718	Phe	GAA	39839759	39839754	61.4
HiC_scaffold_3_pilon	61	39768514	39768435	Phe	GAA	39768476	39768471	60.4
HiC_scaffold_3_pilon	62	39100106	39100031	Lys	TTT	0	0	24.8	pseudo
HiC_scaffold_3_pilon	63	26819542	26819468	Ser	GGA	0	0	21.3	pseudo
HiC_scaffold_3_pilon	64	12265666	12265597	Arg	TCT	0	0	22.7	pseudo
HiC_scaffold_4_pilon	1	1455172	1455244	Cys	GCA	0	0	32.9	pseudo
HiC_scaffold_4_pilon	2	33215125	33215197	Cys	GCA	0	0	23.5	pseudo
HiC_scaffold_4_pilon	3	33278575	33278647	Cys	GCA	0	0	32.3	pseudo
HiC_scaffold_4_pilon	4	37712404	37712475	Arg	TCT	0	0	22.0	pseudo
HiC_scaffold_4_pilon	5	37936729	37936797	Arg	TCT	0	0	29.1	pseudo
HiC_scaffold_4_pilon	6	40943049	40943121	Sup	CTA	0	0	37.8	pseudo
HiC_scaffold_4_pilon	7	40956074	40956146	Phe	GAA	0	0	21.3	pseudo
HiC_scaffold_4_pilon	8	45909072	45909157	Ala	TGC	0	0	25.0	pseudo
HiC_scaffold_4_pilon	9	52847371	52847437	Cys	GCA	0	0	28.8
HiC_scaffold_4_pilon	10	55433702	55433787	Undet	NNN	0	0	21.8	pseudo
HiC_scaffold_4_pilon	11	56787066	56787139	Ser	GGA	0	0	23.9
HiC_scaffold_4_pilon	12	59522908	59522993	Glu	TTC	0	0	24.7	pseudo
HiC_scaffold_4_pilon	13	72275842	72275916	Asn	GTT	0	0	22.4	pseudo
HiC_scaffold_4_pilon	14	87075622	87075701	Ala	TGC	87075659	87075665	28.8	pseudo
HiC_scaffold_4_pilon	15	87870910	87870971	Asn	GTT	0	0	28.8
HiC_scaffold_4_pilon	16	89972080	89972165	Undet	NNN	0	0	21.8	pseudo
HiC_scaffold_4_pilon	17	90813914	90813988	His	ATG	0	0	23.6	pseudo
HiC_scaffold_4_pilon	18	94999947	95000026	His	ATG	0	0	23.9	pseudo
HiC_scaffold_4_pilon	19	98811684	98811764	Ile	AAT	0	0	37.8
HiC_scaffold_4_pilon	20	105175887	105175972	Ala	TGC	105175929	105175936	30.0	pseudo
HiC_scaffold_4_pilon	21	106072594	106072666	Ile	TAT	0	0	20.0	pseudo
HiC_scaffold_4_pilon	22	113310293	113310378	Undet	NNN	0	0	21.8	pseudo
HiC_scaffold_4_pilon	23	117866421	117866506	Undet	NNN	0	0	21.8	pseudo
HiC_scaffold_4_pilon	24	124316337	124316422	Undet	NNN	0	0	21.8	pseudo
HiC_scaffold_4_pilon	25	125436882	125436953	Asp	GTC	0	0	68.5
HiC_scaffold_4_pilon	26	131197017	131197108	Tyr	GTA	131197054	131197072	78.9
HiC_scaffold_4_pilon	27	131722063	131722154	Tyr	GTA	131722100	131722118	78.9
HiC_scaffold_4_pilon	28	135227322	135227390	Arg	TCT	0	0	23.7	pseudo
HiC_scaffold_4_pilon	29	138234169	138234245	His	ATG	0	0	20.9	pseudo
HiC_scaffold_4_pilon	30	139314919	139315004	Val	CAC	139314965	139314969	21.5	pseudo
HiC_scaffold_4_pilon	31	144410872	144410944	Ser	GGA	0	0	20.8
HiC_scaffold_4_pilon	32	149127719	149127790	Arg	TCT	0	0	23.7	pseudo
HiC_scaffold_4_pilon	33	149263565	149263636	Undet	NNN	0	0	29.5	pseudo
HiC_scaffold_4_pilon	34	156275076	156275147	Arg	TCT	0	0	25.6	pseudo
HiC_scaffold_4_pilon	35	159691596	159691666	Arg	GCG	0	0	24.9	pseudo
HiC_scaffold_4_pilon	36	164385434	164385509	Asn	ATT	0	0	20.4	pseudo
HiC_scaffold_4_pilon	37	168981901	168981973	Asn	ATT	0	0	20.1	pseudo
HiC_scaffold_4_pilon	38	172641038	172641109	Thr	CGT	0	0	82.7
HiC_scaffold_4_pilon	39	173320131	173320203	Arg	TCT	0	0	21.4	pseudo
HiC_scaffold_4_pilon	40	183276159	183276237	Asn	GTT	0	0	20.5	pseudo
HiC_scaffold_4_pilon	41	187435907	187435992	Ala	TGC	187435949	187435955	23.7	pseudo
HiC_scaffold_4_pilon	42	189080855	189080940	Undet	NNN	0	0	21.8	pseudo
HiC_scaffold_4_pilon	43	197531608	197531680	Arg	ACG	0	0	69.6
HiC_scaffold_4_pilon	44	201729450	201729535	Undet	NNN	0	0	21.8	pseudo
HiC_scaffold_4_pilon	45	203357650	203357723	Undet	NNN	0	0	21.4	pseudo
HiC_scaffold_4_pilon	46	212744186	212744260	Tyr	GTA	0	0	31.3
HiC_scaffold_4_pilon	47	213163889	213163974	Undet	NNN	0	0	21.8	pseudo
HiC_scaffold_4_pilon	48	220858860	220858932	Undet	NNN	0	0	24.4	pseudo
HiC_scaffold_4_pilon	49	221688702	221688787	Undet	NNN	0	0	21.8	pseudo
HiC_scaffold_4_pilon	50	221744595	221744667	Tyr	ATA	0	0	21.2	pseudo
HiC_scaffold_4_pilon	51	222265969	222265898	Ile	TAT	0	0	22.0	pseudo
HiC_scaffold_4_pilon	52	222248832	222248760	Tyr	ATA	0	0	21.2	pseudo
HiC_scaffold_4_pilon	53	215356978	215356893	Undet	NNN	0	0	21.8	pseudo
HiC_scaffold_4_pilon	54	204645262	204645189	Asn	GTT	0	0	32.9	pseudo
HiC_scaffold_4_pilon	55	194121598	194121513	Undet	NNN	0	0	21.8	pseudo
HiC_scaffold_4_pilon	56	187089115	187089043	Lys	TTT	0	0	88.8
HiC_scaffold_4_pilon	57	184596655	184596570	Undet	NNN	0	0	21.4	pseudo
HiC_scaffold_4_pilon	58	184126912	184126841	Cys	GCA	0	0	81.2
HiC_scaffold_4_pilon	59	183548944	183548866	Asn	GTT	0	0	20.5	pseudo
HiC_scaffold_4_pilon	60	181771966	181771889	Arg	TCT	0	0	22.4	pseudo
HiC_scaffold_4_pilon	61	180354816	180354743	Undet	NNN	0	0	23.4
HiC_scaffold_4_pilon	62	178814365	178814293	Ile	TAT	0	0	43.2
HiC_scaffold_4_pilon	63	177448285	177448213	Cys	GCA	0	0	71.6
HiC_scaffold_4_pilon	64	177009116	177009044	Cys	GCA	0	0	71.6
HiC_scaffold_4_pilon	65	168890376	168890307	Arg	TCT	0	0	25.9	pseudo
HiC_scaffold_4_pilon	66	155688160	155688075	Undet	NNN	0	0	21.8	pseudo
HiC_scaffold_4_pilon	67	142524246	142524179	Arg	GCG	0	0	20.5	pseudo
HiC_scaffold_4_pilon	68	130786329	130786249	Sup	TTA	130786293	130786286	61.3
HiC_scaffold_4_pilon	69	130423390	130423324	Arg	TCT	0	0	32.2
HiC_scaffold_4_pilon	70	104498894	104498819	Arg	TCT	0	0	25.8	pseudo
HiC_scaffold_4_pilon	71	103411857	103411783	Undet	NNN	0	0	23.6	pseudo
HiC_scaffold_4_pilon	72	100966618	100966533	Undet	NNN	0	0	21.8	pseudo
HiC_scaffold_4_pilon	73	99851502	99851417	Undet	NNN	0	0	21.8	pseudo
HiC_scaffold_4_pilon	74	87060479	87060400	Ala	TGC	87060442	87060436	24.8	pseudo
HiC_scaffold_4_pilon	75	70921940	70921868	Ile	TAT	0	0	38.4
HiC_scaffold_4_pilon	76	58333360	58333275	Ala	TGC	58333318	58333311	23.2	pseudo
HiC_scaffold_4_pilon	77	56378041	56377968	Ser	GGA	0	0	23.9
HiC_scaffold_4_pilon	78	55703573	55703502	Arg	TCT	0	0	29.1	pseudo
HiC_scaffold_4_pilon	79	46627669	46627597	Lys	CTT	0	0	87.8
HiC_scaffold_4_pilon	80	40955723	40955651	Sup	CTA	0	0	37.8	pseudo
HiC_scaffold_4_pilon	81	40942698	40942626	Phe	GAA	0	0	21.3	pseudo
HiC_scaffold_4_pilon	82	39543093	39543025	Undet	NNN	0	0	41.1
HiC_scaffold_4_pilon	83	39013129	39013058	Arg	TCG	0	0	22.9
HiC_scaffold_4_pilon	84	29431825	29431740	Ala	TGC	0	0	24.5	pseudo
HiC_scaffold_4_pilon	85	28306048	28305972	Arg	TCT	0	0	20.9	pseudo
HiC_scaffold_4_pilon	86	1180293	1180208	Undet	NNN	0	0	21.8	pseudo
HiC_scaffold_5_pilon	1	5446140	5446218	Arg	TCT	0	0	23.4	pseudo
HiC_scaffold_5_pilon	2	10916077	10916148	Leu	CAA	0	0	27.9	pseudo
HiC_scaffold_5_pilon	3	11042647	11042718	Leu	CAA	0	0	27.9	pseudo
HiC_scaffold_5_pilon	4	17531054	17531139	Ala	TGC	0	0	22.9	pseudo
HiC_scaffold_5_pilon	5	20512049	20512121	Arg	TCT	0	0	22.5	pseudo
HiC_scaffold_5_pilon	6	22487552	22487624	Undet	NNN	0	0	20.0	pseudo
HiC_scaffold_5_pilon	7	24826212	24826284	Tyr	ATA	0	0	26.6	pseudo
HiC_scaffold_5_pilon	8	28407769	28407840	Glu	CTC	0	0	70.6
HiC_scaffold_5_pilon	9	32828190	32828262	Cys	GCA	0	0	21.8	pseudo
HiC_scaffold_5_pilon	10	36951903	36951988	Undet	NNN	0	0	21.8	pseudo
HiC_scaffold_5_pilon	11	37199833	37199904	His	GTG	0	0	21.8	pseudo
HiC_scaffold_5_pilon	12	41558494	41558565	Arg	GCG	0	0	23.1	pseudo
HiC_scaffold_5_pilon	13	44211168	44211253	Undet	NNN	0	0	21.2	pseudo
HiC_scaffold_5_pilon	14	49832214	49832284	Ser	ACT	0	0	22.6	pseudo
HiC_scaffold_5_pilon	15	58784199	58784283	Undet	NNN	0	0	25.6	pseudo
HiC_scaffold_5_pilon	16	66088358	66088436	Tyr	ATA	0	0	31.4	pseudo
HiC_scaffold_5_pilon	17	64118507	64118422	Undet	NNN	0	0	21.8	pseudo
HiC_scaffold_5_pilon	18	61400825	61400752	Thr	AGT	0	0	76.8
HiC_scaffold_5_pilon	19	61247870	61247797	Thr	AGT	0	0	76.8
HiC_scaffold_5_pilon	20	61071450	61071382	Ile	AAT	0	0	49.4
HiC_scaffold_5_pilon	21	60387787	60387702	Undet	NNN	0	0	21.8	pseudo
HiC_scaffold_5_pilon	22	58484712	58484638	Ala	AGC	0	0	20.3
HiC_scaffold_5_pilon	23	49988943	49988871	Arg	TCT	0	0	21.1	pseudo
HiC_scaffold_5_pilon	24	48659303	48659239	Arg	TCT	0	0	24.7	pseudo
HiC_scaffold_5_pilon	25	48630527	48630455	Cys	GCA	0	0	27.7	pseudo
HiC_scaffold_5_pilon	26	46129620	46129547	Undet	NNN	0	0	24.9	pseudo
HiC_scaffold_5_pilon	27	45803181	45803107	Undet	NNN	0	0	28.7	pseudo
HiC_scaffold_5_pilon	28	45363215	45363130	Undet	NNN	0	0	21.9	pseudo
HiC_scaffold_5_pilon	29	35181358	35181286	Arg	GCG	0	0	22.3	pseudo
HiC_scaffold_5_pilon	30	25781898	25781813	Undet	NNN	0	0	21.8	pseudo
HiC_scaffold_5_pilon	31	18170223	18170151	Arg	CCT	0	0	70.0
HiC_scaffold_5_pilon	32	18072782	18072710	Arg	CCT	0	0	70.0
HiC_scaffold_5_pilon	33	17962690	17962624	Arg	CCT	0	0	25.5	pseudo
HiC_scaffold_5_pilon	34	16323386	16323312	Leu	CAA	0	0	20.8	pseudo
HiC_scaffold_5_pilon	35	10797785	10797712	Arg	CCG	0	0	25.0	pseudo
HiC_scaffold_5_pilon	36	8652252	8652167	Undet	NNN	0	0	21.8	pseudo
HiC_scaffold_5_pilon	37	8048171	8048093	Arg	TCT	0	0	23.4	pseudo
HiC_scaffold_5_pilon	38	2235220	2235142	Arg	TCT	0	0	25.7	pseudo
HiC_scaffold_6_pilon	1	1663688	1663773	Undet	NNN	0	0	21.4	pseudo
HiC_scaffold_6_pilon	2	5452757	5452829	Ala	AGC	0	0	67.1
HiC_scaffold_6_pilon	3	7014369	7014454	Undet	NNN	0	0	21.8	pseudo
HiC_scaffold_6_pilon	4	8205848	8205933	Undet	NNN	0	0	22.2	pseudo
HiC_scaffold_6_pilon	5	18549737	18549808	Glu	TTC	0	0	69.8
HiC_scaffold_6_pilon	6	20603948	20604021	Arg	TCT	0	0	20.9	pseudo
HiC_scaffold_6_pilon	7	27758047	27758132	Undet	NNN	0	0	22.2	pseudo
HiC_scaffold_6_pilon	8	33646745	33646830	Undet	NNN	0	0	21.8	pseudo
HiC_scaffold_6_pilon	9	35596512	35596583	Pro	TGG	0	0	70.5
HiC_scaffold_6_pilon	10	42411599	42411670	His	GTG	0	0	63.5
HiC_scaffold_6_pilon	11	42412091	42412164	Asn	GTT	0	0	79.0
HiC_scaffold_6_pilon	12	43228937	43229008	Pro	TGG	0	0	70.5
HiC_scaffold_6_pilon	13	44216790	44216863	His	ATG	0	0	20.8	pseudo
HiC_scaffold_6_pilon	14	44246568	44246639	Arg	TCT	0	0	25.0	pseudo
HiC_scaffold_6_pilon	15	45662652	45662721	Arg	TCT	0	0	20.6	pseudo
HiC_scaffold_6_pilon	16	54877175	54877246	Pro	TGG	0	0	68.2
HiC_scaffold_6_pilon	17	58592421	58592493	Val	TAC	0	0	79.2
HiC_scaffold_6_pilon	18	59330154	59330239	Ala	TGC	0	0	23.3	pseudo
HiC_scaffold_6_pilon	19	65969122	65969193	Arg	GCG	0	0	29.6
HiC_scaffold_6_pilon	20	69324051	69324123	His	ATG	0	0	22.1	pseudo
HiC_scaffold_6_pilon	21	70809989	70810061	Ile	TAT	0	0	24.2	pseudo
HiC_scaffold_6_pilon	22	70963159	70963230	Arg	TCT	0	0	22.4	pseudo
HiC_scaffold_6_pilon	23	71019115	71019187	Ile	TAT	0	0	24.2	pseudo
HiC_scaffold_6_pilon	24	71169649	71169720	Arg	TCT	0	0	22.4	pseudo
HiC_scaffold_6_pilon	25	71754123	71754194	Asp	GTC	0	0	37.7
HiC_scaffold_6_pilon	26	72329372	72329457	Undet	NNN	0	0	21.8	pseudo
HiC_scaffold_6_pilon	27	73695982	73696051	Tyr	GTA	0	0	26.5	pseudo
HiC_scaffold_6_pilon	28	77076186	77076257	Pro	AGG	0	0	68.0
HiC_scaffold_6_pilon	29	100683410	100683495	Undet	NNN	0	0	21.8	pseudo
HiC_scaffold_6_pilon	30	103045034	103045119	Undet	NNN	0	0	21.8	pseudo
HiC_scaffold_6_pilon	31	104105340	104105412	Undet	NNN	0	0	24.2
HiC_scaffold_6_pilon	32	104637818	104637886	Arg	TCT	0	0	31.1
HiC_scaffold_6_pilon	33	110708849	110708921	Val	TAC	0	0	79.2
HiC_scaffold_6_pilon	34	112025980	112026049	Arg	TCT	0	0	20.2	pseudo
HiC_scaffold_6_pilon	35	123517497	123517569	Arg	TCT	0	0	80.9
HiC_scaffold_6_pilon	36	119308444	119308359	Undet	NNN	0	0	21.7	pseudo
HiC_scaffold_6_pilon	37	116355410	116355325	Ala	TGC	0	0	24.5	pseudo
HiC_scaffold_6_pilon	38	110568579	110568494	Undet	NNN	0	0	21.5	pseudo
HiC_scaffold_6_pilon	39	78223617	78223547	Gly	GCC	0	0	80.1
HiC_scaffold_6_pilon	40	76954710	76954629	Ser	AGA	0	0	85.0
HiC_scaffold_6_pilon	41	76807899	76807818	Ser	AGA	0	0	85.0
HiC_scaffold_6_pilon	42	71204240	71204168	Ala	AGC	0	0	65.6
HiC_scaffold_6_pilon	43	71203840	71203768	Ala	AGC	0	0	64.4
HiC_scaffold_6_pilon	44	70997470	70997398	Ala	AGC	0	0	65.6
HiC_scaffold_6_pilon	45	70997071	70996999	Ala	AGC	0	0	64.4
HiC_scaffold_6_pilon	46	70801809	70801739	Tyr	GTA	0	0	27.8	pseudo
HiC_scaffold_6_pilon	47	70116256	70116171	Undet	NNN	0	0	21.8	pseudo
HiC_scaffold_6_pilon	48	69303097	69303036	Asn	GTT	0	0	21.8
HiC_scaffold_6_pilon	49	60566658	60566587	Gln	TTG	0	0	49.4
HiC_scaffold_6_pilon	50	60566498	60566427	Gln	TTG	0	0	52.4
HiC_scaffold_6_pilon	51	58303497	58303426	Arg	TCT	0	0	21.0	pseudo
HiC_scaffold_6_pilon	52	55625253	55625175	Lys	TTT	0	0	21.5	pseudo
HiC_scaffold_6_pilon	53	54965240	54965169	Cys	GCA	0	0	81.2
HiC_scaffold_6_pilon	54	45469979	45469908	Arg	TCT	0	0	23.0	pseudo
HiC_scaffold_6_pilon	55	45367413	45367335	Asn	GTT	0	0	23.3	pseudo
HiC_scaffold_6_pilon	56	40487069	40486996	His	ATG	0	0	20.2	pseudo
HiC_scaffold_6_pilon	57	39992969	39992884	Undet	NNN	0	0	21.8	pseudo
HiC_scaffold_6_pilon	58	39213982	39213911	Trp	CCA	0	0	74.9
HiC_scaffold_6_pilon	59	35562377	35562306	Pro	TGG	0	0	70.5
HiC_scaffold_6_pilon	60	30048560	30048489	Phe	GAA	0	0	30.2
HiC_scaffold_6_pilon	61	29947581	29947510	Cys	GCA	0	0	30.2
HiC_scaffold_6_pilon	62	25752892	25752831	Asn	GTT	0	0	22.4	pseudo
HiC_scaffold_6_pilon	63	23232043	23231971	Thr	TGT	0	0	81.4
HiC_scaffold_6_pilon	64	20348389	20348328	Asp	GTC	0	0	44.5
HiC_scaffold_6_pilon	65	20347976	20347905	His	GTG	0	0	63.5
HiC_scaffold_6_pilon	66	20057161	20057090	Trp	CCA	0	0	74.9
HiC_scaffold_6_pilon	67	16176664	16176587	Asn	GTT	0	0	20.2	pseudo
HiC_scaffold_6_pilon	68	12705297	12705212	Undet	NNN	0	0	21.8	pseudo
HiC_scaffold_6_pilon	69	12101821	12101749	Arg	CCT	0	0	70.3
HiC_scaffold_6_pilon	70	10186034	10185949	Ala	TGC	10185992	10185985	20.5	pseudo
HiC_scaffold_6_pilon	71	1381082	1381011	Gly	TCC	0	0	69.6
HiC_scaffold_7_pilon	1	7849798	7849870	Arg	TCG	0	0	70.8
HiC_scaffold_7_pilon	2	10280752	10280824	Lys	TTT	0	0	88.8
HiC_scaffold_7_pilon	3	24705209	24705279	Cys	GCA	0	0	23.0
HiC_scaffold_7_pilon	4	27201414	27201497	Leu	TAA	0	0	73.2
HiC_scaffold_7_pilon	5	30710322	30710401	Val	TAC	30710359	30710365	23.2
HiC_scaffold_7_pilon	6	31287434	31287519	Undet	NNN	0	0	21.8	pseudo
HiC_scaffold_7_pilon	7	39267990	39268063	Undet	NNN	0	0	21.9	pseudo
HiC_scaffold_7_pilon	8	44571111	44571191	Asn	ATT	0	0	38.0	pseudo
HiC_scaffold_7_pilon	9	48354584	48354656	Ile	TAT	0	0	20.1	pseudo
HiC_scaffold_7_pilon	10	61704936	61705009	Ile	AAT	0	0	76.3
HiC_scaffold_7_pilon	11	61806321	61806394	Ile	AAT	0	0	81.7
HiC_scaffold_7_pilon	12	65261852	65261920	Arg	TCT	0	0	25.0
HiC_scaffold_7_pilon	13	67538344	67538414	Arg	TCT	0	0	20.0	pseudo
HiC_scaffold_7_pilon	14	71448559	71448635	Arg	TCT	0	0	21.2	pseudo
HiC_scaffold_7_pilon	15	74670344	74670416	Arg	TCT	0	0	24.9	pseudo
HiC_scaffold_7_pilon	16	76433621	76433690	Arg	TCT	0	0	27.5	pseudo
HiC_scaffold_7_pilon	17	80646397	80646465	Gly	TCC	0	0	21.9	pseudo
HiC_scaffold_7_pilon	18	82078355	82078424	Gly	ACC	0	0	25.9	pseudo
HiC_scaffold_7_pilon	19	83386869	83386982	Leu	CAA	83386907	83386937	75.2
HiC_scaffold_7_pilon	20	90069378	90069463	Ala	TGC	90069420	90069427	20.6	pseudo
HiC_scaffold_7_pilon	21	90363116	90363201	Ala	TGC	90363158	90363165	20.6	pseudo
HiC_scaffold_7_pilon	22	93616494	93616559	Arg	TCT	0	0	20.4	pseudo
HiC_scaffold_7_pilon	23	102961344	102961415	Ala	CGC	0	0	72.0
HiC_scaffold_7_pilon	24	104710227	104710312	Undet	NNN	0	0	21.8	pseudo
HiC_scaffold_7_pilon	25	104882373	104882458	Undet	NNN	0	0	21.8	pseudo
HiC_scaffold_7_pilon	26	108510221	108510292	Arg	CCT	0	0	30.7	pseudo
HiC_scaffold_7_pilon	27	109141823	109141899	Arg	CCT	0	0	29.9	pseudo
HiC_scaffold_7_pilon	28	111187331	111187411	Ala	TGC	111187368	111187375	20.0	pseudo
HiC_scaffold_7_pilon	29	111363184	111363264	Ala	TGC	111363221	111363228	20.0	pseudo
HiC_scaffold_7_pilon	30	116070226	116070297	iMet	CAT	0	0	63.4
HiC_scaffold_7_pilon	31	121188053	121188140	Arg	GCG	121188089	121188104	26.6
HiC_scaffold_7_pilon	32	121632885	121632972	Arg	GCG	121632921	121632936	26.6
HiC_scaffold_7_pilon	33	121689356	121689427	Arg	TCT	0	0	23.8	pseudo
HiC_scaffold_7_pilon	34	124487086	124487168	Leu	CAG	0	0	76.6
HiC_scaffold_7_pilon	35	127710962	127711047	Undet	NNN	0	0	21.8	pseudo
HiC_scaffold_7_pilon	36	127812455	127812527	Undet	NNN	0	0	41.6
HiC_scaffold_7_pilon	37	129420606	129420691	Undet	NNN	0	0	21.8	pseudo
HiC_scaffold_7_pilon	38	129744112	129744183	Ala	CGC	0	0	72.0
HiC_scaffold_7_pilon	39	130748118	130748190	Ser	AGA	0	0	37.3
HiC_scaffold_7_pilon	40	131846385	131846458	Asn	GTT	0	0	79.0
HiC_scaffold_7_pilon	41	129338626	129338559	Arg	TCG	129338595	129338593	26.2
HiC_scaffold_7_pilon	42	124181558	124181473	Undet	NNN	0	0	21.8	pseudo
HiC_scaffold_7_pilon	43	123085526	123085441	Undet	NNN	0	0	21.8	pseudo
HiC_scaffold_7_pilon	44	108363909	108363828	Leu	AAG	0	0	71.6
HiC_scaffold_7_pilon	45	102953618	102953547	Asp	GTC	0	0	68.5
HiC_scaffold_7_pilon	46	97498324	97498250	Undet	NNN	0	0	20.6	pseudo
HiC_scaffold_7_pilon	47	86196591	86196519	Arg	GCG	0	0	21.9	pseudo
HiC_scaffold_7_pilon	48	80770228	80770158	Arg	TCT	0	0	23.2	pseudo
HiC_scaffold_7_pilon	49	79206897	79206825	Tyr	GTA	0	0	25.0	pseudo
HiC_scaffold_7_pilon	50	65424681	65424606	His	GTG	0	0	20.0	pseudo
HiC_scaffold_7_pilon	51	55255069	55254997	Arg	TCT	0	0	26.2	pseudo
HiC_scaffold_7_pilon	52	49002651	49002580	Ala	CGC	0	0	72.0
HiC_scaffold_7_pilon	53	47968695	47968624	Thr	TGT	0	0	78.2
HiC_scaffold_7_pilon	54	43115677	43115588	Asn	ATT	0	0	20.4	pseudo
HiC_scaffold_7_pilon	55	39306372	39306298	Undet	NNN	0	0	20.4	pseudo
HiC_scaffold_7_pilon	56	29856394	29856325	Cys	ACA	0	0	34.6
HiC_scaffold_7_pilon	57	2789089	2789017	Ile	TAT	0	0	21.1	pseudo
HiC_scaffold_8_pilon	1	15189054	15189128	Arg	ACG	0	0	22.3	pseudo
HiC_scaffold_8_pilon	2	15269179	15269251	Leu	CAA	0	0	23.9	pseudo
HiC_scaffold_8_pilon	3	28658906	28658978	Arg	ACG	0	0	71.3
HiC_scaffold_8_pilon	4	28753248	28753319	Pro	AGG	0	0	68.0
HiC_scaffold_8_pilon	5	34718719	34718804	Undet	NNN	0	0	21.8	pseudo
HiC_scaffold_8_pilon	6	39321647	39321726	Arg	TCT	0	0	20.5	pseudo
HiC_scaffold_8_pilon	7	56036383	56036469	Undet	NNN	0	0	22.5	pseudo
HiC_scaffold_8_pilon	8	59480176	59480248	Arg	TCT	0	0	82.6
HiC_scaffold_8_pilon	9	59567942	59568014	Arg	TCT	0	0	81.4
HiC_scaffold_8_pilon	10	62183937	62184022	Undet	NNN	0	0	21.8	pseudo
HiC_scaffold_8_pilon	11	62454693	62454765	Tyr	ATA	0	0	24.4	pseudo
HiC_scaffold_8_pilon	12	62665195	62665267	Asn	ATT	0	0	21.6	pseudo
HiC_scaffold_8_pilon	13	63751873	63751958	Undet	NNN	0	0	21.8	pseudo
HiC_scaffold_8_pilon	14	66699125	66699194	Arg	TCT	0	0	25.4	pseudo
HiC_scaffold_8_pilon	15	69688813	69688885	Ile	TAT	0	0	37.9
HiC_scaffold_8_pilon	16	72866081	72866151	Gly	GCC	0	0	80.1
HiC_scaffold_8_pilon	17	73756203	73756275	Ile	TAT	0	0	37.5
HiC_scaffold_8_pilon	18	78473862	78473933	Pro	TGG	0	0	70.2
HiC_scaffold_8_pilon	19	80403440	80403511	His	GTG	0	0	63.5
HiC_scaffold_8_pilon	20	80626481	80626553	Val	AAC	0	0	81.6
HiC_scaffold_8_pilon	21	80626892	80626962	Gly	GCC	0	0	80.1
HiC_scaffold_8_pilon	22	80757346	80757418	Val	AAC	0	0	81.6
HiC_scaffold_8_pilon	23	80757757	80757827	Gly	GCC	0	0	80.1
HiC_scaffold_8_pilon	24	83754013	83754098	Ala	TGC	0	0	24.5	pseudo
HiC_scaffold_8_pilon	25	85648916	85648986	Gly	GCC	0	0	80.1
HiC_scaffold_8_pilon	26	85697704	85697776	Arg	CCT	0	0	71.2
HiC_scaffold_8_pilon	27	92210191	92210263	Lys	TTT	0	0	69.6
HiC_scaffold_8_pilon	28	95971552	95971631	Val	TAC	95971589	95971595	21.2
HiC_scaffold_8_pilon	29	101603299	101603371	Lys	TTT	0	0	25.5	pseudo
HiC_scaffold_8_pilon	30	101603611	101603686	Ile	TAT	0	0	20.4	pseudo
HiC_scaffold_8_pilon	31	103472398	103472475	Asn	GTT	0	0	24.8	pseudo
HiC_scaffold_8_pilon	32	112098659	112098744	Undet	NNN	0	0	21.4	pseudo
HiC_scaffold_8_pilon	33	114980084	114980175	Ile	TAT	114980122	114980139	70.1
HiC_scaffold_8_pilon	34	121886121	121886203	Asn	GTT	0	0	20.2	pseudo
HiC_scaffold_8_pilon	35	123782019	123782091	Cys	ACA	0	0	21.1	pseudo
HiC_scaffold_8_pilon	36	133733197	133733269	Met	CAT	0	0	22.2	pseudo
HiC_scaffold_8_pilon	37	134527354	134527427	Ile	AAT	0	0	81.7
HiC_scaffold_8_pilon	38	134637991	134638064	Ile	AAT	0	0	81.7
HiC_scaffold_8_pilon	39	135422522	135422613	Tyr	GTA	135422559	135422577	78.9
HiC_scaffold_8_pilon	40	135428020	135428111	Tyr	GTA	135428057	135428075	70.7
HiC_scaffold_8_pilon	41	139928589	139928663	Arg	GCG	0	0	20.4	pseudo
HiC_scaffold_8_pilon	42	141008137	141008208	Pro	CGG	0	0	70.5
HiC_scaffold_8_pilon	43	141031516	141031587	Pro	TGG	0	0	70.2
HiC_scaffold_8_pilon	44	141035909	141035980	Pro	TGG	0	0	70.2
HiC_scaffold_8_pilon	45	141037442	141037513	Pro	TGG	0	0	70.2
HiC_scaffold_8_pilon	46	141042647	141042718	Pro	TGG	0	0	70.2
HiC_scaffold_8_pilon	47	141049087	141049158	Pro	TGG	0	0	70.2
HiC_scaffold_8_pilon	48	156093257	156093342	Undet	NNN	0	0	21.8	pseudo
HiC_scaffold_8_pilon	49	163592721	163592806	Ala	TGC	0	0	24.4	pseudo
HiC_scaffold_8_pilon	50	167669152	167669224	Ile	AAT	0	0	29.5	pseudo
HiC_scaffold_8_pilon	51	171272576	171272504	Arg	ACG	0	0	69.6
HiC_scaffold_8_pilon	52	168613652	168613567	Undet	NNN	0	0	22.2	pseudo
HiC_scaffold_8_pilon	53	166454213	166454140	Ile	AAT	0	0	81.7
HiC_scaffold_8_pilon	54	163808884	163808799	Undet	NNN	0	0	21.8	pseudo
HiC_scaffold_8_pilon	55	163468116	163468038	Arg	TCT	0	0	22.0	pseudo
HiC_scaffold_8_pilon	56	162168938	162168853	Ala	TGC	162168896	162168889	26.2	pseudo
HiC_scaffold_8_pilon	57	142561880	142561795	Undet	NNN	0	0	21.8	pseudo
HiC_scaffold_8_pilon	58	141008005	141007934	Pro	TGG	0	0	70.2
HiC_scaffold_8_pilon	59	141004449	141004378	Pro	TGG	0	0	70.2
HiC_scaffold_8_pilon	60	140999979	140999907	Pro	TGG	0	0	63.9
HiC_scaffold_8_pilon	61	140983771	140983700	Pro	TGG	0	0	68.6
HiC_scaffold_8_pilon	62	140775082	140775011	Pro	TGG	0	0	70.2
HiC_scaffold_8_pilon	63	135722476	135722385	Tyr	GTA	135722439	135722421	78.9
HiC_scaffold_8_pilon	64	135700664	135700573	Tyr	GTA	135700627	135700609	78.9
HiC_scaffold_8_pilon	65	132791838	132791767	Ala	TGC	0	0	81.6
HiC_scaffold_8_pilon	66	132620355	132620284	Ala	TGC	0	0	81.6
HiC_scaffold_8_pilon	67	127652402	127652317	Undet	NNN	0	0	21.8	pseudo
HiC_scaffold_8_pilon	68	122692546	122692480	Lys	TTT	0	0	27.5	pseudo
HiC_scaffold_8_pilon	69	122516786	122516701	Undet	NNN	0	0	21.8	pseudo
HiC_scaffold_8_pilon	70	121671313	121671228	Undet	NNN	0	0	21.8	pseudo
HiC_scaffold_8_pilon	71	120173880	120173808	Ile	TAT	0	0	37.9
HiC_scaffold_8_pilon	72	114624574	114624489	Undet	NNN	0	0	21.4	pseudo
HiC_scaffold_8_pilon	73	113836620	113836539	Ser	GCT	0	0	91.1
HiC_scaffold_8_pilon	74	104630586	104630495	Ala	TGC	0	0	20.4	pseudo
HiC_scaffold_8_pilon	75	95961581	95961502	Val	TAC	95961544	95961538	31.8
HiC_scaffold_8_pilon	76	90963218	90963127	Ile	TAT	90963180	90963163	70.4
HiC_scaffold_8_pilon	77	88285048	88284975	Thr	AGT	0	0	75.5
HiC_scaffold_8_pilon	78	88077460	88077387	Thr	AGT	0	0	75.5
HiC_scaffold_8_pilon	79	85201282	85201212	Gly	GCC	0	0	80.1
HiC_scaffold_8_pilon	80	85159471	85159399	Arg	CCT	0	0	71.2
HiC_scaffold_8_pilon	81	83003148	83003077	Pro	GGG	0	0	25.4	pseudo
HiC_scaffold_8_pilon	82	80398528	80398457	His	GTG	0	0	63.5
HiC_scaffold_8_pilon	83	68951211	68951139	Tyr	GTA	0	0	47.3
HiC_scaffold_8_pilon	84	55623976	55623904	Ile	TAT	0	0	36.2
HiC_scaffold_8_pilon	85	46120209	46120140	Undet	NNN	0	0	25.2	pseudo
HiC_scaffold_8_pilon	86	41376645	41376564	Ser	AGA	0	0	85.0
HiC_scaffold_8_pilon	87	41235895	41235814	Ser	AGA	0	0	85.0
HiC_scaffold_8_pilon	88	28753068	28752997	Pro	AGG	0	0	68.0
HiC_scaffold_8_pilon	89	28642447	28642375	Phe	GAA	0	0	88.9
HiC_scaffold_8_pilon	90	24770086	24770001	Undet	NNN	0	0	21.8	pseudo
HiC_scaffold_8_pilon	91	22615723	22615642	Leu	AAG	0	0	71.6
HiC_scaffold_8_pilon	92	19888445	19888372	Ile	AAT	0	0	81.7
HiC_scaffold_8_pilon	93	18995699	18995628	Ser	ACT	0	0	28.2	pseudo
HiC_scaffold_8_pilon	94	257900	257815	Undet	NNN	0	0	21.8	pseudo
HiC_scaffold_9_pilon	1	1569025	1569096	Trp	CCA	0	0	74.9
HiC_scaffold_9_pilon	2	1666877	1666948	Trp	CCA	0	0	74.9
HiC_scaffold_9_pilon	3	2766240	2766313	Thr	AGT	0	0	71.9
HiC_scaffold_9_pilon	4	8638784	8638856	Met	CAT	0	0	38.8
HiC_scaffold_9_pilon	5	8640081	8640153	Undet	NNN	0	0	21.7	pseudo
HiC_scaffold_9_pilon	6	8724804	8724876	Undet	NNN	0	0	20.9	pseudo
HiC_scaffold_9_pilon	7	19179023	19179097	His	ATG	0	0	29.2	pseudo
HiC_scaffold_9_pilon	8	26519924	26520009	Undet	NNN	0	0	23.8	pseudo
HiC_scaffold_9_pilon	9	45763618	45763689	Gly	TCC	0	0	69.6
HiC_scaffold_9_pilon	10	46068526	46068598	Thr	AGT	0	0	26.7	pseudo
HiC_scaffold_9_pilon	11	55987709	55987779	Gly	GCC	0	0	80.1
HiC_scaffold_9_pilon	12	78704230	78704301	Trp	CCA	0	0	74.9
HiC_scaffold_9_pilon	13	87633759	87633839	Sup	TTA	87633795	87633802	61.7
HiC_scaffold_9_pilon	14	87676289	87676369	Sup	TTA	87676325	87676332	58.6
HiC_scaffold_9_pilon	15	95290510	95290590	Arg	TCT	0	0	21.9	pseudo
HiC_scaffold_9_pilon	16	95498895	95498967	Ile	TAT	0	0	39.0
HiC_scaffold_9_pilon	17	106135977	106136056	Asn	ATT	0	0	20.2	pseudo
HiC_scaffold_9_pilon	18	116585145	116585236	Tyr	GTA	116585182	116585200	62.8
HiC_scaffold_9_pilon	19	116587854	116587945	Tyr	GTA	116587891	116587909	68.7
HiC_scaffold_9_pilon	20	119391313	119391383	Arg	TCT	0	0	21.3	pseudo
HiC_scaffold_9_pilon	21	120915773	120915845	Lys	TTT	0	0	88.8
HiC_scaffold_9_pilon	22	129497963	129498037	His	ATG	129497997	129498001	20.0	pseudo
HiC_scaffold_9_pilon	23	132317399	132317469	Arg	GCG	0	0	24.7	pseudo
HiC_scaffold_9_pilon	24	137593580	137593665	Ala	TGC	137593622	137593629	21.4	pseudo
HiC_scaffold_9_pilon	25	138539501	138539586	Undet	NNN	0	0	21.8	pseudo
HiC_scaffold_9_pilon	26	140432437	140432507	Arg	TCT	0	0	23.3	pseudo
HiC_scaffold_9_pilon	27	151041064	151041135	Arg	TCT	0	0	23.6	pseudo
HiC_scaffold_9_pilon	28	155546578	155546650	Tyr	GTA	0	0	39.6
HiC_scaffold_9_pilon	29	158658626	158658707	Leu	AAG	0	0	71.6
HiC_scaffold_9_pilon	30	160475133	160475204	Gln	TTG	0	0	71.5
HiC_scaffold_9_pilon	31	160645779	160645851	Tyr	GTA	0	0	39.2
HiC_scaffold_9_pilon	32	160869334	160869425	Tyr	GTA	160869371	160869389	78.9
HiC_scaffold_9_pilon	33	163027677	163027749	Ala	AGC	0	0	67.1
HiC_scaffold_9_pilon	34	163027828	163027900	Ala	AGC	0	0	64.4
HiC_scaffold_9_pilon	35	163027981	163028053	Ala	AGC	0	0	67.1
HiC_scaffold_9_pilon	36	163505759	163505831	Ala	AGC	0	0	67.1
HiC_scaffold_9_pilon	37	163542968	163543040	Ala	AGC	0	0	67.1
HiC_scaffold_9_pilon	38	163705287	163705359	Ala	AGC	0	0	67.1
HiC_scaffold_9_pilon	39	163705439	163705511	Ala	AGC	0	0	67.1
HiC_scaffold_9_pilon	40	163705592	163705663	Ala	AGC	0	0	52.6
HiC_scaffold_9_pilon	41	163705742	163705814	Ala	AGC	0	0	67.1
HiC_scaffold_9_pilon	42	163705896	163705968	Ala	AGC	0	0	55.3
HiC_scaffold_9_pilon	43	163706185	163706257	Ala	AGC	0	0	67.1
HiC_scaffold_9_pilon	44	163728279	163728351	Ala	AGC	0	0	67.1
HiC_scaffold_9_pilon	45	163728431	163728503	Ala	AGC	0	0	67.1
HiC_scaffold_9_pilon	46	163749255	163749327	Ala	AGC	0	0	67.1
HiC_scaffold_9_pilon	47	163749393	163749463	Leu	TAG	0	0	20.0	pseudo
HiC_scaffold_9_pilon	48	163755026	163755098	Ala	AGC	0	0	67.1
HiC_scaffold_9_pilon	49	163755177	163755249	Ala	AGC	0	0	67.1
HiC_scaffold_9_pilon	50	163755328	163755400	Ala	AGC	0	0	31.1	pseudo
HiC_scaffold_9_pilon	51	175216941	175217011	Lys	TTT	0	0	26.5	pseudo
HiC_scaffold_9_pilon	52	179333541	179333614	Tyr	ATA	0	0	23.8
HiC_scaffold_9_pilon	53	179643621	179643702	Leu	AAG	0	0	73.6
HiC_scaffold_9_pilon	54	179647617	179647689	Val	AAC	0	0	81.6
HiC_scaffold_9_pilon	55	179649326	179649407	Leu	AAG	0	0	71.6
HiC_scaffold_9_pilon	56	181445789	181445861	Lys	CTT	0	0	87.8
HiC_scaffold_9_pilon	57	181485735	181485807	Tyr	GTA	0	0	30.0	pseudo
HiC_scaffold_9_pilon	58	184107916	184107987	Gln	CTG	0	0	72.5
HiC_scaffold_9_pilon	59	187894323	187894408	Ala	TGC	0	0	22.0	pseudo
HiC_scaffold_9_pilon	60	188630674	188630745	Arg	TCT	0	0	22.8	pseudo
HiC_scaffold_9_pilon	61	191132514	191132585	Ala	TGC	0	0	81.6
HiC_scaffold_9_pilon	62	191442055	191442126	Asp	GTC	0	0	41.9
HiC_scaffold_9_pilon	63	191443932	191444003	Asp	GTC	0	0	68.5
HiC_scaffold_9_pilon	64	191456876	191456947	Asp	GTC	0	0	68.5
HiC_scaffold_9_pilon	65	192237063	192237134	Trp	CCA	0	0	74.9
HiC_scaffold_9_pilon	66	194160546	194160614	Arg	TCT	0	0	22.8	pseudo
HiC_scaffold_9_pilon	67	197466438	197466523	Undet	NNN	0	0	21.8	pseudo
HiC_scaffold_9_pilon	68	213038383	213038464	Ser	AGA	0	0	85.0
HiC_scaffold_9_pilon	69	214429574	214429644	Arg	TCT	0	0	26.2	pseudo
HiC_scaffold_9_pilon	70	215295649	215295564	Undet	NNN	0	0	21.8	pseudo
HiC_scaffold_9_pilon	71	190624910	190624836	Arg	GCG	0	0	24.7
HiC_scaffold_9_pilon	72	185340629	185340544	Undet	NNN	0	0	21.8	pseudo
HiC_scaffold_9_pilon	73	185277810	185277725	Undet	NNN	0	0	22.1	pseudo
HiC_scaffold_9_pilon	74	179105694	179105613	Leu	AAG	0	0	71.6
HiC_scaffold_9_pilon	75	175398957	175398886	Undet	NNN	0	0	25.6
HiC_scaffold_9_pilon	76	169769371	169769299	Tyr	GTA	0	0	38.5
HiC_scaffold_9_pilon	77	166157225	166157146	Leu	TAG	0	0	69.2
HiC_scaffold_9_pilon	78	166156854	166156783	Glu	TTC	0	0	69.8
HiC_scaffold_9_pilon	79	165836650	165836578	Ile	TAT	0	0	20.6	pseudo
HiC_scaffold_9_pilon	80	163764978	163764906	Ala	AGC	0	0	67.1
HiC_scaffold_9_pilon	81	163764827	163764755	Ala	AGC	0	0	67.1
HiC_scaffold_9_pilon	82	163764675	163764603	Ala	AGC	0	0	64.4
HiC_scaffold_9_pilon	83	163764521	163764449	Ala	AGC	0	0	67.1
HiC_scaffold_9_pilon	84	163764370	163764299	Ala	AGC	0	0	50.1
HiC_scaffold_9_pilon	85	163764217	163764145	Ala	AGC	0	0	67.1
HiC_scaffold_9_pilon	86	163304704	163304632	Ala	AGC	0	0	67.1
HiC_scaffold_9_pilon	87	163086819	163086747	Ala	AGC	0	0	67.1
HiC_scaffold_9_pilon	88	163086666	163086594	Ala	AGC	0	0	56.6
HiC_scaffold_9_pilon	89	163086515	163086443	Ala	AGC	0	0	67.1
HiC_scaffold_9_pilon	90	163086362	163086290	Ala	AGC	0	0	67.1
HiC_scaffold_9_pilon	91	163086210	163086138	Ala	AGC	0	0	67.1
HiC_scaffold_9_pilon	92	163086057	163085985	Ala	AGC	0	0	67.1
HiC_scaffold_9_pilon	93	163085906	163085834	Ala	AGC	0	0	61.4
HiC_scaffold_9_pilon	94	163085755	163085683	Ala	AGC	0	0	67.1
HiC_scaffold_9_pilon	95	163085604	163085532	Ala	AGC	0	0	41.2	pseudo
HiC_scaffold_9_pilon	96	163085453	163085381	Ala	AGC	0	0	41.2	pseudo
HiC_scaffold_9_pilon	97	163085300	163085228	Ala	AGC	0	0	67.1
HiC_scaffold_9_pilon	98	163062256	163062184	Ala	AGC	0	0	67.1
HiC_scaffold_9_pilon	99	163062104	163062032	Ala	AGC	0	0	67.1
HiC_scaffold_9_pilon	100	163042121	163042049	Ala	AGC	0	0	67.1
HiC_scaffold_9_pilon	101	163041972	163041900	Ala	AGC	0	0	59.4
HiC_scaffold_9_pilon	102	163041820	163041750	Leu	TAG	0	0	36.0
HiC_scaffold_9_pilon	103	163035960	163035888	Ala	AGC	0	0	67.1
HiC_scaffold_9_pilon	104	163035809	163035737	Ala	AGC	0	0	67.1
HiC_scaffold_9_pilon	105	163035658	163035586	Ala	AGC	0	0	33.8	pseudo
HiC_scaffold_9_pilon	106	150748383	150748311	Undet	NNN	0	0	25.6	pseudo
HiC_scaffold_9_pilon	107	150602137	150602066	Arg	TCT	0	0	23.6	pseudo
HiC_scaffold_9_pilon	108	143677185	143677100	Ala	TGC	0	0	24.5	pseudo
HiC_scaffold_9_pilon	109	134347906	134347831	Asn	GTT	0	0	26.2	pseudo
HiC_scaffold_9_pilon	110	130521108	130521036	Undet	NNN	0	0	22.4
HiC_scaffold_9_pilon	111	129746444	129746370	His	ATG	129746410	129746406	20.0	pseudo
HiC_scaffold_9_pilon	112	125787787	125787715	Sup	TTA	0	0	33.4	pseudo
HiC_scaffold_9_pilon	113	107018419	107018350	Lys	TTT	0	0	26.6	pseudo
HiC_scaffold_9_pilon	114	102104916	102104844	Ile	TAT	0	0	42.6
HiC_scaffold_9_pilon	115	86474330	86474259	Trp	CCA	0	0	74.9
HiC_scaffold_9_pilon	116	74276235	74276164	Arg	TCT	0	0	36.5	pseudo
HiC_scaffold_9_pilon	117	58660694	58660622	Lys	TTT	0	0	30.1	pseudo
HiC_scaffold_9_pilon	118	49711236	49711151	Undet	NNN	0	0	21.8	pseudo
HiC_scaffold_9_pilon	119	40008834	40008772	Arg	TCT	0	0	26.5	pseudo
HiC_scaffold_9_pilon	120	34964713	34964642	Undet	NNN	0	0	25.6	pseudo
HiC_scaffold_9_pilon	121	29301833	29301762	Arg	GCG	0	0	23.5	pseudo
HiC_scaffold_9_pilon	122	29112332	29112247	Undet	NNN	0	0	21.8	pseudo
HiC_scaffold_9_pilon	123	24190132	24190047	Undet	NNN	0	0	25.8	pseudo
HiC_scaffold_9_pilon	124	3945911	3945830	Asn	GTT	0	0	26.1	pseudo
HiC_scaffold_10_pilon	1	3160011	3160096	Undet	NNN	0	0	21.8	pseudo
HiC_scaffold_10_pilon	2	10153573	10153658	Undet	NNN	0	0	21.4	pseudo
HiC_scaffold_10_pilon	3	10181531	10181616	Undet	NNN	0	0	21.4	pseudo
HiC_scaffold_10_pilon	4	15156537	15156608	Ser	AGA	0	0	20.9	pseudo
HiC_scaffold_10_pilon	5	24923852	24923926	His	GTG	0	0	20.1	pseudo
HiC_scaffold_10_pilon	6	30188881	30188952	Tyr	ATA	0	0	34.8
HiC_scaffold_10_pilon	7	42554315	42554394	His	ATG	42554357	42554359	58.4
HiC_scaffold_10_pilon	8	42638647	42638725	Gln	TTG	42638689	42638691	46.5
HiC_scaffold_10_pilon	9	42658369	42658442	Undet	NNN	0	0	31.7	pseudo
HiC_scaffold_10_pilon	10	43105857	43105948	Tyr	GTA	43105894	43105912	71.9
HiC_scaffold_10_pilon	11	45709067	45709138	Cys	GCA	0	0	74.3
HiC_scaffold_10_pilon	12	46155399	46155478	Phe	GAA	46155437	46155442	62.1
HiC_scaffold_10_pilon	13	46156601	46156680	Phe	GAA	46156639	46156644	62.1
HiC_scaffold_10_pilon	14	46157805	46157884	Phe	GAA	46157843	46157848	61.6
HiC_scaffold_10_pilon	15	46159723	46159802	Phe	GAA	46159761	46159766	58.8
HiC_scaffold_10_pilon	16	46771779	46771858	Phe	GAA	46771817	46771822	60.5
HiC_scaffold_10_pilon	17	46773499	46773571	Phe	GAA	0	0	37.5
HiC_scaffold_10_pilon	18	51345011	51345083	Val	AAC	0	0	81.6
HiC_scaffold_10_pilon	19	61770886	61770959	Lys	TTT	0	0	74.8
HiC_scaffold_10_pilon	20	65084722	65084797	Asp	GTC	0	0	47.0
HiC_scaffold_10_pilon	21	75546184	75546263	Thr	TGT	75546221	75546227	33.6
HiC_scaffold_10_pilon	22	94842924	94842996	Ser	AGA	0	0	43.5
HiC_scaffold_10_pilon	23	99079086	99079157	Arg	TCT	0	0	32.9	pseudo
HiC_scaffold_10_pilon	24	106390297	106390388	Tyr	GTA	106390334	106390352	78.9
HiC_scaffold_10_pilon	25	106431610	106431681	Pro	AGG	0	0	68.0
HiC_scaffold_10_pilon	26	113197039	113197112	Ser	CGA	0	0	20.4	pseudo
HiC_scaffold_10_pilon	27	121676532	121676604	His	GTG	0	0	20.7
HiC_scaffold_10_pilon	28	125749438	125749509	Undet	NNN	0	0	22.7	pseudo
HiC_scaffold_10_pilon	29	130540243	130540315	Met	CAT	0	0	77.9
HiC_scaffold_10_pilon	30	130959642	130959712	Arg	ACG	0	0	20.8	pseudo
HiC_scaffold_10_pilon	31	149046580	149046665	Undet	NNN	0	0	21.8	pseudo
HiC_scaffold_10_pilon	32	153819017	153819088	Arg	TCT	0	0	22.9	pseudo
HiC_scaffold_10_pilon	33	160868619	160868704	Undet	NNN	0	0	21.4	pseudo
HiC_scaffold_10_pilon	34	161741592	161741663	Gln	CTG	0	0	72.5
HiC_scaffold_10_pilon	35	162784143	162784224	Ser	AGA	0	0	85.0
HiC_scaffold_10_pilon	36	162966286	162966358	Lys	TTT	0	0	88.8
HiC_scaffold_10_pilon	37	162966533	162966614	Ser	GCT	0	0	91.1
HiC_scaffold_10_pilon	38	162966868	162966959	Tyr	GTA	162966905	162966923	78.9
HiC_scaffold_10_pilon	39	162967164	162967234	Gly	CCC	0	0	75.2
HiC_scaffold_10_pilon	40	162968634	162968705	Glu	TTC	0	0	70.6
HiC_scaffold_10_pilon	41	163347546	163347631	Undet	NNN	0	0	21.8	pseudo
HiC_scaffold_10_pilon	42	169594495	169594566	Gly	TCC	0	0	69.6
HiC_scaffold_10_pilon	43	176561470	176561555	Ala	TGC	176561512	176561519	21.9	pseudo
HiC_scaffold_10_pilon	44	181858980	181859065	Undet	NNN	0	0	21.8	pseudo
HiC_scaffold_10_pilon	45	185644179	185644264	Undet	NNN	0	0	21.8	pseudo
HiC_scaffold_10_pilon	46	186438200	186438285	Undet	NNN	0	0	21.8	pseudo
HiC_scaffold_10_pilon	47	180826461	180826389	Arg	TCT	0	0	22.0	pseudo
HiC_scaffold_10_pilon	48	173578932	173578847	Undet	NNN	0	0	21.8	pseudo
HiC_scaffold_10_pilon	49	169604609	169604538	Gly	TCC	0	0	69.6
HiC_scaffold_10_pilon	50	169594316	169594245	Gly	TCC	0	0	69.6
HiC_scaffold_10_pilon	51	168154300	168154229	Gly	TCC	0	0	69.6
HiC_scaffold_10_pilon	52	165970927	165970845	His	ATG	0	0	32.6	pseudo
HiC_scaffold_10_pilon	53	165002940	165002849	Tyr	GTA	165002903	165002885	78.9
HiC_scaffold_10_pilon	54	164949561	164949489	Lys	TTT	0	0	88.8
HiC_scaffold_10_pilon	55	163068146	163068065	Ser	TGA	0	0	85.0
HiC_scaffold_10_pilon	56	162967503	162967432	Glu	CTC	0	0	70.6
HiC_scaffold_10_pilon	57	162641722	162641650	Arg	ACG	0	0	71.3
HiC_scaffold_10_pilon	58	159298648	159298577	Glu	TTC	0	0	69.8
HiC_scaffold_10_pilon	59	141603542	141603471	Gln	TTG	0	0	71.5
HiC_scaffold_10_pilon	60	141238164	141238093	Gln	TTG	0	0	71.5
HiC_scaffold_10_pilon	61	141237997	141237926	Gln	TTG	0	0	65.7
HiC_scaffold_10_pilon	62	141237831	141237760	Gln	TTG	0	0	41.3
HiC_scaffold_10_pilon	63	141237665	141237594	Gln	TTG	0	0	51.1
HiC_scaffold_10_pilon	64	141237384	141237313	Sup	TCA	0	0	38.6
HiC_scaffold_10_pilon	65	137574194	137574121	Asn	GTT	0	0	79.0
HiC_scaffold_10_pilon	66	136076545	136076473	Tyr	GTA	0	0	20.7	pseudo
HiC_scaffold_10_pilon	67	134494666	134494595	Pro	TGG	0	0	70.2
HiC_scaffold_10_pilon	68	129999789	129999704	Undet	NNN	0	0	21.8	pseudo
HiC_scaffold_10_pilon	69	129471487	129471409	Lys	TTT	0	0	27.5	pseudo
HiC_scaffold_10_pilon	70	126006863	126006785	Asn	ATT	0	0	33.2	pseudo
HiC_scaffold_10_pilon	71	125395501	125395416	Undet	NNN	0	0	21.8	pseudo
HiC_scaffold_10_pilon	72	124946408	124946327	Ser	TGA	0	0	85.0
HiC_scaffold_10_pilon	73	124324012	124323946	Arg	TCT	0	0	31.9	pseudo
HiC_scaffold_10_pilon	74	119945936	119945865	Arg	GCG	0	0	23.9
HiC_scaffold_10_pilon	75	108633691	108633619	Val	AAC	0	0	81.6
HiC_scaffold_10_pilon	76	108601775	108601703	Val	AAC	0	0	81.6
HiC_scaffold_10_pilon	77	107059212	107059133	Arg	TCT	0	0	21.6	pseudo
HiC_scaffold_10_pilon	78	99207846	99207775	Arg	TCT	0	0	34.1	pseudo
HiC_scaffold_10_pilon	79	80112325	80112254	Arg	TCT	0	0	21.4	pseudo
HiC_scaffold_10_pilon	80	75532532	75532453	Thr	TGT	75532495	75532489	33.6
HiC_scaffold_10_pilon	81	65042707	65042631	Asp	GTC	0	0	27.6	pseudo
HiC_scaffold_10_pilon	82	63150178	63150093	Undet	NNN	0	0	21.8	pseudo
HiC_scaffold_10_pilon	83	61769369	61769296	Arg	TCT	0	0	73.2
HiC_scaffold_10_pilon	84	59649203	59649123	Thr	CGT	59649165	59649160	32.8
HiC_scaffold_10_pilon	85	51621930	51621845	Undet	NNN	0	0	21.8	pseudo
HiC_scaffold_10_pilon	86	49677850	49677779	Pro	TGG	0	0	70.2
HiC_scaffold_10_pilon	87	49421505	49421426	Ile	AAT	49421467	49421462	58.4
HiC_scaffold_10_pilon	88	49262161	49262082	Ile	AAT	49262123	49262118	58.4
HiC_scaffold_10_pilon	89	46889245	46889165	Ser	TGA	46889207	46889201	61.7
HiC_scaffold_10_pilon	90	46861116	46861037	Phe	AAA	46861078	46861074	60.7
HiC_scaffold_10_pilon	91	46818590	46818511	Leu	CAG	46818552	46818547	60.7
HiC_scaffold_10_pilon	92	46810723	46810644	Leu	CAA	46810685	46810680	61.2
HiC_scaffold_10_pilon	93	46776964	46776881	Undet	NNN	0	0	45.0
HiC_scaffold_10_pilon	94	46730383	46730304	Phe	AAA	46730345	46730340	60.4
HiC_scaffold_10_pilon	95	46713841	46713762	Leu	CAA	46713803	46713798	61.2
HiC_scaffold_10_pilon	96	46701920	46701841	Leu	CAA	46701882	46701877	61.2
HiC_scaffold_10_pilon	97	46489913	46489843	Ile	TAT	0	0	21.4
HiC_scaffold_10_pilon	98	46153324	46153245	Phe	GAA	46153286	46153281	62.2
HiC_scaffold_10_pilon	99	46148439	46147976	Leu	TAA	46148387	46148011	45.0
HiC_scaffold_10_pilon	100	46145668	46145589	Phe	AAA	46145630	46145625	61.7
HiC_scaffold_10_pilon	101	46141963	46141884	Lys	CTT	46141925	46141921	48.7
HiC_scaffold_10_pilon	102	45724011	45723940	Cys	GCA	0	0	75.7
HiC_scaffold_10_pilon	103	42633559	42633480	Gln	TTG	42633517	42633515	58.2
HiC_scaffold_10_pilon	104	42442430	42442345	Undet	NNN	0	0	21.8	pseudo
HiC_scaffold_10_pilon	105	37570829	37570744	Undet	NNN	0	0	23.8	pseudo
HiC_scaffold_10_pilon	106	35846552	35846475	Arg	TCT	0	0	42.7	pseudo
HiC_scaffold_10_pilon	107	25739923	25739851	Phe	GAA	0	0	88.9
HiC_scaffold_10_pilon	108	21312909	21312838	Gly	GCC	0	0	77.8
HiC_scaffold_10_pilon	109	6979934	6979849	Undet	NNN	0	0	21.8	pseudo
HiC_scaffold_10_pilon	110	2424552	2424467	Undet	NNN	0	0	21.8	pseudo
HiC_scaffold_11_pilon	1	11074704	11074789	Undet	NNN	0	0	21.8	pseudo
HiC_scaffold_11_pilon	2	23817355	23817440	Ala	TGC	0	0	26.2	pseudo
HiC_scaffold_11_pilon	3	42013575	42013645	Gly	GCC	0	0	80.1
HiC_scaffold_11_pilon	4	42541151	42541221	Gly	GCC	0	0	80.1
HiC_scaffold_11_pilon	5	46042989	46043074	Undet	NNN	0	0	21.4	pseudo
HiC_scaffold_11_pilon	6	46745626	46745697	Glu	TTC	0	0	69.8
HiC_scaffold_11_pilon	7	46745771	46745842	Glu	TTC	0	0	70.6
HiC_scaffold_11_pilon	8	46825035	46825107	Val	TAC	0	0	79.2
HiC_scaffold_11_pilon	9	46857868	46857940	Val	TAC	0	0	78.6
HiC_scaffold_11_pilon	10	46879908	46879980	Val	TAC	0	0	71.9
HiC_scaffold_11_pilon	11	48255107	48255178	Glu	CTC	0	0	70.6
HiC_scaffold_11_pilon	12	48256409	48256480	Glu	TTC	0	0	69.8
HiC_scaffold_11_pilon	13	49089533	49089604	Glu	TTC	0	0	69.8
HiC_scaffold_11_pilon	14	50929073	50929144	Glu	TTC	0	0	69.8
HiC_scaffold_11_pilon	15	52494574	52494646	Ile	TAT	0	0	23.6
HiC_scaffold_11_pilon	16	54199252	54199323	Gln	TTG	0	0	71.5
HiC_scaffold_11_pilon	17	57217283	57217355	Arg	TCT	0	0	24.5	pseudo
HiC_scaffold_11_pilon	18	60674549	60674621	Val	CAC	0	0	80.1
HiC_scaffold_11_pilon	19	68844714	68844793	Leu	TAG	0	0	69.2
HiC_scaffold_11_pilon	20	75993198	75993269	Arg	TCT	0	0	24.3	pseudo
HiC_scaffold_11_pilon	21	84538405	84538483	Undet	NNN	0	0	20.4	pseudo
HiC_scaffold_11_pilon	22	91588828	91588895	Arg	TCT	0	0	22.3	pseudo
HiC_scaffold_11_pilon	23	92959356	92959441	Undet	NNN	0	0	21.8	pseudo
HiC_scaffold_11_pilon	24	94106699	94106771	Asn	GTT	0	0	25.4	pseudo
HiC_scaffold_11_pilon	25	94769130	94769203	Undet	NNN	0	0	21.5	pseudo
HiC_scaffold_11_pilon	26	105337876	105337952	Undet	NNN	0	0	20.8	pseudo
HiC_scaffold_11_pilon	27	108134149	108134234	Undet	NNN	0	0	21.8	pseudo
HiC_scaffold_11_pilon	28	111255430	111255501	Asp	GTC	0	0	68.5
HiC_scaffold_11_pilon	29	113466922	113466993	Arg	GCG	0	0	36.7
HiC_scaffold_11_pilon	30	114057345	114057414	Glu	TTC	0	0	24.8	pseudo
HiC_scaffold_11_pilon	31	117216834	117216901	Arg	TCT	0	0	24.3	pseudo
HiC_scaffold_11_pilon	32	117722005	117722084	Ala	TGC	117722042	117722048	32.4
HiC_scaffold_11_pilon	33	125063564	125063649	Undet	NNN	0	0	21.8	pseudo
HiC_scaffold_11_pilon	34	135904932	135905017	Undet	NNN	0	0	21.8	pseudo
HiC_scaffold_11_pilon	35	137550745	137550818	Tyr	GTA	0	0	27.9	pseudo
HiC_scaffold_11_pilon	36	137551121	137551177	Ser	CGA	0	0	20.4	pseudo
HiC_scaffold_11_pilon	37	168480959	168481023	Arg	TCT	0	0	21.6
HiC_scaffold_11_pilon	38	170565140	170565211	Arg	TCT	0	0	21.6	pseudo
HiC_scaffold_11_pilon	39	174748713	174748785	Tyr	GTA	0	0	40.6
HiC_scaffold_11_pilon	40	176198245	176198317	Ala	AGC	0	0	64.4
HiC_scaffold_11_pilon	41	185303742	185303797	Ser	CGA	0	0	27.7	pseudo
HiC_scaffold_11_pilon	42	187042850	187042919	Cys	GCA	0	0	33.2
HiC_scaffold_11_pilon	43	189167715	189167783	Arg	TCT	0	0	20.6	pseudo
HiC_scaffold_11_pilon	44	194120201	194120276	Asn	GTT	0	0	23.0	pseudo
HiC_scaffold_11_pilon	45	194658061	194658132	Arg	TCT	0	0	30.1	pseudo
HiC_scaffold_11_pilon	46	195545986	195546057	Arg	TCT	0	0	30.1	pseudo
HiC_scaffold_11_pilon	47	202766388	202766459	Arg	GCG	0	0	25.0	pseudo
HiC_scaffold_11_pilon	48	207127701	207127771	Arg	TCT	0	0	23.1	pseudo
HiC_scaffold_11_pilon	49	214824551	214824623	Ile	TAT	0	0	32.2	pseudo
HiC_scaffold_11_pilon	50	204949803	204949718	Undet	NNN	0	0	21.8	pseudo
HiC_scaffold_11_pilon	51	204225770	204225702	Arg	TCT	0	0	20.5	pseudo
HiC_scaffold_11_pilon	52	194919397	194919313	Ala	TGC	0	0	21.9	pseudo
HiC_scaffold_11_pilon	53	191548679	191548612	Arg	TCT	0	0	21.4	pseudo
HiC_scaffold_11_pilon	54	190939413	190939331	Leu	CAG	0	0	76.6
HiC_scaffold_11_pilon	55	189742089	189742018	Arg	TCT	0	0	26.8	pseudo
HiC_scaffold_11_pilon	56	187935876	187935791	Undet	NNN	0	0	24.3	pseudo
HiC_scaffold_11_pilon	57	187541128	187541043	Undet	NNN	0	0	21.8	pseudo
HiC_scaffold_11_pilon	58	184432586	184432502	Asn	GTT	0	0	20.8	pseudo
HiC_scaffold_11_pilon	59	182470962	182470890	Tyr	GTA	0	0	24.8	pseudo
HiC_scaffold_11_pilon	60	179508410	179508349	Asn	GTT	0	0	23.0
HiC_scaffold_11_pilon	61	176438776	176438704	Ala	AGC	0	0	64.4
HiC_scaffold_11_pilon	62	172646314	172646242	Ser	CGA	0	0	21.1	pseudo
HiC_scaffold_11_pilon	63	165333929	165333856	His	ATG	0	0	21.5	pseudo
HiC_scaffold_11_pilon	64	160302219	160302146	Gly	ACC	0	0	23.3	pseudo
HiC_scaffold_11_pilon	65	160222189	160222104	Ala	TGC	0	0	24.5	pseudo
HiC_scaffold_11_pilon	66	160203518	160203435	Ala	TGC	0	0	24.0	pseudo
HiC_scaffold_11_pilon	67	156676899	156676827	Met	CAT	0	0	77.9
HiC_scaffold_11_pilon	68	156676497	156676425	Val	TAC	0	0	79.2
HiC_scaffold_11_pilon	69	156603076	156603005	Ala	TGC	0	0	81.6
HiC_scaffold_11_pilon	70	156099701	156099630	Ala	TGC	0	0	81.6
HiC_scaffold_11_pilon	71	141655115	141655043	His	GTG	0	0	21.4	pseudo
HiC_scaffold_11_pilon	72	140839189	140839120	Arg	TCT	0	0	23.2	pseudo
HiC_scaffold_11_pilon	73	140753637	140753568	Arg	TCT	0	0	23.2	pseudo
HiC_scaffold_11_pilon	74	132224809	132224739	Arg	TCT	0	0	25.8	pseudo
HiC_scaffold_11_pilon	75	125265782	125265702	Ala	TGC	125265744	125265738	25.5	pseudo
HiC_scaffold_11_pilon	76	123640849	123640764	Ala	TGC	0	0	24.5	pseudo
HiC_scaffold_11_pilon	77	118788855	118788789	Arg	TCT	0	0	22.3	pseudo
HiC_scaffold_11_pilon	78	118406050	118405965	Undet	NNN	0	0	21.8	pseudo
HiC_scaffold_11_pilon	79	117706722	117706643	Ala	TGC	117706685	117706679	28.8	pseudo
HiC_scaffold_11_pilon	80	113627149	113627078	Arg	GCG	0	0	36.7
HiC_scaffold_11_pilon	81	112830988	112830924	Ser	CGA	0	0	21.9
HiC_scaffold_11_pilon	82	112773489	112773404	Undet	NNN	0	0	21.8	pseudo
HiC_scaffold_11_pilon	83	111894587	111894514	Asp	GTC	0	0	23.1	pseudo
HiC_scaffold_11_pilon	84	105067019	105066945	Glu	CTC	0	0	20.4
HiC_scaffold_11_pilon	85	95204895	95204810	Ala	TGC	0	0	20.6	pseudo
HiC_scaffold_11_pilon	86	92340282	92340210	Undet	NNN	0	0	21.5	pseudo
HiC_scaffold_11_pilon	87	87688189	87688115	Undet	NNN	0	0	26.8	pseudo
HiC_scaffold_11_pilon	88	72552220	72552147	Asn	GTT	0	0	79.0
HiC_scaffold_11_pilon	89	72535439	72535366	Asn	GTT	0	0	79.9
HiC_scaffold_11_pilon	90	57713264	57713192	Ile	GAT	0	0	24.5	pseudo
HiC_scaffold_11_pilon	91	54206267	54206196	Gln	TTG	0	0	71.5
HiC_scaffold_11_pilon	92	50926675	50926601	Glu	CTC	0	0	62.1
HiC_scaffold_11_pilon	93	41940553	41940484	Gly	GCC	0	0	70.5
HiC_scaffold_11_pilon	94	39567443	39567358	Undet	NNN	0	0	21.8	pseudo
HiC_scaffold_11_pilon	95	38438400	38438328	Tyr	GTA	0	0	27.1
HiC_scaffold_11_pilon	96	33966322	33966253	Undet	NNN	0	0	22.8	pseudo
HiC_scaffold_11_pilon	97	6412872	6412804	Tyr	GTA	0	0	24.5	pseudo
HiC_scaffold_11_pilon	98	6402311	6402230	Ser	CGA	0	0	28.3
HiC_scaffold_11_pilon	99	6402025	6401957	Tyr	GTA	0	0	25.2	pseudo
HiC_scaffold_16	1	33241	33313	Phe	GAA	0	0	78.6
HiC_scaffold_16	2	82162	82234	Met	CAT	0	0	73.0
HiC_scaffold_16	3	178533	178605	Arg	TCT	0	0	59.5
HiC_scaffold_16	4	187742	187816	Met	CAT	0	0	62.2
HiC_scaffold_16	5	187833	187905	Leu	TAG	0	0	45.6
HiC_scaffold_16	6	187913	187983	Gln	TTG	0	0	46.5
HiC_scaffold_16	7	167788	167705	Ser	GCT	0	0	64.6
HiC_scaffold_16	8	167702	167630	Arg	ACG	0	0	65.9
HiC_scaffold_16	9	167564	167493	Thr	TGT	0	0	74.5
HiC_scaffold_16	10	167489	167407	Tyr	GTA	0	0	52.8
HiC_scaffold_16	11	167392	167322	Gly	TCC	0	0	60.6
HiC_scaffold_16	12	112696	112606	Ser	TGA	0	0	51.9
HiC_scaffold_16	13	102985	102912	Asp	GTC	0	0	72.3
HiC_scaffold_16	14	99691	99620	Asn	GTT	0	0	72.7
HiC_scaffold_16	15	99614	99542	His	GTG	0	0	77.4
HiC_scaffold_16	16	99465	99392	Pro	TGG	0	0	69.1
HiC_scaffold_16	17	97904	97831	Val	TAC	0	0	56.2
HiC_scaffold_16	18	97818	97747	Lys	TTT	0	0	83.0
HiC_scaffold_16	19	79698	79617	Leu	CAA	0	0	53.6
HiC_scaffold_16	20	70568	70497	Gly	GCC	0	0	61.3
HiC_scaffold_16	21	70486	70416	Cys	GCA	0	0	56.6
HiC_scaffold_16	22	70413	70332	Leu	TAA	0	0	60.3
HiC_scaffold_16	23	48014	47933	Leu	GAG	0	0	30.6	pseudo
HiC_scaffold_16	24	47891	47818	Met	CAT	0	0	68.6
HiC_scaffold_16	25	36759	36688	Ile	GAT	0	0	66.8
HiC_scaffold_16	26	31081	31010	Glu	TTC	0	0	52.4
HiC_scaffold_16	27	27918	27848	Trp	CCA	0	0	37.1	pseudo
HiC_scaffold_432	1	1736	1817	Undet	NNN	0	0	28.5	pseudo
HiC_scaffold_763	1	16743	16663	Sup	TTA	16707	16700	61.7
HiC_scaffold_870	1	2571	2502	Lys	TTT	0	0	26.5	pseudo
HiC_scaffold_1227	1	78432	78361	Glu	CTC	0	0	70.6
HiC_scaffold_1319	1	24048	24119	Ile	TAT	0	0	22.0	pseudo
HiC_scaffold_1745	1	4674	4596	Arg	TCT	0	0	23.1	pseudo
HiC_scaffold_1974	1	8769	8840	iMet	CAT	0	0	63.4
HiC_scaffold_2013	1	2004	2084	Val	GAC	2042	2047	61.2
HiC_scaffold_2013	2	4644	4724	Val	GAC	4682	4687	58.3
HiC_scaffold_2013	3	15011	14929	Ser	TGA	14972	14966	47.2
HiC_scaffold_2013	4	12212	12132	Undet	NNN	0	0	44.2	pseudo
HiC_scaffold_2234	1	1571	1644	Ala	TGC	0	0	65.0
HiC_scaffold_2547	1	451	380	Gly	TCC	0	0	69.6
HiC_scaffold_2694	1	18965	18889	Asn	GTT	0	0	24.9	pseudo
HiC_scaffold_2758	1	904	984	Val	GAC	942	947	60.5
HiC_scaffold_3342	1	27920	27848	Val	TAC	0	0	79.2
HiC_scaffold_3536	1	967	888	Phe	GAA	929	924	61.2
