# Supplementary material for: The Easter Egg Weevil (Pachyrhynchus) genome reveals syntenic patterns in Coleoptera across 200 million years of evolution
Source: PLoS Genet. 2021 Aug 30;17(8):e1009745. doi: 10.1371/journal.pgen.1009745 (PMC8432895; doi:10.1371/journal.pgen.1009745)
Supplement: S1 Anno Results — The faa, gff, and model scores results files as well as trna sequences of P. sulphureomaculatus assembly. A: Table_A.gff: the gff file. B: Table_B.faa: the faa file. C: Table_C.tsv: the gene model scores file. D: Table_D.trna: the trna seqs. (ZIP) [file pgen.1009745.s001.zip › S1_Anno_Results/Table_C.tsv]

Chr3.gn1120.rna1	TrEMBL	A0A6J2X8C7	4.36e-133	426	uncharacterized protein LOC115875982 isoform X2 OS=Sitophilus oryzae OX=7048 GN=LOC115875982 PE=4 SV=1	Sitophilus oryzae	LOC115875982
Chr3.gn1120.rna1	OrthoDB	XP_019769617.1	1.81e-125	399	uncharacterized protein LOC109544047 isoform X1	Dendroctonus ponderosae	LOC109544047
Chr3.gn1120.rna1	NT	LR990992.1	0.0	387	genome assembly, chromosome: 5	Mamestra brassicae	N/A
Chr3.gn1120.rna1	Sprot	No hit
Chr3.gn1120.rna1	IntrPro	Dbxref=PANTHER:PTHR40552
Chr9.gn1856.rna1	OrthoDB	XP_019766471.1	0.0	4352	leucine-rich repeat serine/threonine-protein kinase 1 isoform X1	Dendroctonus ponderosae	LOC109541915
Chr9.gn1856.rna1	TrEMBL	A0A6J2YEY8	0.0	4325	Non-specific serine/threonine protein kinase OS=Sitophilus oryzae OX=7048 GN=LOC115887262 PE=4 SV=1	Sitophilus oryzae	LOC115887262
Chr9.gn1856.rna1	Sprot	Q9TZM3	0.0	1157	Leucine-rich repeat serine/threonine-protein kinase 1 OS=Caenorhabditis elegans OX=6239 GN=lrk-1 PE=1 SV=6	Caenorhabditis elegans	lrk-1
Chr9.gn1856.rna1	NT	CP045907.1	0.0	634	isolate FCH chromosome 18	Caligus rogercresseyi	N/A
Chr9.gn1856.rna1	IntrPro	Dbxref=InterPro:IPR000719,InterPro:IPR001611,InterPro:IPR002110,InterPro:IPR003591,InterPro:IPR008271,InterPro:IPR011009,InterPro:IPR017441,InterPro:IPR020683,InterPro:IPR020859,InterPro:IPR025875,InterPro:IPR027417,InterPro:IPR032171,InterPro:IPR036322,InterPro:IPR036770,PANTHER:PTHR24198,PANTHER:PTHR24198:SF169,PRINTS:PR00449,PFAM:PF00023,PFAM:PF00069,PFAM:PF08477,PFAM:PF12796,PFAM:PF12799,PFAM…
Chr5.gn1157.rna1	TrEMBL	A0A6J2YHD4	6.27e-265	735	protein phosphatase 1H OS=Sitophilus oryzae OX=7048 GN=LOC115887110 PE=3 SV=1	Sitophilus oryzae	LOC115887110
Chr5.gn1157.rna1	OrthoDB	XP_019765508.1	0.0	730	109541172	Dendroctonus ponderosae	109541172
Chr5.gn1157.rna1	Sprot	Q5JR12	2.04e-87	278	Protein phosphatase 1J OS=Homo sapiens OX=9606 GN=PPM1J PE=1 SV=1	Homo sapiens	PPM1J
Chr5.gn1157.rna1	NT	XM_019909949.1	3.61e-62	85	protein phosphatase 1H (LOC109541172), mRNA	Dendroctonus ponderosae	LOC109541172
Chr5.gn1157.rna1	IntrPro	Dbxref=CDD:cd00143,InterPro:IPR000222,InterPro:IPR001932,InterPro:IPR015655,InterPro:IPR036457,PANTHER:PTHR13832,PANTHER:PTHR13832:SF354,PFAM:PF00481,ProSitePatterns:PS01032,ProSiteProfiles:PS51746,SMART:SM00332,SUPERFAMILY:SSF81606;Ontology_term=GO:0016791
Chr4.gn2020.rna1	TrEMBL	A0A5N4B4X6	1.41e-25	107	DDE_Tnp_1_7 domain-containing protein (Fragment) OS=Photinus pyralis OX=7054 GN=PPYR_01641 PE=4 SV=1	Photinus pyralis	PPYR_01641
Chr4.gn2020.rna1	OrthoDB	XP_023017113.1	8.38e-22	94.4	uncharacterized protein LOC111506312	Leptinotarsa decemlineata	LOC111506312
Chr4.gn2020.rna1	Sprot	No hit
Chr4.gn2020.rna1	NT	No hit
Chr4.gn2020.rna1	IntrPro	No hit
Chr8.gn358.rna1	TrEMBL	A0A6J2YTB2	0.0	1395	irregular chiasm C-roughest protein-like OS=Sitophilus oryzae OX=7048 GN=LOC115891076 PE=4 SV=1	Sitophilus oryzae	LOC115891076
Chr8.gn358.rna1	OrthoDB	XP_019772997.1	0.0	1323	109546465	Dendroctonus ponderosae	109546465
Chr8.gn358.rna1	Sprot	Q08180	0.0	682	Irregular chiasm C-roughest protein OS=Drosophila melanogaster OX=7227 GN=rst PE=1 SV=2	Drosophila melanogaster	rst
Chr8.gn358.rna1	NT	XM_029318220.1	0.0	487	histone-lysine N-methyltransferase SETMAR-like (LOC114942773), mRNA	Nylanderia fulva	LOC114942773
Chr8.gn358.rna1	IntrPro	Dbxref=CDD:cd00096,InterPro:IPR003598,InterPro:IPR003599,InterPro:IPR007110,InterPro:IPR013098,InterPro:IPR013162,InterPro:IPR036179,PANTHER:PTHR11640,PANTHER:PTHR11640:SF119,PFAM:PF07679,PFAM:PF08205,PFAM:PF13895,PFAM:PF13927,ProSiteProfiles:PS50835,SMART:SM00408,SMART:SM00409,SUPERFAMILY:SSF48726
Chr6.gn395.rna1	TrEMBL	A0A6P7HCJ9	7.59e-31	120	uncharacterized protein LOC114346988 OS=Diabrotica virgifera virgifera OX=50390 GN=LOC114346988 PE=4 SV=1	Diabrotica virgifera virgifera	LOC114346988
Chr6.gn395.rna1	OrthoDB	uncharacterized	9.52e-15	75.1	protein LOC111419793 uncharacterized protein LOC111419793	Onthophagus taurus	XP_022908429.1
Chr6.gn395.rna1	Sprot	No hit
Chr6.gn395.rna1	NT	No hit
Chr6.gn395.rna1	IntrPro	No hit
Chr6.gn2057.rna1	NT	LR991084.1	0.0	753	genome assembly, chromosome: 3	Lymantria monacha	N/A
Chr6.gn2057.rna1	OrthoDB	XP_023311489.1	1.30e-61	209	zinc finger protein 90-like	Anoplophora glabripennis	LOC111692033
Chr6.gn2057.rna1	Sprot	Q9H4Z2	3.78e-18	90.9	Zinc finger protein 335 OS=Homo sapiens OX=9606 GN=ZNF335 PE=1 SV=1	Homo sapiens	ZNF335
Chr6.gn2057.rna1	TrEMBL	No hit
Chr6.gn2057.rna1	IntrPro	Dbxref=InterPro:IPR013087,InterPro:IPR036236,PANTHER:PTHR24392,ProSiteProfiles:PS50157,SMART:SM00355,SUPERFAMILY:SSF57667
Chr9.gn1888.rna1	TrEMBL	A0A653C8W5	1.49e-11	72.8	Uncharacterized protein (Fragment) OS=Callosobruchus maculatus OX=64391 GN=CALMAC_LOCUS7183 PE=4 SV=1	Callosobruchus maculatus	CALMAC_LOCUS7183
Chr9.gn1888.rna1	OrthoDB	HVIT018283	1.68e-09	57.0		Homalodisca vitripennis	HVIT018283
Chr9.gn1888.rna1	Sprot	No hit
Chr9.gn1888.rna1	NT	No hit
Chr9.gn1888.rna1	IntrPro	Dbxref=PANTHER:PTHR37445
Chr5.gn1189.rna1	TrEMBL	N6T8T5	0.0	2137	Uncharacterized protein (Fragment) OS=Dendroctonus ponderosae OX=77166 GN=D910_11524 PE=4 SV=1	Dendroctonus ponderosae	D910_11524
Chr5.gn1189.rna1	OrthoDB	XP_019765379.1	0.0	2079	contactin	Dendroctonus ponderosae	LOC109541103
Chr5.gn1189.rna1	Sprot	Q9VN14	0.0	1274	Contactin OS=Drosophila melanogaster OX=7227 GN=Cont PE=1 SV=2	Drosophila melanogaster	Cont
Chr5.gn1189.rna1	NT	XM_018539149.1	6.16e-146	178	polyubiquitin (LOC108773368), transcript variant X1, mRNA	Cyphomyrmex costatus	LOC108773368
Chr5.gn1189.rna1	IntrPro	Dbxref=CDD:cd00063,CDD:cd00096,InterPro:IPR001304,InterPro:IPR003598,InterPro:IPR003599,InterPro:IPR003961,InterPro:IPR007110,InterPro:IPR013098,InterPro:IPR016187,InterPro:IPR036116,InterPro:IPR036179,PANTHER:PTHR44170,PANTHER:PTHR44170:SF18,PFAM:PF00041,PFAM:PF07679,PFAM:PF13927,ProSiteProfiles:PS50835,ProSiteProfiles:PS50853,SMART:SM00034,SMART:SM00060,SMART:SM00408,SMART:SM00409,SUPERFAMILY:S…
Chr11.gn817.rna1	TrEMBL	A0A6J2YJP3	5.37e-232	663	Acyl-coenzyme A oxidase OS=Sitophilus oryzae OX=7048 GN=LOC115887948 PE=3 SV=1	Sitophilus oryzae	LOC115887948
Chr11.gn817.rna1	OrthoDB	XP_018573192.1	0.0	602	peroxisomal acyl-coenzyme A oxidase 3 isoform X1	Anoplophora glabripennis	LOC108912451
Chr11.gn817.rna1	NT	XM_035589721.1	0.0	515	probable G-protein coupled receptor Mth-like 4 (LOC118272995), mRNA	Spodoptera frugiperda	LOC118272995
Chr11.gn817.rna1	Sprot	O15254	1.51e-148	445	Peroxisomal acyl-coenzyme A oxidase 3 OS=Homo sapiens OX=9606 GN=ACOX3 PE=1 SV=2	Homo sapiens	ACOX3
Chr11.gn817.rna1	IntrPro	Dbxref=InterPro:IPR002655,InterPro:IPR009100,InterPro:IPR012258,InterPro:IPR036250,PANTHER:PTHR10909,PANTHER:PTHR10909:SF315,PFAM:PF01756,SUPERFAMILY:SSF47203,SUPERFAMILY:SSF56645;Ontology_term=GO:0016627
Chr6.gn41.rna1	TrEMBL	A0A6J2XDC2	4.84e-219	657	uncharacterized protein LOC115877324 isoform X2 OS=Sitophilus oryzae OX=7048 GN=LOC115877324 PE=4 SV=1	Sitophilus oryzae	LOC115877324
Chr6.gn41.rna1	NT	CP045895.1	0.0	625	isolate FCH chromosome 6	Caligus rogercresseyi	N/A
Chr6.gn41.rna1	OrthoDB	XP_018579541.1	5.40e-137	438	epithelial splicing regulatory protein 2 isoform X1	Anoplophora glabripennis	LOC108917436
Chr6.gn41.rna1	Sprot	Q8R4X3	2.85e-15	84.7	RNA-binding protein 12 OS=Mus musculus OX=10090 GN=Rbm12 PE=1 SV=3	Mus musculus	Rbm12
Chr6.gn41.rna1	IntrPro	Dbxref=CDD:cd00590,CDD:cd12254,InterPro:IPR000504,InterPro:IPR035979,PANTHER:PTHR13976,PANTHER:PTHR13976:SF69,PFAM:PF00076,ProSiteProfiles:PS50102,SMART:SM00360,SUPERFAMILY:SSF54928;Ontology_term=GO:0003676
Chr2.gn1427.rna1	TrEMBL	A0A6J2XJF2	2.20e-17	93.2	uncharacterized protein LOC115878646 OS=Sitophilus oryzae OX=7048 GN=LOC115878646 PE=4 SV=1	Sitophilus oryzae	LOC115878646
Chr2.gn1427.rna1	OrthoDB	XP_015836187.1	1.79e-14	79.3	D2A4P1_TRICA	Tribolium castaneum	LOC107398035
Chr2.gn1427.rna1	Sprot	No hit
Chr2.gn1427.rna1	NT	No hit
Chr2.gn1427.rna1	IntrPro	No hit
Chr1.gn505.rna1	TrEMBL	N6SRH7	2.33e-46	155	Uncharacterized protein (Fragment) OS=Dendroctonus ponderosae OX=77166 GN=D910_03933 PE=4 SV=1	Dendroctonus ponderosae	D910_03933
Chr1.gn505.rna1	OrthoDB	XP_023019509.1	1.37e-37	128	vesicle transport through interaction with t-SNAREs homolog 1B	Leptinotarsa decemlineata	LOC111508291
Chr1.gn505.rna1	Sprot	P58200	1.86e-11	61.6	Vesicle transport through interaction with t-SNAREs homolog 1B OS=Rattus norvegicus OX=10116 GN=Vti1b PE=1 SV=2	Rattus norvegicus	Vti1b
Chr1.gn505.rna1	NT	No hit
Chr1.gn505.rna1	IntrPro	Dbxref=CDD:cd15890,InterPro:IPR000727,PANTHER:PTHR21230,PANTHER:PTHR21230:SF79,PFAM:PF12352,SMART:SM00397,SUPERFAMILY:SSF58038
Chr9.gn1148.rna1	TrEMBL	A0A653DYW3	1.79e-98	318	Reverse transcriptase domain-containing protein OS=Callosobruchus maculatus OX=64391 GN=CALMAC_LOCUS21002 PE=4 SV=1	Callosobruchus maculatus	CALMAC_LOCUS21002
Chr9.gn1148.rna1	OrthoDB	uncharacterized	3.86e-56	197	protein LOC111422045 uncharacterized protein LOC111422045	Onthophagus taurus	XP_022911017.1
Chr9.gn1148.rna1	Sprot	No hit
Chr9.gn1148.rna1	NT	No hit
Chr9.gn1148.rna1	IntrPro	Dbxref=InterPro:IPR005135,InterPro:IPR036691,PANTHER:PTHR36191,PANTHER:PTHR36191:SF5,PFAM:PF14529,SUPERFAMILY:SSF56219
Chr6.gn2089.rna1	NT	XM_029318220.1	0.0	462	histone-lysine N-methyltransferase SETMAR-like (LOC114942773), mRNA	Nylanderia fulva	LOC114942773
Chr6.gn2089.rna1	OrthoDB	XP_018574604.2	3.02e-122	371	zinc finger protein 99-like	Anoplophora glabripennis	LOC108913528
Chr6.gn2089.rna1	Sprot	Q3U288	1.80e-29	126	Zinc finger protein 710 OS=Mus musculus OX=10090 GN=Znf710 PE=2 SV=1	Mus musculus	Znf710
Chr6.gn2089.rna1	TrEMBL	No hit
Chr6.gn2089.rna1	IntrPro	Dbxref=InterPro:IPR013087,InterPro:IPR036236,PANTHER:PTHR24392,PFAM:PF13909,ProSiteProfiles:PS50157,SMART:SM00355,SUPERFAMILY:SSF57667
Chr2.gn1753.rna1	TrEMBL	A0A6P7GKK8	3.44e-17	82.4	uncharacterized protein LOC114343810 OS=Diabrotica virgifera virgifera OX=50390 GN=LOC114343810 PE=4 SV=1	Diabrotica virgifera virgifera	LOC114343810
Chr2.gn1753.rna1	Sprot	No hit
Chr2.gn1753.rna1	NT	No hit
Chr2.gn1753.rna1	OrthoDB	No hit
Chr2.gn1753.rna1	IntrPro	No hit
Chr11.gn849.rna1	TrEMBL	A0A6J0BBE7	2.18e-38	149	uncharacterized protein LOC107218270 OS=Neodiprion lecontei OX=441921 GN=LOC107218270 PE=4 SV=1	Neodiprion lecontei	LOC107218270
Chr11.gn849.rna1	OrthoDB	XP_015511581.1	2.33e-40	149	uncharacterized protein LOC107218270	Neodiprion lecontei	LOC107218270
Chr11.gn849.rna1	Sprot	No hit
Chr11.gn849.rna1	NT	No hit
Chr11.gn849.rna1	IntrPro	No hit
Chr9.gn1474.rna1	TrEMBL	A0A653CP54	1.44e-30	130	BRCA1-A complex subunit BRE OS=Callosobruchus maculatus OX=64391 GN=CALMAC_LOCUS10738 PE=4 SV=1	Callosobruchus maculatus	CALMAC_LOCUS10738
Chr9.gn1474.rna1	Sprot	No hit
Chr9.gn1474.rna1	NT	No hit
Chr9.gn1474.rna1	OrthoDB	No hit
Chr9.gn1474.rna1	IntrPro	No hit
Chr11.gn403.rna1	OrthoDB	XP_022205030.1	5.47e-49	172	uncharacterized protein LOC111061645	Nilaparvata lugens	LOC111061645
Chr11.gn403.rna1	TrEMBL	A0A1B6IDD9	3.83e-45	160	Uncharacterized protein (Fragment) OS=Homalodisca liturata OX=320908 GN=g.59118 PE=4 SV=1	Homalodisca liturata	g.59118
Chr11.gn403.rna1	Sprot	No hit
Chr11.gn403.rna1	NT	No hit
Chr11.gn403.rna1	IntrPro	Dbxref=PANTHER:PTHR10773,PANTHER:PTHR10773:SF12
Chr6.gn1712.rna1	NT	LR991091.1	0.0	1121	genome assembly, chromosome: 10	Lymantria monacha	N/A
Chr6.gn1712.rna1	TrEMBL	A0A6J2YPX5	1.23e-81	255	Regulatory protein zeste OS=Sitophilus oryzae OX=7048 GN=LOC115890097 PE=4 SV=1	Sitophilus oryzae	LOC115890097
Chr6.gn1712.rna1	OrthoDB	XP_012269632.1	2.41e-12	71.2	fibrinogen silencer-binding protein-like	Athalia rosae	LOC105693940
Chr6.gn1712.rna1	Sprot	No hit
Chr6.gn1712.rna1	IntrPro	Dbxref=InterPro:IPR028002,PFAM:PF13873
Chr2.gn1459.rna1	OrthoDB	XP_019770897.1	0.0	590	esterase FE4-like	Dendroctonus ponderosae	LOC109544911
Chr2.gn1459.rna1	TrEMBL	J3JWV2	4.72e-196	568	Carboxylic ester hydrolase OS=Dendroctonus ponderosae OX=77166 PE=2 SV=1	Dendroctonus ponderosae	N/A
Chr2.gn1459.rna1	NT	XM_035589721.1	0.0	524	probable G-protein coupled receptor Mth-like 4 (LOC118272995), mRNA	Spodoptera frugiperda	LOC118272995
Chr2.gn1459.rna1	Sprot	P22303	1.20e-71	243	Acetylcholinesterase OS=Homo sapiens OX=9606 GN=ACHE PE=1 SV=1	Homo sapiens	ACHE
Chr2.gn1459.rna1	IntrPro	Dbxref=InterPro:IPR002018,InterPro:IPR019826,InterPro:IPR029058,PANTHER:PTHR11559,PANTHER:PTHR11559:SF405,PFAM:PF00135,ProSitePatterns:PS00122,SUPERFAMILY:SSF53474
Chr1.gn537.rna1	NT	LR991084.1	0.0	759	genome assembly, chromosome: 3	Lymantria monacha	N/A
Chr1.gn537.rna1	TrEMBL	J3JV47	1.40e-195	550	Eukaryotic translation initiation factor 2 subunit 1 OS=Dendroctonus ponderosae OX=77166 GN=109542707 PE=2 SV=1	Dendroctonus ponderosae	109542707
Chr1.gn537.rna1	OrthoDB	XP_019767602.1	0.0	529	109542707	Dendroctonus ponderosae	109542707
Chr1.gn537.rna1	Sprot	P41374	6.22e-147	420	Eukaryotic translation initiation factor 2 subunit 1 OS=Drosophila melanogaster OX=7227 GN=eIF2alpha PE=2 SV=1	Drosophila melanogaster	eIF2alpha
Chr1.gn537.rna1	IntrPro	Dbxref=CDD:cd04452,InterPro:IPR003029,InterPro:IPR011488,InterPro:IPR012340,InterPro:IPR022967,InterPro:IPR024054,InterPro:IPR024055,InterPro:IPR044126,PANTHER:PTHR10602,PFAM:PF00575,PFAM:PF07541,ProSiteProfiles:PS50126,SMART:SM00316,SUPERFAMILY:SSF110993,SUPERFAMILY:SSF116742,SUPERFAMILY:SSF50249;Ontology_term=GO:0003676,GO:0003723,GO:0003743
Chr10.gn2726.rna1	NT	LR991096.1	7.98e-148	179	genome assembly, chromosome: 15	Lymantria monacha	N/A
Chr10.gn2726.rna1	OrthoDB	uncharacterized	7.63e-38	133	protein LOC106141163 uncharacterized protein LOC106141163	Amyelois transitella	XP_013198274.1
Chr10.gn2726.rna1	TrEMBL	A0A6L2P996	8.27e-34	125	MADF domain-containing protein OS=Coptotermes formosanus OX=36987 GN=Cfor_06250 PE=4 SV=1	Coptotermes formosanus	Cfor_06250
Chr10.gn2726.rna1	Sprot	No hit
Chr10.gn2726.rna1	IntrPro	Dbxref=InterPro:IPR006578,PFAM:PF10545,ProSiteProfiles:PS51029,SMART:SM00595
Chr2.gn1785.rna1	OrthoDB	piggyBac	7.36e-17	78.6	transposable element-derived protein 4-like piggyBac transposable element-derived protein 4-like	Spodoptera litura	XP_022823959.1
Chr2.gn1785.rna1	TrEMBL	A0A4C1VYE7	9.95e-13	70.5	DDE_Tnp_1_7 domain-containing protein OS=Eumeta variegata OX=151549 GN=EVAR_85212_1 PE=4 SV=1	Eumeta variegata	EVAR_85212_1
Chr2.gn1785.rna1	Sprot	No hit
Chr2.gn1785.rna1	NT	No hit
Chr2.gn1785.rna1	IntrPro	No hit
Chr6.gn1418.rna1	TrEMBL	A0A6P7GX69	3.69e-13	69.7	uncharacterized protein LOC114347585 OS=Diabrotica virgifera virgifera OX=50390 GN=LOC114347585 PE=4 SV=1	Diabrotica virgifera virgifera	LOC114347585
Chr6.gn1418.rna1	OrthoDB	XP_023312203.1	2.33e-13	68.9	uncharacterized protein LOC108913557	Anoplophora glabripennis	LOC108913557
Chr6.gn1418.rna1	Sprot	No hit
Chr6.gn1418.rna1	NT	No hit
Chr6.gn1418.rna1	IntrPro	No hit
Chr3.gn826.rna1	TrEMBL	A0A6P7HCJ9	2.95e-52	179	uncharacterized protein LOC114346988 OS=Diabrotica virgifera virgifera OX=50390 GN=LOC114346988 PE=4 SV=1	Diabrotica virgifera virgifera	LOC114346988
Chr3.gn826.rna1	OrthoDB	uncharacterized	9.09e-28	113	protein LOC111425212 uncharacterized protein LOC111425212	Onthophagus taurus	XP_022914873.1
Chr3.gn826.rna1	Sprot	No hit
Chr3.gn826.rna1	NT	No hit
Chr3.gn826.rna1	IntrPro	No hit
Chr1.gn863.rna1	OrthoDB	XP_018575646.1	2.76e-176	498	steroid hormone receptor ERR1 isoform X1	Anoplophora glabripennis	LOC108914337
Chr1.gn863.rna1	TrEMBL	A0A6J2YP76	4.42e-170	486	steroid hormone receptor ERR2 isoform X2 OS=Sitophilus oryzae OX=7048 GN=LOC115889274 PE=3 SV=1	Sitophilus oryzae	LOC115889274
Chr1.gn863.rna1	NT	LR761654.1	0.0	319	Aphantopus hyperantus genome assembly, chromosome: 7	N/A	N/A
Chr1.gn863.rna1	Sprot	O95718	3.47e-53	181	Steroid hormone receptor ERR2 OS=Homo sapiens OX=9606 GN=ESRRB PE=1 SV=3	Homo sapiens	ESRRB
Chr1.gn863.rna1	IntrPro	Dbxref=InterPro:IPR000536,InterPro:IPR001723,InterPro:IPR035500,PANTHER:PTHR48092,PANTHER:PTHR48092:SF22,PRINTS:PR00398,PFAM:PF00104,ProSiteProfiles:PS51843,SMART:SM00430,SUPERFAMILY:SSF48508
Chr11.gn435.rna1	TrEMBL	A0A6P7FK22	1.36e-09	63.5	uncharacterized protein LOC114330248 OS=Diabrotica virgifera virgifera OX=50390 GN=LOC114330248 PE=4 SV=1	Diabrotica virgifera virgifera	LOC114330248
Chr11.gn435.rna1	OrthoDB	XP_022197074.1	5.02e-09	59.3	uncharacterized protein LOC111054365	Nilaparvata lugens	LOC111054365
Chr11.gn435.rna1	Sprot	No hit
Chr11.gn435.rna1	NT	No hit
Chr11.gn435.rna1	IntrPro	No hit
Chr9.gn1060.rna1	TrEMBL	A0A6J2YY19	6.14e-62	232	uncharacterized protein LOC115891415 OS=Sitophilus oryzae OX=7048 GN=LOC115891415 PE=4 SV=1	Sitophilus oryzae	LOC115891415
Chr9.gn1060.rna1	NT	XM_018539149.1	1.40e-118	148	polyubiquitin (LOC108773368), transcript variant X1, mRNA	Cyphomyrmex costatus	LOC108773368
Chr9.gn1060.rna1	OrthoDB	XP_019875479.1	6.90e-07	59.3	probable methyltransferase TARBP1	Aethina tumida	LOC109603421
Chr9.gn1060.rna1	Sprot	No hit
Chr9.gn1060.rna1	IntrPro	No hit
Chr2.gn1045.rna1	TrEMBL	A0A6J2XEB2	2.27e-230	645	protein phosphatase 1L OS=Sitophilus oryzae OX=7048 GN=LOC115877520 PE=3 SV=1	Sitophilus oryzae	LOC115877520
Chr2.gn1045.rna1	OrthoDB	XP_019761351.1	0.0	600	protein phosphatase 1L	Dendroctonus ponderosae	LOC109538533
Chr2.gn1045.rna1	Sprot	Q5SGD2	1.47e-84	263	Protein phosphatase 1L OS=Homo sapiens OX=9606 GN=PPM1L PE=1 SV=1	Homo sapiens	PPM1L
Chr2.gn1045.rna1	NT	No hit
Chr2.gn1045.rna1	IntrPro	Dbxref=CDD:cd00143,InterPro:IPR000222,InterPro:IPR001932,InterPro:IPR015655,InterPro:IPR036457,PANTHER:PTHR13832,PANTHER:PTHR13832:SF748,PFAM:PF00481,ProSitePatterns:PS01032,ProSiteProfiles:PS51746,SMART:SM00332,SUPERFAMILY:SSF81606;Ontology_term=GO:0016791
Chr1.gn123.rna1	OrthoDB	jerky	8.20e-55	179	protein homolog-like jerky protein homolog-like	Bactrocera latifrons	XP_018793737.1
Chr1.gn123.rna1	NT	XM_038071958.1	6.39e-117	145	jerky protein homolog-like (LOC119662351), mRNA	Teleopsis dalmanni	LOC119662351
Chr1.gn123.rna1	TrEMBL	A0A034VLJ2	1.94e-18	87.0	Uncharacterized protein OS=Bactrocera dorsalis OX=27457 PE=4 SV=1	Bactrocera dorsalis	N/A
Chr1.gn123.rna1	Sprot	Q4W5G0	4.76e-07	50.8	Tigger transposable element-derived protein 2 OS=Homo sapiens OX=9606 GN=TIGD2 PE=3 SV=1	Homo sapiens	TIGD2
Chr1.gn123.rna1	IntrPro	Dbxref=InterPro:IPR004875,PFAM:PF03184;Ontology_term=GO:0003676
Chr11.gn761.rna1	OrthoDB	XP_019760572.1	6.12e-88	277	109537993	Dendroctonus ponderosae	109537993
Chr11.gn761.rna1	TrEMBL	N6UDV0	1.12e-81	265	Uncharacterized protein (Fragment) OS=Dendroctonus ponderosae OX=77166 GN=109537993 PE=3 SV=1	Dendroctonus ponderosae	109537993
Chr11.gn761.rna1	NT	XM_025300284.1	1.30e-79	105	histone-lysine N-methyltransferase SETMAR-like (LOC112588922), mRNA	Harpegnathos saltator	LOC112588922
Chr11.gn761.rna1	Sprot	P89116	6.43e-22	98.2	Caspase-1 OS=Spodoptera frugiperda OX=7108 PE=1 SV=1	Spodoptera frugiperda	N/A
Chr11.gn761.rna1	IntrPro	Dbxref=InterPro:IPR001309,InterPro:IPR002138,InterPro:IPR002398,InterPro:IPR015917,InterPro:IPR029030,PANTHER:PTHR10454,PANTHER:PTHR10454:SF226,PRINTS:PR00376,PFAM:PF00656,ProSiteProfiles:PS50207,ProSiteProfiles:PS50208,SMART:SM00115,SUPERFAMILY:SSF52129;Ontology_term=GO:0004197,GO:0006508,GO:0008234
evm.model.HiC_scaffold_554.1	TrEMBL	A0A6J2XI78	3.47e-09	63.9	Ubiquitin-activating enzyme E1 OS=Sitophilus oryzae OX=7048 GN=LOC115878153 PE=3 SV=1	Sitophilus oryzae	LOC115878153
evm.model.HiC_scaffold_554.1	OrthoDB	XP_019767961.1	3.20e-10	62.0	ubiquitin-like modifier-activating enzyme 1	Dendroctonus ponderosae	LOC109542938
evm.model.HiC_scaffold_554.1	NT	XM_961259.4	2.25e-18	36	ubiquitin-like modifier-activating enzyme 1 (LOC657621), mRNA	Tribolium castaneum	LOC657621
evm.model.HiC_scaffold_554.1	Sprot	No hit
evm.model.HiC_scaffold_554.1	IntrPro	No hit
Chr1.gn3823.rna1	NT	XM_025410654.1	0.0	617	SCAN domain-containing protein 3-like (LOC112638613), mRNA	Camponotus floridanus	LOC112638613
Chr1.gn3823.rna1	OrthoDB	XP_019758176.1	4.18e-111	340	inactive dipeptidyl peptidase 10	Dendroctonus ponderosae	LOC109536416
Chr1.gn3823.rna1	TrEMBL	N6TJZ3	5.69e-108	337	Uncharacterized protein (Fragment) OS=Dendroctonus ponderosae OX=77166 GN=YQE_05365 PE=4 SV=1	Dendroctonus ponderosae	YQE_05365
Chr1.gn3823.rna1	Sprot	B2D0J4	4.07e-50	174	Venom dipeptidyl peptidase 4 OS=Apis mellifera OX=7460 PE=1 SV=1	Apis mellifera	N/A
Chr1.gn3823.rna1	IntrPro	Dbxref=InterPro:IPR001375,InterPro:IPR029058,PANTHER:PTHR11731,PFAM:PF00326,SUPERFAMILY:SSF53474
Chr6.gn1004.rna1	NT	LR990060.1	0.0	639	genome assembly, chromosome: 21	Blastobasis lacticolella	N/A
Chr6.gn1004.rna1	TrEMBL	A0A6J2YR93	9.82e-56	191	uncharacterized protein LOC115889863 isoform X2 OS=Sitophilus oryzae OX=7048 GN=LOC115889863 PE=3 SV=1	Sitophilus oryzae	LOC115889863
Chr6.gn1004.rna1	OrthoDB	XP_019762634.1	2.44e-52	177	uncharacterized protein LOC109539372 isoform X1	Dendroctonus ponderosae	LOC109539372
Chr6.gn1004.rna1	Sprot	No hit
Chr6.gn1004.rna1	IntrPro	Dbxref=InterPro:IPR043445,PANTHER:PTHR16514,PANTHER:PTHR16514:SF3
Chr10.gn2312.rna1	TrEMBL	A0A6J2XML6	3.48e-58	187	COX assembly mitochondrial protein OS=Sitophilus oryzae OX=7048 GN=LOC115879300 PE=3 SV=1	Sitophilus oryzae	LOC115879300
Chr10.gn2312.rna1	OrthoDB	XP_015599334.1	1.47e-52	169	COX assembly mitochondrial protein homolog	Cephus cinctus	LOC107269700
Chr10.gn2312.rna1	Sprot	Q7Z7K0	1.99e-34	120	COX assembly mitochondrial protein homolog OS=Homo sapiens OX=9606 GN=CMC1 PE=1 SV=1	Homo sapiens	CMC1
Chr10.gn2312.rna1	NT	No hit
Chr10.gn2312.rna1	IntrPro	Dbxref=InterPro:IPR013892,PANTHER:PTHR22977,PANTHER:PTHR22977:SF5,PFAM:PF08583,ProSiteProfiles:PS51808
evm.model.HiC_scaffold_2709.1	NT	XM_025412051.1	0.0	904	SCAN domain-containing protein 3-like (LOC112639115), mRNA	Camponotus floridanus	LOC112639115
evm.model.HiC_scaffold_2709.1	TrEMBL	A0A6J2Y1V7	1.38e-98	327	uncharacterized protein LOC115882791 OS=Sitophilus oryzae OX=7048 GN=LOC115882791 PE=4 SV=1	Sitophilus oryzae	LOC115882791
evm.model.HiC_scaffold_2709.1	OrthoDB	XP_019768499.1	4.14e-60	216	uncharacterized protein LOC109543301 isoform X1	Dendroctonus ponderosae	LOC109543301
evm.model.HiC_scaffold_2709.1	Sprot	No hit
evm.model.HiC_scaffold_2709.1	IntrPro	No hit
Chr11.gn467.rna1	TrEMBL	A0A6J2XF41	0.0	2541	dedicator of cytokinesis protein 3 isoform X4 OS=Sitophilus oryzae OX=7048 GN=LOC115877735 PE=3 SV=1	Sitophilus oryzae	LOC115877735
Chr11.gn467.rna1	OrthoDB	XP_018562242.1	0.0	2486	dedicator of cytokinesis protein 3	Anoplophora glabripennis	LOC108904251
Chr11.gn467.rna1	Sprot	Q8IZD9	0.0	1144	Dedicator of cytokinesis protein 3 OS=Homo sapiens OX=9606 GN=DOCK3 PE=1 SV=1	Homo sapiens	DOCK3
Chr11.gn467.rna1	NT	XM_036490863.1	1.40e-146	180	jerky protein homolog-like (LOC118756071), mRNA	Rhagoletis pomonella	LOC118756071
Chr11.gn467.rna1	IntrPro	Dbxref=InterPro:IPR026791,InterPro:IPR027007,InterPro:IPR027357,InterPro:IPR032376,PANTHER:PTHR45653,PANTHER:PTHR45653:SF9,PFAM:PF06920,PFAM:PF14429,PFAM:PF16172,ProSiteProfiles:PS51650,ProSiteProfiles:PS51651
Chr6.gn1776.rna1	TrEMBL	A0A087T338	3.48e-14	74.7	Transposable element Tcb2 transposase (Fragment) OS=Stegodyphus mimosarum OX=407821 GN=X975_07680 PE=4 SV=1	Stegodyphus mimosarum	X975_07680
Chr6.gn1776.rna1	NT	LR899015.1	1.65e-43	63	genome assembly, chromosome: 7	Hermetia illucens	N/A
Chr6.gn1776.rna1	OrthoDB	Transposable	7.22e-08	52.0	element Tcb2 transposase Transposable element Tcb2 transposase	Stegodyphus mimosarum	KFM59527.1
Chr6.gn1776.rna1	Sprot	No hit
Chr6.gn1776.rna1	IntrPro	No hit
Chr10.gn2018.rna1	TrEMBL	A0A6J2Y6H2	6.93e-244	672	Serine/threonine-protein phosphatase OS=Sitophilus oryzae OX=7048 GN=LOC115884209 PE=3 SV=1	Sitophilus oryzae	LOC115884209
Chr10.gn2018.rna1	OrthoDB	XP_023023394.1	0.0	665	serine/threonine-protein phosphatase 2A catalytic subunit beta isoform	Leptinotarsa decemlineata	LOC111511599
Chr10.gn2018.rna1	Sprot	P62716	0.0	627	Serine/threonine-protein phosphatase 2A catalytic subunit beta isoform OS=Rattus norvegicus OX=10116 GN=Ppp2cb PE=2 SV=1	Rattus norvegicus	Ppp2cb
Chr10.gn2018.rna1	NT	LR761652.1	0.0	619	Aphantopus hyperantus genome assembly, chromosome: 5	N/A	N/A
Chr10.gn2018.rna1	IntrPro	Dbxref=CDD:cd07415,InterPro:IPR004843,InterPro:IPR006186,InterPro:IPR029052,PANTHER:PTHR45619,PANTHER:PTHR45619:SF44,PRINTS:PR00114,PFAM:PF00149,ProSitePatterns:PS00125,SMART:SM00156,SUPERFAMILY:SSF56300;Ontology_term=GO:0016787
Chr1.gn3529.rna1	TrEMBL	A0A7E5VNS8	1.64e-271	770	uncharacterized protein LOC113495450 OS=Trichoplusia ni OX=7111 GN=LOC113495450 PE=4 SV=1	Trichoplusia ni	LOC113495450
Chr1.gn3529.rna1	OrthoDB	XP_017461240.1	5.92e-135	410	uncharacterized protein LOC108354573 isoform X1	Rhagoletis zephyria	LOC108354573
Chr1.gn3529.rna1	NT	XM_026874174.1	3.34e-129	159	uncharacterized LOC113495450 (LOC113495450), mRNA	Trichoplusia ni	LOC113495450
Chr1.gn3529.rna1	Sprot	Q6K1J1	2.88e-11	70.1	UDP-glucuronosyltransferase 2B31 OS=Canis lupus familiaris OX=9615 GN=UGT2B31 PE=1 SV=1	Canis lupus familiaris	UGT2B31
Chr1.gn3529.rna1	IntrPro	Dbxref=InterPro:IPR002213,PANTHER:PTHR46704,PANTHER:PTHR46704:SF5,PFAM:PF00201
Chr6.gn1330.rna1	TrEMBL	A0A653DBT6	1.06e-175	515	Uncharacterized protein OS=Callosobruchus maculatus OX=64391 GN=CALMAC_LOCUS16226 PE=4 SV=1	Callosobruchus maculatus	CALMAC_LOCUS16226
Chr6.gn1330.rna1	OrthoDB	uncharacterized	3.79e-83	272	protein LOC111419015 uncharacterized protein LOC111419015	Onthophagus taurus	XP_022907523.1
Chr6.gn1330.rna1	Sprot	No hit
Chr6.gn1330.rna1	NT	No hit
Chr6.gn1330.rna1	IntrPro	Dbxref=PANTHER:PTHR10773
Chr2.gn1077.rna1	TrEMBL	A0A6J2XFB2	3.21e-59	187	Oligosaccharyltransferase complex subunit OS=Sitophilus oryzae OX=7048 GN=LOC115877549 PE=3 SV=1	Sitophilus oryzae	LOC115877549
Chr2.gn1077.rna1	OrthoDB	XP_023014110.1	1.14e-49	159	oligosaccharyltransferase complex subunit ostc-A	Leptinotarsa decemlineata	LOC111503909
Chr2.gn1077.rna1	Sprot	Q7ZWJ3	2.22e-44	144	Oligosaccharyltransferase complex subunit ostc OS=Danio rerio OX=7955 GN=ostc PE=2 SV=1	Danio rerio	ostc
Chr2.gn1077.rna1	NT	XM_038311398.1	4.62e-15	33	oligosaccharyltransferase complex subunit OSTC (Ostc), mRNA	Arvicola amphibius	Ostc
Chr2.gn1077.rna1	IntrPro	Dbxref=InterPro:IPR042416,PANTHER:PTHR13160;Ontology_term=GO:0006486,GO:0008250
Chr3.gn2271.rna1	TrEMBL	A0A653C917	2.80e-114	411	CAP-ZIP_m domain-containing protein OS=Callosobruchus maculatus OX=64391 GN=CALMAC_LOCUS7216 PE=4 SV=1	Callosobruchus maculatus	CALMAC_LOCUS7216
Chr3.gn2271.rna1	OrthoDB	XP_018568410.1	8.23e-105	376	WASH complex subunit 2	Anoplophora glabripennis	LOC108908761
Chr3.gn2271.rna1	NT	XM_030904953.1	0.0	287	jerky protein homolog-like (LOC115885924), mRNA	Sitophilus oryzae	LOC115885924
Chr3.gn2271.rna1	Sprot	A4IHF8	3.94e-30	122	Protein DPCD OS=Xenopus tropicalis OX=8364 GN=dpcd PE=2 SV=1	Xenopus tropicalis	dpcd
Chr3.gn2271.rna1	IntrPro	Dbxref=InterPro:IPR026224,InterPro:IPR029341,InterPro:IPR029526,PANTHER:PTHR31921,PRINTS:PR02065,PFAM:PF13843,PFAM:PF14913,PFAM:PF15255
Chr3.gn118.rna1	OrthoDB	XP_019876073.1	0.0	749	kelch-like protein 17 isoform X1	Aethina tumida	LOC109604010
Chr3.gn118.rna1	NT	LR991084.1	0.0	725	genome assembly, chromosome: 3	Lymantria monacha	N/A
Chr3.gn118.rna1	Sprot	Q8K430	3.63e-160	469	Kelch-like protein 17 OS=Rattus norvegicus OX=10116 GN=Klhl17 PE=1 SV=1	Rattus norvegicus	Klhl17
Chr3.gn118.rna1	TrEMBL	A0A6J2Y9N9	8.38e-93	299	Kelch-like protein diablo OS=Sitophilus oryzae OX=7048 GN=LOC115885035 PE=4 SV=1	Sitophilus oryzae	LOC115885035
Chr3.gn118.rna1	IntrPro	Dbxref=InterPro:IPR006652,InterPro:IPR011043,InterPro:IPR011705,InterPro:IPR030594,PANTHER:PTHR24412,PANTHER:PTHR24412:SF454,PRINTS:PR00501,PFAM:PF01344,PFAM:PF07707,SMART:SM00612,SMART:SM00875,SUPERFAMILY:SSF50965;Ontology_term=GO:0005515
Chr5.gn701.rna1	TrEMBL	A0A6J2XZB6	2.30e-135	395	alpha-tocopherol transfer protein-like OS=Sitophilus oryzae OX=7048 GN=LOC115882465 PE=4 SV=1	Sitophilus oryzae	LOC115882465
Chr5.gn701.rna1	OrthoDB	XP_019765296.1	1.97e-135	390	109541057	Dendroctonus ponderosae	109541057
Chr5.gn701.rna1	NT	MF281677.1	9.19e-120	150	Synthetic construct RppA (rppA), Cat (cat), and Tpase (tps) genes, complete cds	N/A	tps
Chr5.gn701.rna1	Sprot	Q9VD09	8.46e-14	73.6	Retinol-binding protein pinta OS=Drosophila melanogaster OX=7227 GN=pinta PE=2 SV=1	Drosophila melanogaster	pinta
Chr5.gn701.rna1	IntrPro	Dbxref=CDD:cd00170,InterPro:IPR001251,InterPro:IPR036273,InterPro:IPR036865,PANTHER:PTHR10174,PANTHER:PTHR10174:SF222,PRINTS:PR00180,PFAM:PF00650,ProSiteProfiles:PS50191,SMART:SM00516,SUPERFAMILY:SSF46938,SUPERFAMILY:SSF52087
Chr1.gn155.rna1	OrthoDB	XP_011196233.1	9.87e-15	72.8	jerky protein homolog-like	Zeugodacus cucurbitae	LOC105221178
Chr1.gn155.rna1	NT	XM_029046208.1	4.85e-51	71	jerky protein homolog-like (LOC114805346), mRNA	Zeugodacus cucurbitae	LOC114805346
Chr1.gn155.rna1	TrEMBL	A0A034VLJ7	5.88e-09	61.2	Jerky protein-like protein OS=Bactrocera dorsalis OX=27457 GN=JERKL PE=4 SV=1	Bactrocera dorsalis	JERKL
Chr1.gn155.rna1	Sprot	No hit
Chr1.gn155.rna1	IntrPro	No hit
Chr6.gn1036.rna1	TrEMBL	A0A6J2XLF1	3.33e-68	217	endocuticle structural glycoprotein SgAbd-2-like OS=Sitophilus oryzae OX=7048 GN=LOC115879008 PE=4 SV=1	Sitophilus oryzae	LOC115879008
Chr6.gn1036.rna1	OrthoDB	XP_019753389.1	8.22e-62	196	endocuticle structural glycoprotein SgAbd-2-like	Dendroctonus ponderosae	LOC109532774
Chr6.gn1036.rna1	Sprot	Q7M4F3	1.19e-23	94.4	Endocuticle structural glycoprotein SgAbd-2 OS=Schistocerca gregaria OX=7010 PE=1 SV=1	Schistocerca gregaria	N/A
Chr6.gn1036.rna1	NT	AB056895.1	6.78e-41	61	transposon mariner-like element DNA, complete sequence, clone:MLEW6	Ascogaster reticulatus	N/A
Chr6.gn1036.rna1	IntrPro	Dbxref=InterPro:IPR000618,InterPro:IPR031311,PANTHER:PTHR10380,PANTHER:PTHR10380:SF221,PRINTS:PR00947,PFAM:PF00379,ProSitePatterns:PS00233,ProSiteProfiles:PS51155
Chr4.gn3171.rna1	NT	LR991084.1	0.0	753	genome assembly, chromosome: 3	Lymantria monacha	N/A
Chr4.gn3171.rna1	Sprot	No hit
Chr4.gn3171.rna1	TrEMBL	No hit
Chr4.gn3171.rna1	OrthoDB	No hit
Chr4.gn3171.rna1	IntrPro	No hit
Chr10.gn2344.rna1	NT	XM_035589721.1	0.0	532	probable G-protein coupled receptor Mth-like 4 (LOC118272995), mRNA	Spodoptera frugiperda	LOC118272995
Chr10.gn2344.rna1	OrthoDB	XP_019754160.1	3.17e-123	359	nuclear distribution protein nudE-like 1-A isoform X1	Dendroctonus ponderosae	LOC109533311
Chr10.gn2344.rna1	TrEMBL	N6UPS2	6.55e-98	297	NUDE_C domain-containing protein (Fragment) OS=Dendroctonus ponderosae OX=77166 GN=D910_07982 PE=3 SV=1	Dendroctonus ponderosae	D910_07982
Chr10.gn2344.rna1	Sprot	Q7SXI6	4.31e-42	150	Nuclear distribution protein nudE-like 1-A OS=Danio rerio OX=7955 GN=ndel1a PE=2 SV=1	Danio rerio	ndel1a
Chr10.gn2344.rna1	IntrPro	Dbxref=InterPro:IPR006964,InterPro:IPR033494,PANTHER:PTHR10921,PFAM:PF04880,SUPERFAMILY:SSF57997
Chr4.gn2914.rna1	TrEMBL	A0A6J2Y0G4	5.45e-172	515	uncharacterized protein LOC115883091 isoform X3 OS=Sitophilus oryzae OX=7048 GN=LOC115883091 PE=4 SV=1	Sitophilus oryzae	LOC115883091
Chr4.gn2914.rna1	OrthoDB	XP_019770719.1	1.69e-116	361	uncharacterized protein LOC109544804	Dendroctonus ponderosae	LOC109544804
Chr4.gn2914.rna1	Sprot	No hit
Chr4.gn2914.rna1	NT	No hit
Chr4.gn2914.rna1	IntrPro	Dbxref=PANTHER:PTHR39072,PANTHER:PTHR39072:SF3
Chr1.gn3855.rna1	TrEMBL	A0A034VLJ2	1.81e-47	162	Uncharacterized protein OS=Bactrocera dorsalis OX=27457 PE=4 SV=1	Bactrocera dorsalis	N/A
Chr1.gn3855.rna1	OrthoDB	XP_017467036.1	4.53e-31	119	jerky protein homolog-like	Rhagoletis zephyria	LOC108359617
Chr1.gn3855.rna1	Sprot	No hit
Chr1.gn3855.rna1	NT	No hit
Chr1.gn3855.rna1	IntrPro	No hit
evm.model.HiC_scaffold_3682.1	NT	OA566913.1	0.0	334	1_Tdi_b3v08	N/A	N/A
evm.model.HiC_scaffold_3682.1	Sprot	No hit
evm.model.HiC_scaffold_3682.1	TrEMBL	No hit
evm.model.HiC_scaffold_3682.1	OrthoDB	No hit
evm.model.HiC_scaffold_3682.1	IntrPro	No hit
Chr1.gn481.rna1	TrEMBL	A0A7E4S4S6	5.30e-118	354	Uncharacterized protein OS=Cimex lectularius OX=79782 PE=4 SV=1	Cimex lectularius	N/A
Chr1.gn481.rna1	OrthoDB	pgl2138.1	9.12e-95	288	Tc1-like transposase, DDE domain	Papilio glaucus	pgl2138.1
Chr1.gn481.rna1	Sprot	Q04202	6.39e-41	146	Transposable element Tcb2 transposase OS=Caenorhabditis briggsae OX=6238 PE=3 SV=1	Caenorhabditis briggsae	N/A
Chr1.gn481.rna1	NT	No hit
Chr1.gn481.rna1	IntrPro	Dbxref=InterPro:IPR002492,InterPro:IPR009057,InterPro:IPR025246,InterPro:IPR038717,PANTHER:PTHR23022,PFAM:PF01498,PFAM:PF13358,PFAM:PF13936,SUPERFAMILY:SSF46689;Ontology_term=GO:0003677,GO:0006313,GO:0015074
Chr5.gn407.rna1	TrEMBL	N6UI78	7.82e-289	825	Protein-tyrosine-phosphatase (Fragment) OS=Dendroctonus ponderosae OX=77166 GN=D910_12034 PE=3 SV=1	Dendroctonus ponderosae	D910_12034
Chr5.gn407.rna1	OrthoDB	XP_019754951.1	0.0	603	M-phase inducer phosphatase-like	Dendroctonus ponderosae	LOC109533882
Chr5.gn407.rna1	Sprot	P20483	1.58e-79	268	M-phase inducer phosphatase OS=Drosophila melanogaster OX=7227 GN=stg PE=1 SV=2	Drosophila melanogaster	stg
Chr5.gn407.rna1	NT	MF281677.1	1.78e-41	63	Synthetic construct RppA (rppA), Cat (cat), and Tpase (tps) genes, complete cds	N/A	tps
Chr5.gn407.rna1	IntrPro	Dbxref=CDD:cd01530,InterPro:IPR000751,InterPro:IPR001763,InterPro:IPR036873,PANTHER:PTHR10828,PANTHER:PTHR10828:SF17,PRINTS:PR00716,PFAM:PF00581,ProSiteProfiles:PS50206,SMART:SM00450,SUPERFAMILY:SSF52821
Chr3.gn444.rna1	TrEMBL	A0A6J2X9G8	6.58e-145	435	trichoplein keratin filament-binding protein isoform X3 OS=Sitophilus oryzae OX=7048 GN=LOC115876133 PE=4 SV=1	Sitophilus oryzae	LOC115876133
Chr3.gn444.rna1	OrthoDB	XP_019769139.1	4.45e-76	253	109543737	Dendroctonus ponderosae	109543737
Chr3.gn444.rna1	Sprot	No hit
Chr3.gn444.rna1	NT	No hit
Chr3.gn444.rna1	IntrPro	Dbxref=InterPro:IPR026773,InterPro:IPR043596,InterPro:IPR043597,PANTHER:PTHR31183,PANTHER:PTHR31183:SF2,PFAM:PF13868
Chr10.gn2670.rna1	NT	XM_024230072.1	0.0	561	zinc finger BED domain-containing protein 5-like (LOC112128222), mRNA	Cimex lectularius	LOC112128222
Chr10.gn2670.rna1	TrEMBL	N6TW39	2.88e-144	412	Uncharacterized protein (Fragment) OS=Dendroctonus ponderosae OX=77166 GN=109545384 PE=3 SV=1	Dendroctonus ponderosae	109545384
Chr10.gn2670.rna1	OrthoDB	XP_019771607.1	1.37e-125	360	109545384	Dendroctonus ponderosae	109545384
Chr10.gn2670.rna1	Sprot	Q9VTI8	2.65e-37	135	Protein charybde OS=Drosophila melanogaster OX=7227 GN=chrb PE=2 SV=2	Drosophila melanogaster	chrb
Chr10.gn2670.rna1	IntrPro	Dbxref=InterPro:IPR012918,PANTHER:PTHR12478,PANTHER:PTHR12478:SF16,PFAM:PF07809;Ontology_term=GO:0005737,GO:0009968
Chr1.gn3115.rna1	TrEMBL	A0A6J2Y227	1.17e-259	723	synaptic vesicle membrane protein VAT-1 homolog-like OS=Sitophilus oryzae OX=7048 GN=LOC115882937 PE=4 SV=1	Sitophilus oryzae	LOC115882937
Chr1.gn3115.rna1	NT	LR991084.1	0.0	705	genome assembly, chromosome: 3	Lymantria monacha	N/A
Chr1.gn3115.rna1	OrthoDB	XP_019767072.1	0.0	702	synaptic vesicle membrane protein VAT-1 homolog-like	Dendroctonus ponderosae	LOC109542324
Chr1.gn3115.rna1	Sprot	Q9HCJ6	6.99e-129	382	Synaptic vesicle membrane protein VAT-1 homolog-like OS=Homo sapiens OX=9606 GN=VAT1L PE=1 SV=2	Homo sapiens	VAT1L
Chr1.gn3115.rna1	IntrPro	Dbxref=CDD:cd08275,InterPro:IPR011032,InterPro:IPR013154,InterPro:IPR020843,InterPro:IPR036291,PANTHER:PTHR44054,PANTHER:PTHR44054:SF2,PFAM:PF08240,PFAM:PF13602,SMART:SM00829,SUPERFAMILY:SSF50129,SUPERFAMILY:SSF51735;Ontology_term=GO:0016491
Chr5.gn733.rna1	TrEMBL	A0A6J2XBB4	2.13e-312	864	proclotting enzyme-like OS=Sitophilus oryzae OX=7048 GN=LOC115876762 PE=4 SV=1	Sitophilus oryzae	LOC115876762
Chr5.gn733.rna1	OrthoDB	XP_019760453.1	0.0	830	proclotting enzyme	Dendroctonus ponderosae	LOC109537925
Chr5.gn733.rna1	Sprot	P21902	7.65e-71	234	Proclotting enzyme OS=Tachypleus tridentatus OX=6853 PE=1 SV=1	Tachypleus tridentatus	N/A
Chr5.gn733.rna1	NT	AF377992.1	2.05e-76	101	clone Agser46p trypsin-like proclotting enzyme precursor, mRNA, partial cds	Anthonomus grandis	N/A
Chr5.gn733.rna1	IntrPro	Dbxref=CDD:cd00190,InterPro:IPR001254,InterPro:IPR001314,InterPro:IPR009003,InterPro:IPR018114,InterPro:IPR022700,InterPro:IPR033116,PANTHER:PTHR24258,PANTHER:PTHR24258:SF114,PRINTS:PR00722,PFAM:PF00089,ProSitePatterns:PS00134,ProSitePatterns:PS00135,ProSiteProfiles:PS50240,ProSiteProfiles:PS51888,SMART:SM00020,SMART:SM00680,SUPERFAMILY:SSF50494;Ontology_term=GO:0004252,GO:0006508
Chr4.gn2946.rna1	TrEMBL	A0A653DAW3	2.99e-150	444	Uncharacterized protein (Fragment) OS=Callosobruchus maculatus OX=64391 GN=CALMAC_LOCUS16003 PE=4 SV=1	Callosobruchus maculatus	CALMAC_LOCUS16003
Chr4.gn2946.rna1	OrthoDB	XP_022127216.1	3.26e-79	253	uncharacterized protein LOC111001591	Pieris rapae	LOC111001591
Chr4.gn2946.rna1	Sprot	No hit
Chr4.gn2946.rna1	NT	No hit
Chr4.gn2946.rna1	IntrPro	Dbxref=PANTHER:PTHR10773,PANTHER:PTHR10773:SF12
Chr1.gn3887.rna1	NT	LR990879.1	4.61e-134	164	genome assembly, chromosome: 26	Endotricha flammealis	N/A
Chr1.gn3887.rna1	OrthoDB	HMEL009423g1.t1	1.83e-34	124		Heliconius melpomene	HMEL009423g1.t1
Chr1.gn3887.rna1	TrEMBL	A0A6G0SVG5	2.81e-25	110	Uncharacterized protein OS=Aphis glycines OX=307491 GN=AGLY_017292 PE=4 SV=1	Aphis glycines	AGLY_017292
Chr1.gn3887.rna1	Sprot	No hit
Chr1.gn3887.rna1	IntrPro	No hit
Chr3.gn1632.rna1	OrthoDB	XP_023030398.1	3.65e-121	369	116 kDa U5 small nuclear ribonucleoprotein component	Leptinotarsa decemlineata	LOC111518237
Chr3.gn1632.rna1	TrEMBL	A0A482W8G1	1.16e-116	362	116 kDa U5 small nuclear ribonucleoprotein component OS=Asbolus verrucosus OX=1661398 GN=BDFB_005128 PE=3 SV=1	Asbolus verrucosus	BDFB_005128
Chr3.gn1632.rna1	Sprot	A4FUD3	5.09e-76	248	116 kDa U5 small nuclear ribonucleoprotein component OS=Bos taurus OX=9913 GN=EFTUD2 PE=2 SV=1	Bos taurus	EFTUD2
Chr3.gn1632.rna1	NT	XM_014620045.1	1.55e-12	31	histone-lysine N-methyltransferase SETMAR-like (LOC106744907), partial mRNA	Dinoponera quadriceps	LOC106744907
Chr3.gn1632.rna1	IntrPro	Dbxref=CDD:cd04090,InterPro:IPR004161,InterPro:IPR009000,PANTHER:PTHR42908,PANTHER:PTHR42908:SF6,PFAM:PF03144,SUPERFAMILY:SSF50447
Chr4.gn2206.rna1	OrthoDB	XP_019753962.1	6.36e-31	118	inositol-trisphosphate 3-kinase B-like	Dendroctonus ponderosae	LOC109533153
Chr4.gn2206.rna1	TrEMBL	A0A482VU57	6.79e-20	86.7	Uncharacterized protein OS=Asbolus verrucosus OX=1661398 GN=BDFB_011913 PE=4 SV=1	Asbolus verrucosus	BDFB_011913
Chr4.gn2206.rna1	Sprot	No hit
Chr4.gn2206.rna1	NT	No hit
Chr4.gn2206.rna1	IntrPro	No hit
Chr1.gn3147.rna1	TrEMBL	A0A482VK86	6.30e-181	551	Ribosome biogenesis protein BMS1-like OS=Asbolus verrucosus OX=1661398 GN=BDFB_001082 PE=4 SV=1	Asbolus verrucosus	BDFB_001082
Chr1.gn3147.rna1	OrthoDB	XP_023311232.1	2.49e-167	498	ribosome biogenesis protein BMS1 homolog	Anoplophora glabripennis	LOC111691927
Chr1.gn3147.rna1	Sprot	Q14692	3.90e-89	300	Ribosome biogenesis protein BMS1 homolog OS=Homo sapiens OX=9606 GN=BMS1 PE=1 SV=1	Homo sapiens	BMS1
Chr1.gn3147.rna1	NT	XM_019913728.1	1.55e-42	64	ribosome biogenesis protein BMS1 homolog (LOC109543832), mRNA	Dendroctonus ponderosae	LOC109543832
Chr1.gn3147.rna1	IntrPro	Dbxref=InterPro:IPR007034,InterPro:IPR039761,PANTHER:PTHR12858,PANTHER:PTHR12858:SF2,PFAM:PF04950,SMART:SM01362
Chr11.gn1099.rna1	OrthoDB	XP_019773119.1	0.0	1342	histone-lysine N-methyltransferase PRDM9-like	Dendroctonus ponderosae	LOC109546563
Chr11.gn1099.rna1	TrEMBL	N6ULL2	0.0	1145	Uncharacterized protein (Fragment) OS=Dendroctonus ponderosae OX=77166 GN=D910_01145 PE=4 SV=1	Dendroctonus ponderosae	D910_01145
Chr11.gn1099.rna1	NT	XM_030902860.1	2.83e-161	196	zinc finger protein 626-like (LOC115884316), mRNA	Sitophilus oryzae	LOC115884316
Chr11.gn1099.rna1	Sprot	Q86XU0	1.24e-36	150	Zinc finger protein 677 OS=Homo sapiens OX=9606 GN=ZNF677 PE=2 SV=1	Homo sapiens	ZNF677
Chr11.gn1099.rna1	IntrPro	Dbxref=CDD:cd18186,InterPro:IPR000210,InterPro:IPR011333,InterPro:IPR011705,InterPro:IPR013087,InterPro:IPR036236,PANTHER:PTHR24388,PANTHER:PTHR24388:SF67,PFAM:PF00096,PFAM:PF00651,PFAM:PF07707,ProSitePatterns:PS00028,ProSiteProfiles:PS50097,ProSiteProfiles:PS50157,SMART:SM00225,SMART:SM00355,SUPERFAMILY:SSF54695,SUPERFAMILY:SSF57667
evm.model.HiC_scaffold_2671.1	TrEMBL	A0A6J2YF44	8.34e-27	117	uncharacterized protein LOC115886648 OS=Sitophilus oryzae OX=7048 GN=LOC115886648 PE=4 SV=1	Sitophilus oryzae	LOC115886648
evm.model.HiC_scaffold_2671.1	OrthoDB	XP_019756518.1	1.60e-23	103	uncharacterized protein LOC109535132	Dendroctonus ponderosae	LOC109535132
evm.model.HiC_scaffold_2671.1	Sprot	No hit
evm.model.HiC_scaffold_2671.1	NT	No hit
evm.model.HiC_scaffold_2671.1	IntrPro	Dbxref=InterPro:IPR017452,ProSiteProfiles:PS50262,SUPERFAMILY:SSF81321
evm.model.HiC_scaffold_2117.1	NT	XM_035589721.1	0.0	529	probable G-protein coupled receptor Mth-like 4 (LOC118272995), mRNA	Spodoptera frugiperda	LOC118272995
evm.model.HiC_scaffold_2117.1	TrEMBL	U4UE47	6.82e-63	212	Uncharacterized protein OS=Dendroctonus ponderosae OX=77166 GN=D910_06223 PE=4 SV=1	Dendroctonus ponderosae	D910_06223
evm.model.HiC_scaffold_2117.1	OrthoDB	XP_019762233.1	1.81e-48	169	109539077	Dendroctonus ponderosae	109539077
evm.model.HiC_scaffold_2117.1	Sprot	No hit
evm.model.HiC_scaffold_2117.1	IntrPro	Dbxref=SUPERFAMILY:SSF53756
Chr3.gn1338.rna1	TrEMBL	A0A6J2YBP6	2.99e-09	64.3	uncharacterized protein LOC115885528 OS=Sitophilus oryzae OX=7048 GN=LOC115885528 PE=4 SV=1	Sitophilus oryzae	LOC115885528
Chr3.gn1338.rna1	Sprot	No hit
Chr3.gn1338.rna1	NT	No hit
Chr3.gn1338.rna1	OrthoDB	No hit
Chr3.gn1338.rna1	IntrPro	No hit
Chr4.gn2532.rna1	TrEMBL	N6TWP7	2.37e-90	277	Protein YIPF (Fragment) OS=Dendroctonus ponderosae OX=77166 GN=109545084 PE=3 SV=1	Dendroctonus ponderosae	109545084
Chr4.gn2532.rna1	OrthoDB	XP_019773004.1	6.52e-89	269	Protein YIPF	Dendroctonus ponderosae	109545084
Chr4.gn2532.rna1	Sprot	Q91VU1	2.07e-27	108	Protein YIPF1 OS=Mus musculus OX=10090 GN=Yipf1 PE=2 SV=1	Mus musculus	Yipf1
Chr4.gn2532.rna1	NT	XM_028297209.1	9.09e-23	41	protein YIPF1 (LOC114346473), mRNA	Diabrotica virgifera virgifera	LOC114346473
Chr4.gn2532.rna1	IntrPro	Dbxref=InterPro:IPR006977,InterPro:IPR039765,PANTHER:PTHR12822,PFAM:PF04893;Ontology_term=GO:0005794,GO:0016020,GO:0016192,GO:0031267
Chr1.gn3473.rna1	TrEMBL	A0A6J2YKM2	3.94e-185	525	Molybdopterin synthase catalytic subunit OS=Sitophilus oryzae OX=7048 GN=LOC115887979 PE=3 SV=1	Sitophilus oryzae	LOC115887979
Chr1.gn3473.rna1	OrthoDB	XP_019758870.1	3.56e-169	480	109536871	Dendroctonus ponderosae	109536871
Chr1.gn3473.rna1	NT	XM_028297620.1	0.0	425	general transcription factor II-I repeat domain-containing protein 2A-like (LOC114346877), mRNA	Diabrotica virgifera virgifera	LOC114346877
Chr1.gn3473.rna1	Sprot	B4PUD1	5.01e-79	249	Molybdopterin synthase catalytic subunit OS=Drosophila yakuba OX=7245 GN=Mocs2B PE=3 SV=1	Drosophila yakuba	Mocs2B
Chr1.gn3473.rna1	IntrPro	Dbxref=CDD:cd00756,InterPro:IPR003448,InterPro:IPR036563,PANTHER:PTHR23404,PFAM:PF02391,SUPERFAMILY:SSF54690
Chr9.gn1628.rna1	TrEMBL	A0A6J2XNJ0	7.83e-34	125	uncharacterized protein LOC115880107 OS=Sitophilus oryzae OX=7048 GN=LOC115880107 PE=4 SV=1	Sitophilus oryzae	LOC115880107
Chr9.gn1628.rna1	NT	LR990651.1	6.56e-95	122	genome assembly, chromosome: 10	Xestia xanthographa	N/A
Chr9.gn1628.rna1	Sprot	No hit
Chr9.gn1628.rna1	OrthoDB	No hit
Chr9.gn1628.rna1	IntrPro	No hit
Chr1.gn3179.rna1	NT	X73313.1	0.0	475	M.ruginodis mariner-like element DNA	N/A	N/A
Chr1.gn3179.rna1	TrEMBL	A0A6J2YG53	1.77e-136	408	E3 ubiquitin-protein ligase TRAIP OS=Sitophilus oryzae OX=7048 GN=LOC115886733 PE=4 SV=1	Sitophilus oryzae	LOC115886733
Chr1.gn3179.rna1	OrthoDB	XP_019771031.1	3.86e-124	372	E3 ubiquitin-protein ligase TRAIP	Dendroctonus ponderosae	LOC109545003
Chr1.gn3179.rna1	Sprot	Q9BWF2	3.09e-22	102	E3 ubiquitin-protein ligase TRAIP OS=Homo sapiens OX=9606 GN=TRAIP PE=1 SV=1	Homo sapiens	TRAIP
Chr1.gn3179.rna1	IntrPro	Dbxref=InterPro:IPR001841,PANTHER:PTHR46569,PFAM:PF13639,ProSiteProfiles:PS50089,SMART:SM00184,SUPERFAMILY:SSF57850
Chr9.gn1954.rna1	TrEMBL	A0A5N3ZZS3	1.50e-100	310	Uncharacterized protein (Fragment) OS=Photinus pyralis OX=7054 GN=PPYR_15021 PE=4 SV=1	Photinus pyralis	PPYR_15021
Chr9.gn1954.rna1	OrthoDB		1.50e-52	179		Gerris buenoi	GBUE006337
Chr9.gn1954.rna1	Sprot	No hit
Chr9.gn1954.rna1	NT	No hit
Chr9.gn1954.rna1	IntrPro	Dbxref=PANTHER:PTHR10773,PANTHER:PTHR10773:SF12
Chr7.gn314.rna1	TrEMBL	A0A6J2YIF8	3.29e-41	149	uncharacterized protein LOC115887386 OS=Sitophilus oryzae OX=7048 GN=LOC115887386 PE=4 SV=1	Sitophilus oryzae	LOC115887386
Chr7.gn314.rna1	OrthoDB	XP_018570191.2	1.31e-32	125	uncharacterized protein LOC108910148	Anoplophora glabripennis	LOC108910148
Chr7.gn314.rna1	Sprot	No hit
Chr7.gn314.rna1	NT	No hit
Chr7.gn314.rna1	IntrPro	Dbxref=CDD:cd09276,InterPro:IPR002156,InterPro:IPR012337,PANTHER:PTHR10642,PANTHER:PTHR10642:SF26,PFAM:PF00075,ProSiteProfiles:PS50879,SUPERFAMILY:SSF53098
Chr5.gn351.rna1	TrEMBL	A0A6J2X571	0.0	2031	Isoleucyl-tRNA synthetase OS=Sitophilus oryzae OX=7048 GN=LOC115875091 PE=3 SV=1	Sitophilus oryzae	LOC115875091
Chr5.gn351.rna1	OrthoDB	XP_019760526.1	0.0	1917	109537962	Dendroctonus ponderosae	109537962
Chr5.gn351.rna1	Sprot	Q8BU30	0.0	1394	Isoleucine--tRNA ligase, cytoplasmic OS=Mus musculus OX=10090 GN=Iars1 PE=1 SV=2	Mus musculus	Iars1
Chr5.gn351.rna1	NT	MG609358.1	5.03e-87	113	isoleucyl-tRNA synthetase (Aats-ile) gene, partial cds	Peribleptus sp. INB185	Aats-ile
Chr5.gn351.rna1	IntrPro	Dbxref=CDD:cd00818,CDD:cd07961,InterPro:IPR001412,InterPro:IPR002300,InterPro:IPR002301,InterPro:IPR009008,InterPro:IPR009080,InterPro:IPR013155,InterPro:IPR023586,InterPro:IPR033709,PANTHER:PTHR42780,PANTHER:PTHR42780:SF1,PRINTS:PR00984,PFAM:PF00133,PFAM:PF08264,ProSitePatterns:PS00178,SUPERFAMILY:SSF47323,SUPERFAMILY:SSF50677,SUPERFAMILY:SSF52374,TIGRFAM:TIGR00392
Chr4.gn2564.rna1	TrEMBL	A0A6J2YJM6	0.0	1450	LOW QUALITY PROTEIN: protein stoned-B-like OS=Sitophilus oryzae OX=7048 GN=LOC115888147 PE=3 SV=1	Sitophilus oryzae	LOC115888147
Chr4.gn2564.rna1	OrthoDB	XP_019764346.1	0.0	1159	protein stoned-B-like	Dendroctonus ponderosae	LOC109540423
Chr4.gn2564.rna1	Sprot	Q24212	0.0	775	Protein stoned-B OS=Drosophila melanogaster OX=7227 GN=stnB PE=1 SV=4	Drosophila melanogaster	stnB
Chr4.gn2564.rna1	NT	XM_016049008.2	0.0	230	uncharacterized LOC107437110 (LOC107437110), transcript variant X7, mRNA	Parasteatoda tepidariorum	LOC107437110
Chr4.gn2564.rna1	IntrPro	Dbxref=InterPro:IPR012320,InterPro:IPR017110,InterPro:IPR028565,InterPro:IPR036168,PANTHER:PTHR10529,PANTHER:PTHR10529:SF344,PIRSF:PIRSF037099,PFAM:PF00928,ProSiteProfiles:PS51070,ProSiteProfiles:PS51072,SUPERFAMILY:SSF49447
Chr3.gn1990.rna1	OrthoDB	XP_019770760.1	0.0	2988	fatty acid synthase-like	Dendroctonus ponderosae	LOC109544836
Chr3.gn1990.rna1	TrEMBL	A0A6J2XC70	0.0	2838	3-oxoacyl-[acyl-carrier-protein] reductase OS=Sitophilus oryzae OX=7048 GN=LOC115876924 PE=4 SV=1	Sitophilus oryzae	LOC115876924
Chr3.gn1990.rna1	NT	OC317156.1	0.0	1233	3_Tce_b3v08	N/A	N/A
Chr3.gn1990.rna1	Sprot	P19096	0.0	755	Fatty acid synthase OS=Mus musculus OX=10090 GN=Fasn PE=1 SV=2	Mus musculus	Fasn
Chr3.gn1990.rna1	IntrPro	Dbxref=CDD:cd00833,CDD:cd05195,CDD:cd08954,InterPro:IPR009081,InterPro:IPR011032,InterPro:IPR013149,InterPro:IPR013968,InterPro:IPR014030,InterPro:IPR014031,InterPro:IPR016035,InterPro:IPR016039,InterPro:IPR020806,InterPro:IPR020807,InterPro:IPR020841,InterPro:IPR020843,InterPro:IPR029058,InterPro:IPR032821,InterPro:IPR036291,InterPro:IPR036736,PANTHER:PTHR43775,PANTHER:PTHR43775:SF23,PFAM:PF0010…
Chr9.gn603.rna1	TrEMBL	A0A653DBS1	1.62e-76	243	Uncharacterized protein OS=Callosobruchus maculatus OX=64391 GN=CALMAC_LOCUS16226 PE=4 SV=1	Callosobruchus maculatus	CALMAC_LOCUS16226
Chr9.gn603.rna1	OrthoDB	HVIT002999	1.45e-53	177		Homalodisca vitripennis	HVIT002999
Chr9.gn603.rna1	Sprot	No hit
Chr9.gn603.rna1	NT	No hit
Chr9.gn603.rna1	IntrPro	Dbxref=PANTHER:PTHR10773
Chr7.gn640.rna1	OrthoDB	uncharacterized	8.22e-28	113	protein LOC111362667 uncharacterized protein LOC111362667	Spodoptera litura	XP_022835154.1
Chr7.gn640.rna1	TrEMBL	A0A7E4RLQ8	1.34e-13	76.6	Uncharacterized protein OS=Cimex lectularius OX=79782 PE=4 SV=1	Cimex lectularius	N/A
Chr7.gn640.rna1	Sprot	No hit
Chr7.gn640.rna1	NT	No hit
Chr7.gn640.rna1	IntrPro	No hit
Chr9.gn1986.rna1	TrEMBL	A0A6J2YA28	3.75e-31	131	uncharacterized protein LOC115885127 OS=Sitophilus oryzae OX=7048 GN=LOC115885127 PE=4 SV=1	Sitophilus oryzae	LOC115885127
Chr9.gn1986.rna1	OrthoDB	uncharacterized	4.78e-22	100	protein LOC111423567 uncharacterized protein LOC111423567	Onthophagus taurus	XP_022912591.1
Chr9.gn1986.rna1	Sprot	No hit
Chr9.gn1986.rna1	NT	No hit
Chr9.gn1986.rna1	IntrPro	Dbxref=InterPro:IPR036691,PANTHER:PTHR36191,PANTHER:PTHR36191:SF5,SUPERFAMILY:SSF56219
evm.model.HiC_scaffold_1660.1	TrEMBL	A0A6J2Y5D0	1.23e-117	345	39S ribosomal protein L47, mitochondrial OS=Sitophilus oryzae OX=7048 GN=LOC115884108 PE=3 SV=1	Sitophilus oryzae	LOC115884108
evm.model.HiC_scaffold_1660.1	OrthoDB	XP_018577710.1	7.16e-117	338	39S ribosomal protein L47, mitochondrial	Anoplophora glabripennis	LOC108916013
evm.model.HiC_scaffold_1660.1	Sprot	Q9HD33	5.42e-47	159	39S ribosomal protein L47, mitochondrial OS=Homo sapiens OX=9606 GN=MRPL47 PE=1 SV=2	Homo sapiens	MRPL47
evm.model.HiC_scaffold_1660.1	NT	CP045896.1	7.15e-77	101	isolate FCH chromosome 7	Caligus rogercresseyi	N/A
evm.model.HiC_scaffold_1660.1	IntrPro	Dbxref=InterPro:IPR010729,PANTHER:PTHR21183,PFAM:PF06984;Ontology_term=GO:0003735,GO:0005761,GO:0006412
Chr2.gn3702.rna1	NT	XM_035589721.1	0.0	425	probable G-protein coupled receptor Mth-like 4 (LOC118272995), mRNA	Spodoptera frugiperda	LOC118272995
Chr2.gn3702.rna1	TrEMBL	A0A6J2YRE7	3.46e-46	166	Lipase OS=Sitophilus oryzae OX=7048 GN=LOC115889489 PE=3 SV=1	Sitophilus oryzae	LOC115889489
Chr2.gn3702.rna1	OrthoDB	XP_023311656.1	2.41e-26	108	lipase 3-like isoform X1	Anoplophora glabripennis	LOC108905159
Chr2.gn3702.rna1	Sprot	P07098	6.21e-14	72.0	Gastric triacylglycerol lipase OS=Homo sapiens OX=9606 GN=LIPF PE=1 SV=1	Homo sapiens	LIPF
Chr2.gn3702.rna1	IntrPro	Dbxref=InterPro:IPR029058,PANTHER:PTHR11005,PANTHER:PTHR11005:SF127,SUPERFAMILY:SSF53474
Chr6.gn199.rna1	NT	CP045902.1	0.0	675	isolate FCH chromosome 13	Caligus rogercresseyi	N/A
Chr6.gn199.rna1	OrthoDB	XP_019766943.1	1.89e-146	442	zinc finger protein 43-like isoform X1	Dendroctonus ponderosae	LOC109542243
Chr6.gn199.rna1	TrEMBL	A0A6J2Y2V0	2.12e-36	154	zinc finger protein 678-like OS=Sitophilus oryzae OX=7048 GN=LOC115883145 PE=4 SV=1	Sitophilus oryzae	LOC115883145
Chr6.gn199.rna1	Sprot	Q9NW07	3.88e-37	148	Zinc finger protein 358 OS=Homo sapiens OX=9606 GN=ZNF358 PE=1 SV=2	Homo sapiens	ZNF358
Chr6.gn199.rna1	IntrPro	Dbxref=InterPro:IPR013087,InterPro:IPR036236,PANTHER:PTHR24390,PANTHER:PTHR24390:SF81,PFAM:PF00096,PFAM:PF13912,ProSitePatterns:PS00028,ProSiteProfiles:PS50157,SMART:SM00355,SUPERFAMILY:SSF57667
Chr1.gn2834.rna1	TrEMBL	A0A6J2Y9N0	8.52e-179	505	CDK-activating kinase assembly factor MAT1 OS=Sitophilus oryzae OX=7048 GN=LOC115885419 PE=4 SV=1	Sitophilus oryzae	LOC115885419
Chr1.gn2834.rna1	OrthoDB	XP_019753339.1	2.11e-174	489	109532745	Dendroctonus ponderosae	109532745
Chr1.gn2834.rna1	Sprot	P51950	1.72e-93	283	CDK-activating kinase assembly factor MAT1 OS=Marthasterias glacialis OX=7609 PE=1 SV=1	Marthasterias glacialis	N/A
Chr1.gn2834.rna1	NT	No hit
Chr1.gn2834.rna1	IntrPro	Dbxref=CDD:cd16517,InterPro:IPR001841,InterPro:IPR004575,InterPro:IPR015877,InterPro:IPR017907,PANTHER:PTHR12683,PANTHER:PTHR12683:SF13,PIRSF:PIRSF003338,PFAM:PF06391,PFAM:PF17121,ProSitePatterns:PS00518,ProSiteProfiles:PS50089,SMART:SM00184,SUPERFAMILY:SSF57850,TIGRFAM:TIGR00570
Chr4.gn2150.rna1	OrthoDB	XP_019757099.1	0.0	761	putative ATP-dependent RNA helicase me31b isoform X1	Dendroctonus ponderosae	LOC109535620
Chr4.gn2150.rna1	TrEMBL	A0A6J2XQ84	6.24e-273	754	RNA helicase OS=Sitophilus oryzae OX=7048 GN=LOC115880476 PE=3 SV=1	Sitophilus oryzae	LOC115880476
Chr4.gn2150.rna1	Sprot	P23128	0.0	676	ATP-dependent RNA helicase me31b OS=Drosophila melanogaster OX=7227 GN=me31B PE=1 SV=3	Drosophila melanogaster	me31B
Chr4.gn2150.rna1	NT	X73313.1	0.0	268	M.ruginodis mariner-like element DNA	N/A	N/A
Chr4.gn2150.rna1	IntrPro	Dbxref=CDD:cd17940,CDD:cd18787,InterPro:IPR000629,InterPro:IPR001650,InterPro:IPR011545,InterPro:IPR014001,InterPro:IPR027417,PANTHER:PTHR47960,PANTHER:PTHR47960:SF8,PFAM:PF00270,PFAM:PF00271,ProSitePatterns:PS00039,ProSiteProfiles:PS51192,ProSiteProfiles:PS51194,SMART:SM00487,SMART:SM00490,SUPERFAMILY:SSF52540
Chr1.gn3091.rna1	TrEMBL	A0A6J2XMB3	1.89e-135	402	protein dead ringer isoform X3 OS=Sitophilus oryzae OX=7048 GN=LOC115879810 PE=4 SV=1	Sitophilus oryzae	LOC115879810
Chr1.gn3091.rna1	NT	XM_023456204.1	0.0	378	uncharacterized LOC111692289 (LOC111692289), mRNA	Anoplophora glabripennis	LOC111692289
Chr1.gn3091.rna1	OrthoDB	XP_018565942.1	6.40e-120	352	protein dead ringer-like	Anoplophora glabripennis	LOC108906974
Chr1.gn3091.rna1	Sprot	Q24573	2.20e-18	88.2	Protein dead ringer OS=Drosophila melanogaster OX=7227 GN=retn PE=1 SV=2	Drosophila melanogaster	retn
Chr1.gn3091.rna1	IntrPro	Dbxref=InterPro:IPR023334,InterPro:IPR045147,PANTHER:PTHR15348,PANTHER:PTHR15348:SF1,ProSiteProfiles:PS51486;Ontology_term=GO:0006357
Chr1.gn603.rna1	NT	OC321561.1	0.0	1373	3_Tce_b3v08	N/A	N/A
Chr1.gn603.rna1	OrthoDB	XP_019768920.1	8.21e-176	508	monocarboxylate transporter 7-like	Dendroctonus ponderosae	LOC109543572
Chr1.gn603.rna1	TrEMBL	N6TRZ7	2.43e-147	462	Uncharacterized protein (Fragment) OS=Dendroctonus ponderosae OX=77166 GN=YQE_11319 PE=4 SV=1	Dendroctonus ponderosae	YQE_11319
Chr1.gn603.rna1	Sprot	No hit
Chr1.gn603.rna1	IntrPro	Dbxref=InterPro:IPR011701,InterPro:IPR036259,PANTHER:PTHR11360,PANTHER:PTHR11360:SF159,PFAM:PF07690,SUPERFAMILY:SSF103473;Ontology_term=GO:0022857,GO:0055085
Chr9.gn1246.rna1	OrthoDB	XP_018563087.1	2.23e-35	133	uncharacterized protein LOC108904871	Anoplophora glabripennis	LOC108904871
Chr9.gn1246.rna1	TrEMBL	A0A653CIN0	1.40e-26	115	MADF domain-containing protein OS=Callosobruchus maculatus OX=64391 GN=CALMAC_LOCUS9336 PE=4 SV=1	Callosobruchus maculatus	CALMAC_LOCUS9336
Chr9.gn1246.rna1	NT	LR991101.1	2.23e-55	78	genome assembly, chromosome: 20	Lymantria monacha	N/A
Chr9.gn1246.rna1	Sprot	No hit
Chr9.gn1246.rna1	IntrPro	Dbxref=InterPro:IPR006578,InterPro:IPR039353,PANTHER:PTHR12243,PANTHER:PTHR12243:SF36,PFAM:PF10545,ProSiteProfiles:PS51029,SMART:SM00595
Chr2.gn3734.rna1	NT	XM_025412051.1	0.0	503	SCAN domain-containing protein 3-like (LOC112639115), mRNA	Camponotus floridanus	LOC112639115
Chr2.gn3734.rna1	TrEMBL	U4UCC6	1.42e-76	256	Uncharacterized protein OS=Dendroctonus ponderosae OX=77166 GN=D910_04991 PE=4 SV=1	Dendroctonus ponderosae	D910_04991
Chr2.gn3734.rna1	OrthoDB	XP_019755185.1	2.61e-76	252	uncharacterized protein LOC109534072 isoform X1	Dendroctonus ponderosae	LOC109534072
Chr2.gn3734.rna1	Sprot	No hit
Chr2.gn3734.rna1	IntrPro	Dbxref=InterPro:IPR006578,PANTHER:PTHR21505,PFAM:PF10545,ProSiteProfiles:PS51029,SMART:SM00595
Chr3.gn1282.rna1	TrEMBL	A0A6J2YA28	1.84e-52	191	uncharacterized protein LOC115885127 OS=Sitophilus oryzae OX=7048 GN=LOC115885127 PE=4 SV=1	Sitophilus oryzae	LOC115885127
Chr3.gn1282.rna1	OrthoDB	uncharacterized	1.76e-40	151	protein LOC111422045 uncharacterized protein LOC111422045	Onthophagus taurus	XP_022911017.1
Chr3.gn1282.rna1	Sprot	No hit
Chr3.gn1282.rna1	NT	No hit
Chr3.gn1282.rna1	IntrPro	Dbxref=InterPro:IPR005135,InterPro:IPR036691,PANTHER:PTHR36191,PANTHER:PTHR36191:SF5,PFAM:PF03372,SUPERFAMILY:SSF56219
Chr9.gn961.rna1	NT	OB795374.1	0.0	1386	3_Tms_b3v08	N/A	N/A
Chr9.gn961.rna1	TrEMBL	N6U651	3.52e-262	721	Innexin (Fragment) OS=Dendroctonus ponderosae OX=77166 GN=109538779 PE=3 SV=1	Dendroctonus ponderosae	109538779
Chr9.gn961.rna1	OrthoDB	XP_019871473.1	0.0	606	LOW QUALITY PROTEIN: innexin shaking-B-like	Aethina tumida	LOC109599866
Chr9.gn961.rna1	Sprot	Q7PXN1	0.0	513	Innexin shaking-B OS=Anopheles gambiae OX=7165 GN=shakB PE=3 SV=1	Anopheles gambiae	shakB
Chr9.gn961.rna1	IntrPro	Dbxref=InterPro:IPR000990,PANTHER:PTHR11893,PANTHER:PTHR11893:SF40,PRINTS:PR01262,PFAM:PF00876,ProSiteProfiles:PS51013
Chr1.gn309.rna1	TrEMBL	A0A6P7GJJ1	1.54e-10	72.0	NADH dehydrogenase subunit 5 OS=Diabrotica virgifera virgifera OX=50390 GN=LOC114339660 PE=4 SV=1	Diabrotica virgifera virgifera	LOC114339660
Chr1.gn309.rna1	Sprot	No hit
Chr1.gn309.rna1	NT	No hit
Chr1.gn309.rna1	OrthoDB	No hit
Chr1.gn309.rna1	IntrPro	No hit
Chr11.gn947.rna1	TrEMBL	A0A6J2XV85	4.46e-262	776	LOW QUALITY PROTEIN: uncharacterized protein LOC115881879 OS=Sitophilus oryzae OX=7048 GN=LOC115881879 PE=4 SV=1	Sitophilus oryzae	LOC115881879
Chr11.gn947.rna1	NT	LR991081.1	0.0	580	genome assembly, chromosome: Z	Lymantria monacha	N/A
Chr11.gn947.rna1	OrthoDB	XP_018565577.1	1.51e-126	404	high affinity cationic amino acid transporter 1 isoform X1	Anoplophora glabripennis	LOC108906722
Chr11.gn947.rna1	Sprot	P30825	2.32e-82	281	High affinity cationic amino acid transporter 1 OS=Homo sapiens OX=9606 GN=SLC7A1 PE=1 SV=1	Homo sapiens	SLC7A1
Chr11.gn947.rna1	IntrPro	Dbxref=InterPro:IPR002293,InterPro:IPR029485,PANTHER:PTHR43243,PANTHER:PTHR43243:SF55,PFAM:PF13520,PFAM:PF13906
Chr4.gn2182.rna1	OrthoDB	XP_019755211.1	0.0	749	109534096	Dendroctonus ponderosae	109534096
Chr4.gn2182.rna1	TrEMBL	N6UMZ3	4.87e-268	735	Mab-21 domain-containing protein (Fragment) OS=Dendroctonus ponderosae OX=77166 GN=109534096 PE=3 SV=1	Dendroctonus ponderosae	109534096
Chr4.gn2182.rna1	Sprot	Q5TW90	0.0	694	Protein mab-21 OS=Anopheles gambiae OX=7165 GN=mab-21 PE=3 SV=3	Anopheles gambiae	mab-21
Chr4.gn2182.rna1	NT	XM_019899653.1	1.52e-131	161	protein mab-21-like (LOC109534098), mRNA	Dendroctonus ponderosae	LOC109534098
Chr4.gn2182.rna1	IntrPro	Dbxref=InterPro:IPR024810,PANTHER:PTHR10656,PANTHER:PTHR10656:SF65,PFAM:PF03281,SMART:SM01265
Chr1.gn635.rna1	NT	LR991082.1	0.0	628	genome assembly, chromosome: 1	Lymantria monacha	N/A
Chr1.gn635.rna1	OrthoDB	XP_019768948.1	1.05e-95	286	U4UMJ4_DENPD	Dendroctonus ponderosae	LOC109543595
Chr1.gn635.rna1	TrEMBL	N6SW81	4.64e-91	276	Uncharacterized protein (Fragment) OS=Dendroctonus ponderosae OX=77166 GN=YQE_11310 PE=3 SV=1	Dendroctonus ponderosae	YQE_11310
Chr1.gn635.rna1	Sprot	P81900	1.95e-69	216	cAMP-dependent protein kinase type II regulatory subunit OS=Drosophila melanogaster OX=7227 GN=Pka-R2 PE=1 SV=2	Drosophila melanogaster	Pka-R2
Chr1.gn635.rna1	IntrPro	Dbxref=CDD:cd00038,InterPro:IPR000595,InterPro:IPR018488,InterPro:IPR018490,PANTHER:PTHR11635,PANTHER:PTHR11635:SF162,PRINTS:PR00103,PFAM:PF00027,ProSitePatterns:PS00888,ProSitePatterns:PS00889,ProSiteProfiles:PS50042,SMART:SM00100,SUPERFAMILY:SSF51206
Chr9.gn1278.rna1	TrEMBL	A0A653DWL5	2.13e-13	76.6	Reverse transcriptase domain-containing protein (Fragment) OS=Callosobruchus maculatus OX=64391 GN=CALMAC_LOCUS21086 PE=4 SV=1	Callosobruchus maculatus	CALMAC_LOCUS21086
Chr9.gn1278.rna1	OrthoDB	Rpa09975.t1	1.54e-09	60.5		Rhopalosiphum padi	Rpa09975.t1
Chr9.gn1278.rna1	Sprot	No hit
Chr9.gn1278.rna1	NT	No hit
Chr9.gn1278.rna1	IntrPro	No hit
Chr1.gn2420.rna1	TrEMBL	N6U7N4	4.84e-34	125	Uncharacterized protein (Fragment) OS=Dendroctonus ponderosae OX=77166 GN=109540632 PE=4 SV=1	Dendroctonus ponderosae	109540632
Chr1.gn2420.rna1	OrthoDB	XP_019764624.1	2.91e-25	98.6	cuticle protein 16.5-like	Dendroctonus ponderosae	LOC109540629
Chr1.gn2420.rna1	Sprot	No hit
Chr1.gn2420.rna1	NT	No hit
Chr1.gn2420.rna1	IntrPro	No hit
Chr10.gn2824.rna1	TrEMBL	A0A6J2XK45	9.15e-136	388	Superoxide dismutase OS=Sitophilus oryzae OX=7048 GN=LOC115878813 PE=3 SV=1	Sitophilus oryzae	LOC115878813
Chr10.gn2824.rna1	OrthoDB	XP_018577318.1	1.67e-135	383	superoxide dismutase	Anoplophora glabripennis	LOC108915694
Chr10.gn2824.rna1	Sprot	P31161	3.20e-107	310	Superoxide dismutase [Mn] 1, mitochondrial OS=Caenorhabditis elegans OX=6239 GN=sod-2 PE=1 SV=1	Caenorhabditis elegans	sod-2
Chr10.gn2824.rna1	NT	KY886915.1	2.06e-18	37	Mn-superoxide dismutase (MnSOD) mRNA, complete cds	Mytilus coruscus	MnSOD
Chr10.gn2824.rna1	IntrPro	Dbxref=InterPro:IPR001189,InterPro:IPR019831,InterPro:IPR019832,InterPro:IPR019833,InterPro:IPR036314,InterPro:IPR036324,PANTHER:PTHR11404,PANTHER:PTHR11404:SF6,PIRSF:PIRSF000349,PRINTS:PR01703,PFAM:PF00081,PFAM:PF02777,ProSitePatterns:PS00088,SUPERFAMILY:SSF46609,SUPERFAMILY:SSF54719;Ontology_term=GO:0004784,GO:0006801,GO:0046872
Chr9.gn221.rna1	OrthoDB	Rpa25847.t1	1.70e-27	107	HAT, C-terminal dimerisation domain	Rhopalosiphum padi	Rpa25847.t1
Chr9.gn221.rna1	TrEMBL	A0A5N4B0R6	1.84e-21	96.7	Dimer_Tnp_hAT domain-containing protein OS=Photinus pyralis OX=7054 GN=PPYR_00078 PE=4 SV=1	Photinus pyralis	PPYR_00078
Chr9.gn221.rna1	NT	LR991099.1	4.01e-25	43	genome assembly, chromosome: 18	Lymantria monacha	N/A
Chr9.gn221.rna1	Sprot	No hit
Chr9.gn221.rna1	IntrPro	No hit
Chr11.gn207.rna1	NT	LR991082.1	0.0	637	genome assembly, chromosome: 1	Lymantria monacha	N/A
Chr11.gn207.rna1	OrthoDB	XP_019771754.1	5.21e-156	447	lysyl oxidase homolog 2-like	Dendroctonus ponderosae	LOC109545473
Chr11.gn207.rna1	TrEMBL	N6TMA4	2.47e-153	446	Uncharacterized protein (Fragment) OS=Dendroctonus ponderosae OX=77166 GN=YQE_12892 PE=3 SV=1	Dendroctonus ponderosae	YQE_12892
Chr11.gn207.rna1	Sprot	F1QQC3	1.13e-78	254	Lysyl oxidase homolog 2A OS=Danio rerio OX=7955 GN=loxl2a PE=2 SV=1	Danio rerio	loxl2a
Chr11.gn207.rna1	IntrPro	Dbxref=InterPro:IPR001190,InterPro:IPR001695,InterPro:IPR019828,InterPro:IPR036772,PANTHER:PTHR45817,PANTHER:PTHR45817:SF4,PRINTS:PR00074,PFAM:PF01186,ProSitePatterns:PS00926,ProSiteProfiles:PS50287,SUPERFAMILY:SSF56487;Ontology_term=GO:0005044,GO:0005507,GO:0016020,GO:0016641
Chr2.gn3320.rna1	TrEMBL	A0A1Y1K537	4.28e-200	575	Uncharacterized protein OS=Photinus pyralis OX=7054 PE=4 SV=1	Photinus pyralis	N/A
Chr2.gn3320.rna1	OrthoDB	XP_023018090.1	3.61e-49	174	jerky protein homolog-like	Leptinotarsa decemlineata	LOC111507076
Chr2.gn3320.rna1	Sprot	No hit
Chr2.gn3320.rna1	NT	No hit
Chr2.gn3320.rna1	IntrPro	No hit
Chr1.gn961.rna1	TrEMBL	A0A0P4VVQ5	1.44e-64	202	Putative mariner transposase (Fragment) OS=Rhodnius neglectus OX=72488 PE=2 SV=1	Rhodnius neglectus	N/A
Chr1.gn961.rna1	OrthoDB	Lipoprotein	4.26e-48	168	lipase Lipoprotein lipase	Rhodnius prolixus	RPRC000586
Chr1.gn961.rna1	NT	XM_029306762.1	1.52e-126	155	histone-lysine N-methyltransferase SETMAR-like (LOC114934115), mRNA	Nylanderia fulva	LOC114934115
Chr1.gn961.rna1	Sprot	No hit
Chr1.gn961.rna1	IntrPro	Dbxref=PANTHER:PTHR46060,PANTHER:PTHR46060:SF1
Chr11.gn979.rna1	TrEMBL	A0A6J2X1A1	9.25e-270	748	Carboxypeptidase OS=Sitophilus oryzae OX=7048 GN=LOC115874060 PE=3 SV=1	Sitophilus oryzae	LOC115874060
Chr11.gn979.rna1	OrthoDB	XP_018568417.1	0.0	735	venom serine carboxypeptidase-like	Anoplophora glabripennis	LOC108908768
Chr11.gn979.rna1	Sprot	C9WMM5	0.0	536	Venom serine carboxypeptidase OS=Apis mellifera OX=7460 PE=2 SV=1	Apis mellifera	N/A
Chr11.gn979.rna1	NT	X73313.1	0.0	460	M.ruginodis mariner-like element DNA	N/A	N/A
Chr11.gn979.rna1	IntrPro	Dbxref=InterPro:IPR001563,InterPro:IPR018202,InterPro:IPR019734,InterPro:IPR029058,InterPro:IPR033124,PANTHER:PTHR11802,PANTHER:PTHR11802:SF113,PRINTS:PR00724,PFAM:PF00450,ProSitePatterns:PS00131,ProSitePatterns:PS00560,ProSiteProfiles:PS50005,SUPERFAMILY:SSF53474
Chr3.gn924.rna1	OrthoDB	XP_019764739.1	5.79e-70	234	uncharacterized protein LOC109540722	Dendroctonus ponderosae	LOC109540722
Chr3.gn924.rna1	TrEMBL	V5I8C7	6.16e-65	225	Uncharacterized protein OS=Anoplophora glabripennis OX=217634 PE=4 SV=1	Anoplophora glabripennis	N/A
Chr3.gn924.rna1	Sprot	No hit
Chr3.gn924.rna1	NT	No hit
Chr3.gn924.rna1	IntrPro	Dbxref=InterPro:IPR001878,ProSiteProfiles:PS50158;Ontology_term=GO:0003676,GO:0008270
Chr6.gn1842.rna1	OrthoDB	XP_019766234.1	0.0	949	109541743	Dendroctonus ponderosae	109541743
Chr6.gn1842.rna1	TrEMBL	N6TZ47	8.79e-314	878	Rab-GAP TBC domain-containing protein (Fragment) OS=Dendroctonus ponderosae OX=77166 GN=109541743 PE=4 SV=1	Dendroctonus ponderosae	109541743
Chr6.gn1842.rna1	NT	CP045891.1	0.0	615	isolate FCH chromosome 2	Caligus rogercresseyi	N/A
Chr6.gn1842.rna1	Sprot	O60347	2.41e-126	395	TBC1 domain family member 12 OS=Homo sapiens OX=9606 GN=TBC1D12 PE=1 SV=3	Homo sapiens	TBC1D12
Chr6.gn1842.rna1	IntrPro	Dbxref=InterPro:IPR000195,InterPro:IPR035969,PANTHER:PTHR22957,PANTHER:PTHR22957:SF367,PFAM:PF00566,ProSiteProfiles:PS50086,SMART:SM00164,SUPERFAMILY:SSF47923
Chr2.gn1589.rna1	NT	XM_025412051.1	0.0	815	SCAN domain-containing protein 3-like (LOC112639115), mRNA	Camponotus floridanus	LOC112639115
Chr2.gn1589.rna1	OrthoDB	XP_019761637.1	0.0	814	tubulin glycylase 3A-like isoform X1	Dendroctonus ponderosae	LOC109538709
Chr2.gn1589.rna1	TrEMBL	N6TEN3	6.17e-262	753	Uncharacterized protein (Fragment) OS=Dendroctonus ponderosae OX=77166 GN=YQE_07175 PE=3 SV=1	Dendroctonus ponderosae	YQE_07175
Chr2.gn1589.rna1	Sprot	Q9VM91	1.98e-78	272	Tubulin glycylase 3A OS=Drosophila melanogaster OX=7227 GN=TTLL3A PE=1 SV=1	Drosophila melanogaster	TTLL3A
Chr2.gn1589.rna1	IntrPro	Dbxref=InterPro:IPR004344,PANTHER:PTHR45870,PANTHER:PTHR45870:SF2,PFAM:PF03133,ProSiteProfiles:PS51221,SUPERFAMILY:SSF56059
Chr6.gn1548.rna1	TrEMBL	A0A6J2Y0I3	1.58e-83	265	uncharacterized protein LOC115883078 OS=Sitophilus oryzae OX=7048 GN=LOC115883078 PE=4 SV=1	Sitophilus oryzae	LOC115883078
Chr6.gn1548.rna1	OrthoDB	uncharacterized	2.95e-45	165	protein LOC111416306 uncharacterized protein LOC111416306	Onthophagus taurus	XP_022904050.1
Chr6.gn1548.rna1	Sprot	No hit
Chr6.gn1548.rna1	NT	No hit
Chr6.gn1548.rna1	IntrPro	Dbxref=PANTHER:PTHR36159
Chr1.gn221.rna1	NT	XM_025412051.1	0.0	902	SCAN domain-containing protein 3-like (LOC112639115), mRNA	Camponotus floridanus	LOC112639115
Chr1.gn221.rna1	TrEMBL	A0A6J2XE93	2.42e-17	92.0	sporozoite surface protein 2-like OS=Sitophilus oryzae OX=7048 GN=LOC115877554 PE=4 SV=1	Sitophilus oryzae	LOC115877554
Chr1.gn221.rna1	Sprot	No hit
Chr1.gn221.rna1	OrthoDB	No hit
Chr1.gn221.rna1	IntrPro	No hit
Chr11.gn239.rna1	NT	XM_035589721.1	0.0	527	probable G-protein coupled receptor Mth-like 4 (LOC118272995), mRNA	Spodoptera frugiperda	LOC118272995
Chr11.gn239.rna1	OrthoDB	XP_019771836.1	3.09e-83	251	uncharacterized protein LOC109545524	Dendroctonus ponderosae	LOC109545524
Chr11.gn239.rna1	TrEMBL	A0A6J2Y5F4	1.78e-67	223	TWiK family of potassium channels protein 18-like isoform X1 OS=Sitophilus oryzae OX=7048 GN=LOC115884437 PE=3 SV=1	Sitophilus oryzae	LOC115884437
Chr11.gn239.rna1	Sprot	No hit
Chr11.gn239.rna1	IntrPro	Dbxref=InterPro:IPR003280,PANTHER:PTHR11003,PANTHER:PTHR11003:SF158,SUPERFAMILY:SSF81324
Chr10.gn2410.rna1	NT	XM_011166947.1	0.0	306	histone-lysine N-methyltransferase SETMAR-like (LOC105199735), mRNA	Solenopsis invicta	LOC105199735
Chr10.gn2410.rna1	TrEMBL	A0A6J2Y527	2.02e-19	89.4	Glycosyltransferase family 92 protein OS=Sitophilus oryzae OX=7048 GN=LOC115884344 PE=3 SV=1	Sitophilus oryzae	LOC115884344
Chr10.gn2410.rna1	OrthoDB	XP_019770552.1	3.33e-18	80.9	beta-1,4-galactosyltransferase galt-1-like	Dendroctonus ponderosae	LOC109544677
Chr10.gn2410.rna1	Sprot	No hit
Chr10.gn2410.rna1	IntrPro	No hit
Chr2.gn3352.rna1	TrEMBL	A0A6G0VRM6	7.30e-95	305	Uncharacterized protein OS=Aphis craccivora OX=307492 GN=FWK35_00037395 PE=4 SV=1	Aphis craccivora	FWK35_00037395
Chr2.gn3352.rna1	OrthoDB	Rpa22909.t1	6.23e-96	302		Rhopalosiphum padi	Rpa22909.t1
Chr2.gn3352.rna1	Sprot	No hit
Chr2.gn3352.rna1	NT	No hit
Chr2.gn3352.rna1	IntrPro	Dbxref=PANTHER:PTHR10773
Chr1.gn993.rna1	NT	LR991084.1	0.0	756	genome assembly, chromosome: 3	Lymantria monacha	N/A
Chr1.gn993.rna1	OrthoDB	XP_018568086.1	0.0	678	WD repeat-containing protein	Anoplophora glabripennis	WDR37
Chr1.gn993.rna1	TrEMBL	U4UMI1	9.54e-212	603	WD_REPEATS_REGION domain-containing protein (Fragment) OS=Dendroctonus ponderosae OX=77166 GN=D910_08673 PE=4 SV=1	Dendroctonus ponderosae	D910_08673
Chr1.gn993.rna1	Sprot	Q5R650	2.39e-149	439	WD repeat-containing protein 37 OS=Pongo abelii OX=9601 GN=WDR37 PE=2 SV=1	Pongo abelii	WDR37
Chr1.gn993.rna1	IntrPro	Dbxref=CDD:cd00200,InterPro:IPR001680,InterPro:IPR019775,InterPro:IPR020472,InterPro:IPR036322,PANTHER:PTHR19855,PANTHER:PTHR19855:SF12,PRINTS:PR00320,PFAM:PF00400,ProSitePatterns:PS00678,ProSiteProfiles:PS50082,ProSiteProfiles:PS50294,SMART:SM00320,SUPERFAMILY:SSF50978
Chr5.gn919.rna1	TrEMBL	A0A146KRH6	9.64e-12	70.1	Retrovirus-related Pol polyprotein from type-2 retrotransposable element R2DM (Fragment) OS=Lygus hesperus OX=30085 GN=pol_197 PE=4 SV=1	Lygus hesperus	pol_197
Chr5.gn919.rna1	Sprot	P16423	5.60e-11	64.3	Retrovirus-related Pol polyprotein from type-2 retrotransposable element R2DM OS=Drosophila melanogaster OX=7227 GN=pol PE=4 SV=1	Drosophila melanogaster	pol
Chr5.gn919.rna1	OrthoDB	JAMg_model_8330.1	3.08e-10	64.3	Reverse transcriptase domain	Locusta migratoria	JAMg_model_8330.1
Chr5.gn919.rna1	NT	No hit
Chr5.gn919.rna1	IntrPro	Dbxref=InterPro:IPR013087,InterPro:IPR036236,PFAM:PF00096,PFAM:PF13894,ProSitePatterns:PS00028,ProSiteProfiles:PS50157,SUPERFAMILY:SSF57667
Chr3.gn956.rna1	TrEMBL	A0A2H1V5F2	1.62e-09	63.2	SFRICE_020486 OS=Spodoptera frugiperda OX=7108 GN=SFRICE_020486 PE=4 SV=1	Spodoptera frugiperda	SFRICE_020486
Chr3.gn956.rna1	OrthoDB	HMEL037912g1.t1	1.39e-11	60.1		Heliconius melpomene	HMEL037912g1.t1
Chr3.gn956.rna1	NT	LR990892.1	1.35e-24	42	genome assembly, chromosome: 2	Pararge aegeria	N/A
Chr3.gn956.rna1	Sprot	No hit
Chr3.gn956.rna1	IntrPro	Dbxref=InterPro:IPR007889,InterPro:IPR009057,PFAM:PF05225,SUPERFAMILY:SSF46689;Ontology_term=GO:0003677
Chr11.gn565.rna1	TrEMBL	A0A6J2YX56	1.24e-38	146	disintegrin and metalloproteinase domain-containing protein 11 OS=Sitophilus oryzae OX=7048 GN=LOC115891169 PE=4 SV=1	Sitophilus oryzae	LOC115891169
Chr11.gn565.rna1	OrthoDB	XP_018576815.1	2.04e-33	126	disintegrin and metalloproteinase domain-containing protein 11	Anoplophora glabripennis	LOC108915307
Chr11.gn565.rna1	NT	XM_030899617.1	2.06e-32	52	probable GPI-anchored adhesin-like protein PGA55 (LOC115881895), mRNA	Sitophilus oryzae	LOC115881895
Chr11.gn565.rna1	Sprot	No hit
Chr11.gn565.rna1	IntrPro	No hit
Chr9.gn1190.rna1	OrthoDB	XP_019755882.1	0.0	1105	LOW QUALITY PROTEIN: actin-related protein 5	Dendroctonus ponderosae	LOC109534602
Chr9.gn1190.rna1	TrEMBL	A0A6J2YCK3	0.0	1053	Actin-related protein 5 OS=Sitophilus oryzae OX=7048 GN=LOC115886024 PE=3 SV=1	Sitophilus oryzae	LOC115886024
Chr9.gn1190.rna1	Sprot	Q17GZ9	0.0	672	Actin-related protein 5 OS=Aedes aegypti OX=7159 GN=Arp5 PE=3 SV=1	Aedes aegypti	Arp5
Chr9.gn1190.rna1	NT	U11649.1	1.10e-146	180	clone Mp1 mariner transposase pseudogene, complete cds	Mantispa pulchella	N/A
Chr9.gn1190.rna1	IntrPro	Dbxref=InterPro:IPR004000,InterPro:IPR027664,InterPro:IPR043129,PANTHER:PTHR11937,PANTHER:PTHR11937:SF16,PFAM:PF00022,SMART:SM00268,SUPERFAMILY:SSF53067
Chr3.gn510.rna1	TrEMBL	A0A6J2XWX9	2.38e-67	235	uncharacterized protein LOC115881683 isoform X2 OS=Sitophilus oryzae OX=7048 GN=LOC115881683 PE=4 SV=1	Sitophilus oryzae	LOC115881683
Chr3.gn510.rna1	OrthoDB	XP_019768121.1	5.28e-47	172	uncharacterized protein LOC109543043	Dendroctonus ponderosae	LOC109543043
Chr3.gn510.rna1	NT	LR990615.1	2.10e-16	35	genome assembly, chromosome: 6	Phalera bucephala	N/A
Chr3.gn510.rna1	Sprot	No hit
Chr3.gn510.rna1	IntrPro	Dbxref=PANTHER:PTHR21219,PANTHER:PTHR21219:SF4
Chr6.gn1874.rna1	TrEMBL	A0A2J7QSL4	9.21e-18	91.7	Reverse transcriptase domain-containing protein OS=Cryptotermes secundus OX=105785 GN=B7P43_G00791 PE=4 SV=1	Cryptotermes secundus	B7P43_G00791
Chr6.gn1874.rna1	OrthoDB	FOCC001276	3.73e-16	81.6	Endonuclease/exonuclease/phosphatase	Frankliniella occidentalis	FOCC001276
Chr6.gn1874.rna1	Sprot	No hit
Chr6.gn1874.rna1	NT	No hit
Chr6.gn1874.rna1	IntrPro	No hit
Chr10.gn2116.rna1	TrEMBL	N6TSI3	3.38e-165	473	Runt domain-containing protein (Fragment) OS=Dendroctonus ponderosae OX=77166 GN=YQE_12216 PE=4 SV=1	Dendroctonus ponderosae	YQE_12216
Chr10.gn2116.rna1	OrthoDB	XP_019770570.1	3.01e-161	462	runt-related transcription factor 2 isoform X1	Dendroctonus ponderosae	LOC109544691
Chr10.gn2116.rna1	Sprot	No hit
Chr10.gn2116.rna1	NT	No hit
Chr10.gn2116.rna1	IntrPro	Dbxref=InterPro:IPR000040,PANTHER:PTHR11950,PANTHER:PTHR11950:SF44;Ontology_term=GO:0003677,GO:0005524,GO:0005634,GO:0006355
Chr1.gn253.rna1	TrEMBL	A0A6J2X280	5.21e-60	209	E3 ubiquitin-protein ligase OS=Sitophilus oryzae OX=7048 GN=LOC115874143 PE=3 SV=1	Sitophilus oryzae	LOC115874143
Chr1.gn253.rna1	OrthoDB	XP_023024583.1	1.01e-29	126	uncharacterized protein LOC111512669	Leptinotarsa decemlineata	LOC111512669
Chr1.gn253.rna1	Sprot	No hit
Chr1.gn253.rna1	NT	No hit
Chr1.gn253.rna1	IntrPro	Dbxref=InterPro:IPR004162,InterPro:IPR013010,InterPro:IPR018121,PANTHER:PTHR45877,PANTHER:PTHR45877:SF2,PFAM:PF03145,ProSiteProfiles:PS51081,SUPERFAMILY:SSF49599
Chr11.gn891.rna1	TrEMBL	A0A6J2Y653	0.0	882	protein Skeletor, isoforms B/C OS=Sitophilus oryzae OX=7048 GN=LOC115884777 PE=4 SV=1	Sitophilus oryzae	LOC115884777
Chr11.gn891.rna1	OrthoDB	XP_019773231.1	0.0	845	protein Skeletor, isoforms B/C	Dendroctonus ponderosae	LOC109546640
Chr11.gn891.rna1	NT	XM_029318220.1	0.0	509	histone-lysine N-methyltransferase SETMAR-like (LOC114942773), mRNA	Nylanderia fulva	LOC114942773
Chr11.gn891.rna1	Sprot	Q9VGY6	2.40e-74	254	Protein Skeletor, isoforms B/C OS=Drosophila melanogaster OX=7227 GN=Skeletor PE=1 SV=2	Drosophila melanogaster	Skeletor
Chr11.gn891.rna1	IntrPro	Dbxref=CDD:cd09631,InterPro:IPR005018,InterPro:IPR019545,PANTHER:PTHR24036,PFAM:PF03351,PFAM:PF10517,ProSiteProfiles:PS50836,ProSiteProfiles:PS51549,SMART:SM00664,SMART:SM00686
Chr3.gn216.rna1	OrthoDB	Rpa22909.t1	1.97e-94	295		Rhopalosiphum padi	Rpa22909.t1
Chr3.gn216.rna1	TrEMBL	A0A6G0VRM6	6.42e-92	294	Uncharacterized protein OS=Aphis craccivora OX=307492 GN=FWK35_00037395 PE=4 SV=1	Aphis craccivora	FWK35_00037395
Chr3.gn216.rna1	Sprot	No hit
Chr3.gn216.rna1	NT	No hit
Chr3.gn216.rna1	IntrPro	Dbxref=PANTHER:PTHR10773,PANTHER:PTHR10773:SF12
Chr3.gn1818.rna1	NT	XM_025976196.1	1.19e-81	106	transposable element Tcb2 transposase (LOC112904925), transcript variant X2, mRNA	Agrilus planipennis	LOC112904925
Chr3.gn1818.rna1	TrEMBL	N6UIR3	8.06e-12	74.3	DDE_Tnp_1_7 domain-containing protein (Fragment) OS=Dendroctonus ponderosae OX=77166 GN=YQE_05007 PE=4 SV=1	Dendroctonus ponderosae	YQE_05007
Chr3.gn1818.rna1	OrthoDB	BGER016725	2.79e-10	64.3	PiggyBac transposable element-derived protein	Blattella germanica	BGER016725
Chr3.gn1818.rna1	Sprot	No hit
Chr3.gn1818.rna1	IntrPro	Dbxref=InterPro:IPR029526,PFAM:PF13843
Chr10.gn2442.rna1	TrEMBL	A0A6J2XKF4	2.82e-309	865	THO complex subunit 5 homolog isoform X1 OS=Sitophilus oryzae OX=7048 GN=LOC115879352 PE=3 SV=1	Sitophilus oryzae	LOC115879352
Chr10.gn2442.rna1	OrthoDB	XP_019766870.1	0.0	783	THO complex subunit 5 homolog	Dendroctonus ponderosae	LOC109542191
Chr10.gn2442.rna1	NT	XM_035589721.1	0.0	509	probable G-protein coupled receptor Mth-like 4 (LOC118272995), mRNA	Spodoptera frugiperda	LOC118272995
Chr10.gn2442.rna1	Sprot	Q6NY52	1.73e-67	236	THO complex subunit 5 homolog OS=Danio rerio OX=7955 GN=thoc5 PE=2 SV=1	Danio rerio	thoc5
Chr10.gn2442.rna1	IntrPro	Dbxref=InterPro:IPR019163,PANTHER:PTHR13375,PANTHER:PTHR13375:SF3,PFAM:PF09766
Chr6.gn1134.rna1	TrEMBL	A0A6J2YRQ1	7.18e-112	333	THUMP domain-containing protein 1 homolog OS=Sitophilus oryzae OX=7048 GN=LOC115889995 PE=4 SV=1	Sitophilus oryzae	LOC115889995
Chr6.gn1134.rna1	OrthoDB	XP_019760097.1	1.38e-110	325	109537691	Dendroctonus ponderosae	109537691
Chr6.gn1134.rna1	Sprot	Q9VZD8	7.30e-53	178	THUMP domain-containing protein 1 homolog OS=Drosophila melanogaster OX=7227 GN=CG15014 PE=1 SV=2	Drosophila melanogaster	CG15014
Chr6.gn1134.rna1	NT	No hit
Chr6.gn1134.rna1	IntrPro	Dbxref=CDD:cd11717,InterPro:IPR004114,InterPro:IPR040183,PANTHER:PTHR13452,PFAM:PF02926,ProSiteProfiles:PS51165,SMART:SM00981,SUPERFAMILY:SSF143437;Ontology_term=GO:0003723,GO:0006400
Chr11.gn597.rna1	TrEMBL	A0A6J2XSJ2	1.28e-159	464	Delta-tubulin OS=Sitophilus oryzae OX=7048 GN=LOC115880833 PE=3 SV=1	Sitophilus oryzae	LOC115880833
Chr11.gn597.rna1	OrthoDB	XP_018576125.1	5.90e-143	417	tubulin delta chain-like	Anoplophora glabripennis	LOC108914738
Chr11.gn597.rna1	Sprot	Q9R1K7	6.73e-53	185	Tubulin delta chain OS=Mus musculus OX=10090 GN=Tubd1 PE=1 SV=1	Mus musculus	Tubd1
Chr11.gn597.rna1	NT	No hit
Chr11.gn597.rna1	IntrPro	Dbxref=CDD:cd02189,InterPro:IPR000217,InterPro:IPR002967,InterPro:IPR003008,InterPro:IPR008280,InterPro:IPR036525,PANTHER:PTHR11588,PANTHER:PTHR11588:SF4,PRINTS:PR01161,PRINTS:PR01224,PFAM:PF00091,SMART:SM00864,SUPERFAMILY:SSF52490,SUPERFAMILY:SSF55307;Ontology_term=GO:0003924,GO:0005200,GO:0005525,GO:0005874,GO:0007017
Chr5.gn505.rna1	NT	LR991084.1	0.0	787	genome assembly, chromosome: 3	Lymantria monacha	N/A
Chr5.gn505.rna1	TrEMBL	A0A6J2XBS7	1.56e-200	586	pancreatic triacylglycerol lipase-like OS=Sitophilus oryzae OX=7048 GN=LOC115876578 PE=3 SV=1	Sitophilus oryzae	LOC115876578
Chr5.gn505.rna1	OrthoDB	XP_019754949.1	1.45e-136	407	109533881	Dendroctonus ponderosae	109533881
Chr5.gn505.rna1	Sprot	P81139	3.28e-41	158	Pancreatic lipase-related protein 2 OS=Cavia porcellus OX=10141 GN=PNLIPRP2 PE=1 SV=1	Cavia porcellus	PNLIPRP2
Chr5.gn505.rna1	IntrPro	Dbxref=CDD:cd00707,InterPro:IPR000734,InterPro:IPR002334,InterPro:IPR013818,InterPro:IPR029058,InterPro:IPR033906,PANTHER:PTHR11610,PANTHER:PTHR11610:SF164,PRINTS:PR00821,PRINTS:PR00825,PFAM:PF00151,SUPERFAMILY:SSF53474;Ontology_term=GO:0004806,GO:0006629,GO:0016298
Chr4.gn2718.rna1	OrthoDB	AG005478	2.45e-82	261	MADF domain	Aphis glycines	AG005478
Chr4.gn2718.rna1	TrEMBL	A0A2J7QR13	8.23e-65	218	MADF domain-containing protein OS=Cryptotermes secundus OX=105785 GN=B7P43_G17971 PE=4 SV=1	Cryptotermes secundus	B7P43_G17971
Chr4.gn2718.rna1	Sprot	No hit
Chr4.gn2718.rna1	NT	No hit
Chr4.gn2718.rna1	IntrPro	Dbxref=InterPro:IPR006578,PANTHER:PTHR21505,PFAM:PF10545,ProSiteProfiles:PS51029,SMART:SM00595
Chr1.gn3659.rna1	NT	XM_023377477.1	5.09e-88	114	N-acetylglucosamine-1-phosphotransferase subunits alpha/beta-like (LOC111632958), mRNA	Centruroides sculpturatus	LOC111632958
Chr1.gn3659.rna1	Sprot	No hit
Chr1.gn3659.rna1	TrEMBL	No hit
Chr1.gn3659.rna1	OrthoDB	No hit
Chr1.gn3659.rna1	IntrPro	No hit
Chr7.gn2034.rna1	OrthoDB	XP_019767116.1	0.0	891	integrator complex subunit 3 homolog	Dendroctonus ponderosae	LOC109542358
Chr7.gn2034.rna1	TrEMBL	A0A6J2Y0Y9	1.52e-303	857	SOSS complex subunit A homolog OS=Sitophilus oryzae OX=7048 GN=LOC115882646 PE=3 SV=1	Sitophilus oryzae	LOC115882646
Chr7.gn2034.rna1	Sprot	Q7PRB8	0.0	615	Integrator complex subunit 3 homolog OS=Anopheles gambiae OX=7165 GN=AGAP002539 PE=3 SV=5	Anopheles gambiae	AGAP002539
Chr7.gn2034.rna1	NT	LR991084.1	0.0	315	genome assembly, chromosome: 3	Lymantria monacha	N/A
Chr7.gn2034.rna1	IntrPro	Dbxref=InterPro:IPR016024,InterPro:IPR019333,PANTHER:PTHR13587,PFAM:PF10189,SUPERFAMILY:SSF48371
Chr10.gn2148.rna1	TrEMBL	A0A2J7QSX8	1.22e-26	115	Reverse transcriptase domain-containing protein (Fragment) OS=Cryptotermes secundus OX=105785 GN=B7P43_G15142 PE=4 SV=1	Cryptotermes secundus	B7P43_G15142
Chr10.gn2148.rna1	OrthoDB		8.64e-22	96.3		Galloisiana yuasai	GY_00008580-RA
Chr10.gn2148.rna1	Sprot	No hit
Chr10.gn2148.rna1	NT	No hit
Chr10.gn2148.rna1	IntrPro	Dbxref=PANTHER:PTHR33776,PANTHER:PTHR33776:SF4
Chr5.gn831.rna1	NT	LR990060.1	0.0	648	genome assembly, chromosome: 21	Blastobasis lacticolella	N/A
Chr5.gn831.rna1	TrEMBL	U4TWX9	5.67e-152	434	Pept_C1 domain-containing protein OS=Dendroctonus ponderosae OX=77166 GN=D910_03528 PE=3 SV=1	Dendroctonus ponderosae	D910_03528
Chr5.gn831.rna1	OrthoDB	XP_019764960.1	6.96e-153	433	109540886	Dendroctonus ponderosae	109540886
Chr5.gn831.rna1	Sprot	P09648	1.67e-61	195	Cathepsin L1 (Fragments) OS=Gallus gallus OX=9031 GN=CTSL PE=1 SV=1	Gallus gallus	CTSL
Chr5.gn831.rna1	IntrPro	Dbxref=CDD:cd02248,InterPro:IPR000668,InterPro:IPR038765,InterPro:IPR039417,PANTHER:PTHR12411,PANTHER:PTHR12411:SF774,PFAM:PF00112,SMART:SM00645,SUPERFAMILY:SSF54001
Chr1.gn285.rna1	OrthoDB	XP_019767500.1	0.0	1160	protein UBASH3A homolog isoform X1	Dendroctonus ponderosae	LOC109542639
Chr1.gn285.rna1	TrEMBL	U4UL89	0.0	1154	Uncharacterized protein (Fragment) OS=Dendroctonus ponderosae OX=77166 GN=D910_08274 PE=4 SV=1	Dendroctonus ponderosae	D910_08274
Chr1.gn285.rna1	NT	LR991063.1	0.0	652	genome assembly, chromosome: 11	Notocelia uddmanniana	N/A
Chr1.gn285.rna1	Sprot	Q9VCE9	1.32e-166	499	Protein UBASH3A homolog OS=Drosophila melanogaster OX=7227 GN=CG13604 PE=2 SV=1	Drosophila melanogaster	CG13604
Chr1.gn285.rna1	IntrPro	Dbxref=CDD:cd07067,CDD:cd11791,CDD:cd14301,InterPro:IPR001452,InterPro:IPR009060,InterPro:IPR013078,InterPro:IPR015940,InterPro:IPR029033,InterPro:IPR036028,PANTHER:PTHR16469,PANTHER:PTHR16469:SF29,PFAM:PF00300,PFAM:PF00627,PFAM:PF14604,ProSiteProfiles:PS50002,ProSiteProfiles:PS50030,SMART:SM00165,SMART:SM00326,SUPERFAMILY:SSF46934,SUPERFAMILY:SSF50044,SUPERFAMILY:SSF53254;Ontology_term=GO:0005515
Chr3.gn248.rna1	TrEMBL	A0A2H1V5F2	7.09e-24	108	SFRICE_020486 OS=Spodoptera frugiperda OX=7108 GN=SFRICE_020486 PE=4 SV=1	Spodoptera frugiperda	SFRICE_020486
Chr3.gn248.rna1	OrthoDB	HMEL032720g1.t1	7.22e-26	108	DDE superfamily endonuclease domain	Heliconius melpomene	HMEL032720g1.t1
Chr3.gn248.rna1	Sprot	No hit
Chr3.gn248.rna1	NT	No hit
Chr3.gn248.rna1	IntrPro	Dbxref=InterPro:IPR007889,InterPro:IPR009057,PFAM:PF05225,ProSiteProfiles:PS50960,SUPERFAMILY:SSF46689;Ontology_term=GO:0003677
Chr10.gn2474.rna1	TrEMBL	A0A6J2XJK6	0.0	913	G protein-activated inward rectifier potassium channel 3-like isoform X2 OS=Sitophilus oryzae OX=7048 GN=LOC115879151 PE=3 SV=1	Sitophilus oryzae	LOC115879151
Chr10.gn2474.rna1	OrthoDB	XP_019770345.1	0.0	908	G protein-activated inward rectifier potassium channel 3-like isoform X1	Dendroctonus ponderosae	LOC109544537
Chr10.gn2474.rna1	NT	XM_035589721.1	0.0	495	probable G-protein coupled receptor Mth-like 4 (LOC118272995), mRNA	Spodoptera frugiperda	LOC118272995
Chr10.gn2474.rna1	Sprot	F1NHE9	5.86e-112	344	ATP-sensitive inward rectifier potassium channel 12 OS=Gallus gallus OX=9031 GN=KCNJ12 PE=1 SV=1	Gallus gallus	KCNJ12
Chr10.gn2474.rna1	IntrPro	Dbxref=InterPro:IPR014756,InterPro:IPR016449,InterPro:IPR040445,InterPro:IPR041647,PANTHER:PTHR11767,PANTHER:PTHR11767:SF107,PRINTS:PR01320,PFAM:PF01007,PFAM:PF17655,SUPERFAMILY:SSF81296,SUPERFAMILY:SSF81324;Ontology_term=GO:0005242,GO:0006813,GO:0016021
Chr1.gn3985.rna1	NT	XM_025412051.1	0.0	892	SCAN domain-containing protein 3-like (LOC112639115), mRNA	Camponotus floridanus	LOC112639115
Chr1.gn3985.rna1	TrEMBL	A0A6J2Y796	5.45e-84	254	protein Vhl OS=Sitophilus oryzae OX=7048 GN=LOC115884905 PE=3 SV=1	Sitophilus oryzae	LOC115884905
Chr1.gn3985.rna1	OrthoDB	XP_019757622.1	1.84e-68	210	109536001	Dendroctonus ponderosae	109536001
Chr1.gn3985.rna1	Sprot	P40338	1.19e-08	55.1	von Hippel-Lindau disease tumor suppressor OS=Mus musculus OX=10090 GN=Vhl PE=1 SV=1	Mus musculus	Vhl
Chr1.gn3985.rna1	IntrPro	Dbxref=CDD:cd05468,InterPro:IPR022772,InterPro:IPR024053,InterPro:IPR036208,PANTHER:PTHR15160,PANTHER:PTHR15160:SF9,PFAM:PF01847,SUPERFAMILY:SSF49468
Chr6.gn1166.rna1	TrEMBL	A0A6J2YRA4	1.02e-60	207	uncharacterized protein LOC115889891 isoform X2 OS=Sitophilus oryzae OX=7048 GN=LOC115889891 PE=3 SV=1	Sitophilus oryzae	LOC115889891
Chr6.gn1166.rna1	OrthoDB	XP_019768485.1	1.96e-45	162	serine/threonine-protein kinase WNK4 isoform X1	Dendroctonus ponderosae	LOC109543297
Chr6.gn1166.rna1	Sprot	P0C7T6	2.40e-11	65.5	Ataxin-1-like OS=Mus musculus OX=10090 GN=Atxn1l PE=1 SV=1	Mus musculus	Atxn1l
Chr6.gn1166.rna1	NT	LR794197.1	9.87e-07	23	strain IoA-00 genome assembly, chromosome: 14	Lepeophtheirus salmonis	N/A
Chr6.gn1166.rna1	IntrPro	Dbxref=InterPro:IPR003652,InterPro:IPR036096,InterPro:IPR043404,PANTHER:PTHR13392,PFAM:PF08517,ProSiteProfiles:PS51148,SUPERFAMILY:SSF102031;Ontology_term=GO:0003723,GO:0005515,GO:0006355
Chr3.gn1404.rna1	NT	XM_029318220.1	0.0	460	histone-lysine N-methyltransferase SETMAR-like (LOC114942773), mRNA	Nylanderia fulva	LOC114942773
Chr3.gn1404.rna1	OrthoDB	XP_019773456.1	5.84e-62	191	109546785	Dendroctonus ponderosae	109546785
Chr3.gn1404.rna1	TrEMBL	A0A4P8EX61	3.42e-59	188	60S ribosomal protein L32 OS=Sympiezomias velatus OX=2044628 GN=RPL32 PE=2 SV=1	Sympiezomias velatus	RPL32
Chr3.gn1404.rna1	Sprot	Q8WRF3	1.12e-60	186	60S ribosomal protein L32 OS=Apis mellifera OX=7460 GN=RpL32 PE=2 SV=1	Apis mellifera	RpL32
Chr3.gn1404.rna1	IntrPro	Dbxref=CDD:cd00513,InterPro:IPR001515,InterPro:IPR018263,InterPro:IPR036351,PANTHER:PTHR23413,PANTHER:PTHR23413:SF6,PFAM:PF01655,ProSitePatterns:PS00580,SMART:SM01393,SUPERFAMILY:SSF52042;Ontology_term=GO:0003735,GO:0005840,GO:0006412
Chr5.gn537.rna1	OrthoDB	XP_019754771.1	0.0	1498	latrophilin Cirl isoform X1	Dendroctonus ponderosae	LOC109533797
Chr5.gn537.rna1	TrEMBL	A0A6J2XCB9	0.0	1383	Latrophilin Cirl OS=Sitophilus oryzae OX=7048 GN=LOC115876798 PE=4 SV=1	Sitophilus oryzae	LOC115876798
Chr5.gn537.rna1	NT	LR990060.1	0.0	650	genome assembly, chromosome: 21	Blastobasis lacticolella	N/A
Chr5.gn537.rna1	Sprot	B3MFV7	1.73e-156	506	Latrophilin Cirl OS=Drosophila ananassae OX=7217 GN=Cirl PE=3 SV=1	Drosophila ananassae	Cirl
Chr5.gn537.rna1	IntrPro	Dbxref=CDD:cd15440,InterPro:IPR000203,InterPro:IPR000832,InterPro:IPR000922,InterPro:IPR001879,InterPro:IPR008077,InterPro:IPR017981,InterPro:IPR032471,PANTHER:PTHR12011,PANTHER:PTHR12011:SF456,PRINTS:PR00249,PRINTS:PR01694,PFAM:PF00002,PFAM:PF01825,PFAM:PF02140,PFAM:PF16489,ProSiteProfiles:PS50221,ProSiteProfiles:PS50227,ProSiteProfiles:PS50228,ProSiteProfiles:PS50261,SMART:SM00008,SMART:SM00303…
Chr6.gn1492.rna1	OrthoDB	XP_023021527.1	9.88e-24	101	odorant receptor 4-like	Leptinotarsa decemlineata	LOC111509903
Chr6.gn1492.rna1	TrEMBL	A0A0S3J3F5	2.43e-16	86.3	Odorant receptor OS=Colaphellus bowringi OX=561076 PE=2 SV=1	Colaphellus bowringi	N/A
Chr6.gn1492.rna1	Sprot	No hit
Chr6.gn1492.rna1	NT	No hit
Chr6.gn1492.rna1	IntrPro	Dbxref=InterPro:IPR004117,PANTHER:PTHR21137,PFAM:PF02949;Ontology_term=GO:0004984,GO:0005549,GO:0007608,GO:0016020
Chr7.gn2066.rna1	NT	LR991084.1	0.0	756	genome assembly, chromosome: 3	Lymantria monacha	N/A
Chr7.gn2066.rna1	TrEMBL	A0A6J2Y0N0	6.46e-144	422	venom acid phosphatase Acph-1-like isoform X1 OS=Sitophilus oryzae OX=7048 GN=LOC115882758 PE=4 SV=1	Sitophilus oryzae	LOC115882758
Chr7.gn2066.rna1	OrthoDB	XP_019753641.1	2.79e-135	395	109532936	Dendroctonus ponderosae	109532936
Chr7.gn2066.rna1	Sprot	Q5BLY5	4.34e-48	170	Venom acid phosphatase Acph-1 OS=Apis mellifera OX=7460 PE=1 SV=1	Apis mellifera	N/A
Chr7.gn2066.rna1	IntrPro	Dbxref=CDD:cd07061,InterPro:IPR000560,InterPro:IPR029033,InterPro:IPR029630,InterPro:IPR033379,PANTHER:PTHR11567,PANTHER:PTHR11567:SF183,PFAM:PF00328,ProSitePatterns:PS00616,ProSitePatterns:PS00778,SUPERFAMILY:SSF53254;Ontology_term=GO:0003993
Chr11.gn183.rna1	TrEMBL	A0A6J2XV74	0.0	1076	uncharacterized protein LOC115881873 OS=Sitophilus oryzae OX=7048 GN=LOC115881873 PE=4 SV=1	Sitophilus oryzae	LOC115881873
Chr11.gn183.rna1	NT	CP053166.1	0.0	1000	isolate BJYQ chromosome 19	Carposina sasakii	N/A
Chr11.gn183.rna1	OrthoDB	XP_019771863.1	0.0	969	suppression of tumorigenicity 5 protein-like isoform X1	Dendroctonus ponderosae	LOC109545542
Chr11.gn183.rna1	Sprot	P78524	2.38e-29	130	DENN domain-containing protein 2B OS=Homo sapiens OX=9606 GN=DENND2B PE=1 SV=3	Homo sapiens	DENND2B
Chr11.gn183.rna1	IntrPro	Dbxref=InterPro:IPR001194,InterPro:IPR005112,InterPro:IPR037516,PANTHER:PTHR15288,PANTHER:PTHR15288:SF0,PFAM:PF02141,ProSiteProfiles:PS50211,SMART:SM00799,SMART:SM00801
Chr1.gn3245.rna1	Sprot	No hit
Chr1.gn3245.rna1	TrEMBL	No hit
Chr1.gn3245.rna1	NT	No hit
Chr1.gn3245.rna1	OrthoDB	No hit
Chr1.gn3245.rna1	IntrPro	Dbxref=InterPro:IPR001763,InterPro:IPR036873,ProSiteProfiles:PS50206,SUPERFAMILY:SSF52821
Chr3.gn1730.rna1	NT	CP053175.1	0.0	333	isolate BJYQ chromosome 28	Carposina sasakii	N/A
Chr3.gn1730.rna1	TrEMBL	J3JX97	9.81e-106	315	Uncharacterized protein OS=Dendroctonus ponderosae OX=77166 PE=2 SV=1	Dendroctonus ponderosae	N/A
Chr3.gn1730.rna1	OrthoDB	XP_019770638.1	8.09e-105	308	109544757	Dendroctonus ponderosae	109544757
Chr3.gn1730.rna1	Sprot	Q9VBV3	5.95e-33	123	Protein takeout OS=Drosophila melanogaster OX=7227 GN=to PE=2 SV=1	Drosophila melanogaster	to
Chr3.gn1730.rna1	IntrPro	Dbxref=InterPro:IPR010562,PANTHER:PTHR11008,PANTHER:PTHR11008:SF32,PFAM:PF06585,SMART:SM00700
Chr4.gn2304.rna1	TrEMBL	A0A6J2X4S3	3.30e-174	507	jerky protein homolog-like OS=Sitophilus oryzae OX=7048 GN=LOC115874996 PE=4 SV=1	Sitophilus oryzae	LOC115874996
Chr4.gn2304.rna1	OrthoDB	XP_015833636.1	4.35e-132	392	jerky protein homolog-like	Tribolium castaneum	LOC103312177
Chr4.gn2304.rna1	Sprot	Q9Y4A0	1.79e-50	183	Jerky protein homolog-like OS=Homo sapiens OX=9606 GN=JRKL PE=2 SV=2	Homo sapiens	JRKL
Chr4.gn2304.rna1	NT	MG611035.1	3.17e-26	45	coatomer beta' subunit (beta'Cop) gene, partial cds	Pristolycus sp. INB060	beta'Cop
Chr4.gn2304.rna1	IntrPro	Dbxref=InterPro:IPR004875,PANTHER:PTHR19303,PANTHER:PTHR19303:SF16,PFAM:PF03184
Chr7.gn826.rna1	OrthoDB	XP_019772624.1	3.38e-50	167	109546199	Dendroctonus ponderosae	109546199
Chr7.gn826.rna1	TrEMBL	N6TVC1	1.89e-44	157	Uncharacterized protein (Fragment) OS=Dendroctonus ponderosae OX=77166 GN=109546199 PE=4 SV=1	Dendroctonus ponderosae	109546199
Chr7.gn826.rna1	Sprot	No hit
Chr7.gn826.rna1	NT	No hit
Chr7.gn826.rna1	IntrPro	No hit
Chr6.gn1198.rna1	OrthoDB	CLUMA_CG005128,	4.17e-32	132	isoform B CLUMA_CG005128, isoform B	Clunio marinus	CRK91461.1
Chr6.gn1198.rna1	Sprot	Q9VPF0	5.00e-25	112	Protein artichoke OS=Drosophila melanogaster OX=7227 GN=atk PE=1 SV=2	Drosophila melanogaster	atk
Chr6.gn1198.rna1	TrEMBL	No hit
Chr6.gn1198.rna1	NT	No hit
Chr6.gn1198.rna1	IntrPro	Dbxref=InterPro:IPR001611,InterPro:IPR003591,InterPro:IPR026906,PANTHER:PTHR24366,PFAM:PF13306,PFAM:PF13855,ProSiteProfiles:PS51450,SMART:SM00365,SMART:SM00369,SUPERFAMILY:SSF52058;Ontology_term=GO:0005515
Chr4.gn2630.rna1	OrthoDB	XP_019761507.1	9.51e-15	75.9	uncharacterized protein LOC109538628	Dendroctonus ponderosae	LOC109538628
Chr4.gn2630.rna1	TrEMBL	A0A1Y1NB96	6.69e-14	74.7	Myb_DNA-bind_2 domain-containing protein OS=Photinus pyralis OX=7054 PE=4 SV=1	Photinus pyralis	N/A
Chr4.gn2630.rna1	Sprot	No hit
Chr4.gn2630.rna1	NT	No hit
Chr4.gn2630.rna1	IntrPro	Dbxref=CDD:cd11655,InterPro:IPR001005,InterPro:IPR009057,InterPro:IPR015010,PFAM:PF08914,ProSiteProfiles:PS50090,SUPERFAMILY:SSF46689
Chr10.gn1803.rna1	TrEMBL	N6SUA8	1.06e-160	462	DNA polymerase subunit gamma-2, mitochondrial (Fragment) OS=Dendroctonus ponderosae OX=77166 GN=D910_02121 PE=4 SV=1	Dendroctonus ponderosae	D910_02121
Chr10.gn1803.rna1	OrthoDB	XP_019770329.1	8.71e-151	432	DNA polymerase subunit gamma-2, mitochondrial	Dendroctonus ponderosae	LOC109544526
Chr10.gn1803.rna1	Sprot	Q9W6G7	1.87e-17	86.3	DNA polymerase subunit gamma-2, mitochondrial OS=Xenopus laevis OX=8355 GN=polg2 PE=1 SV=1	Xenopus laevis	polg2
Chr10.gn1803.rna1	NT	AJ829764.1	1.10e-52	75	partial cbh1 gene for cellulose 1,4-beta-cellobiosidase, six exons	Otiorhynchus sulcatus	N/A
Chr10.gn1803.rna1	IntrPro	Dbxref=InterPro:IPR004154,InterPro:IPR027030,InterPro:IPR027031,PANTHER:PTHR10745,PANTHER:PTHR10745:SF8,PFAM:PF03129,SUPERFAMILY:SSF52954;Ontology_term=GO:0005739,GO:0006260,GO:0006281
Chr3.gn1436.rna1	TrEMBL	A0A151JSM5	4.29e-45	165	Uncharacterized protein OS=Trachymyrmex cornetzi OX=471704 GN=ALC57_00284 PE=4 SV=1	Trachymyrmex cornetzi	ALC57_00284
Chr3.gn1436.rna1	OrthoDB	HVIT018720	1.48e-40	147		Homalodisca vitripennis	HVIT018720
Chr3.gn1436.rna1	Sprot	No hit
Chr3.gn1436.rna1	NT	No hit
Chr3.gn1436.rna1	IntrPro	No hit
Chr10.gn2060.rna1	NT	LR991105.1	0.0	282	genome assembly, chromosome: 24	Lymantria monacha	N/A
Chr10.gn2060.rna1	Sprot	No hit
Chr10.gn2060.rna1	TrEMBL	No hit
Chr10.gn2060.rna1	OrthoDB	No hit
Chr10.gn2060.rna1	IntrPro	No hit
Chr7.gn2098.rna1	NT	LR991084.1	0.0	776	genome assembly, chromosome: 3	Lymantria monacha	N/A
Chr7.gn2098.rna1	OrthoDB	XP_019769434.1	1.14e-28	114	uncharacterized protein LOC109543936	Dendroctonus ponderosae	LOC109543936
Chr7.gn2098.rna1	TrEMBL	D6W9U9	2.18e-18	92.0	Spaetzle OS=Tribolium castaneum OX=7070 GN=TcasGA2_TC000520 PE=4 SV=1	Tribolium castaneum	TcasGA2_TC000520
Chr7.gn2098.rna1	Sprot	No hit
Chr7.gn2098.rna1	IntrPro	Dbxref=InterPro:IPR029034,InterPro:IPR032104,PANTHER:PTHR23199,PANTHER:PTHR23199:SF4,PFAM:PF16077,SUPERFAMILY:SSF57501
Chr3.gn160.rna1	NT	XM_035589721.1	0.0	524	probable G-protein coupled receptor Mth-like 4 (LOC118272995), mRNA	Spodoptera frugiperda	LOC118272995
Chr3.gn160.rna1	OrthoDB	XP_019763740.1	6.84e-135	395	109540040	Dendroctonus ponderosae	109540040
Chr3.gn160.rna1	TrEMBL	N6U8Z0	2.89e-130	387	Uncharacterized protein (Fragment) OS=Dendroctonus ponderosae OX=77166 GN=109540040 PE=4 SV=1	Dendroctonus ponderosae	109540040
Chr3.gn160.rna1	Sprot	Q9VVX5	9.21e-75	240	Lysophospholipid acyltransferase 5 OS=Drosophila melanogaster OX=7227 GN=nes PE=1 SV=1	Drosophila melanogaster	nes
Chr3.gn160.rna1	IntrPro	Dbxref=InterPro:IPR004299,PANTHER:PTHR13906,PANTHER:PTHR13906:SF14,PFAM:PF03062
Chr11.gn2703.rna1	TrEMBL	A0A6J2XKZ1	4.73e-28	113	zinc transporter ZIP13 homolog OS=Sitophilus oryzae OX=7048 GN=LOC115878849 PE=4 SV=1	Sitophilus oryzae	LOC115878849
Chr11.gn2703.rna1	Sprot	No hit
Chr11.gn2703.rna1	NT	No hit
Chr11.gn2703.rna1	OrthoDB	No hit
Chr11.gn2703.rna1	IntrPro	No hit
Chr4.gn2336.rna1	TrEMBL	J3JWB0	1.94e-190	550	Carboxylic ester hydrolase OS=Dendroctonus ponderosae OX=77166 PE=2 SV=1	Dendroctonus ponderosae	N/A
Chr4.gn2336.rna1	OrthoDB	XP_019755309.1	0.0	550	uncharacterized protein LOC109534176	Dendroctonus ponderosae	LOC109534176
Chr4.gn2336.rna1	NT	XM_035589721.1	0.0	234	probable G-protein coupled receptor Mth-like 4 (LOC118272995), mRNA	Spodoptera frugiperda	LOC118272995
Chr4.gn2336.rna1	Sprot	B2D0J5	2.86e-44	165	Venom carboxylesterase-6 OS=Apis mellifera OX=7460 PE=2 SV=1	Apis mellifera	N/A
Chr4.gn2336.rna1	IntrPro	Dbxref=InterPro:IPR002018,InterPro:IPR019826,InterPro:IPR029058,PANTHER:PTHR43142,PANTHER:PTHR43142:SF1,PFAM:PF00135,ProSitePatterns:PS00122,SUPERFAMILY:SSF53474
Chr1.gn3277.rna1	TrEMBL	A0A6J2X468	1.33e-141	409	dnaJ homolog subfamily C member 17-like OS=Sitophilus oryzae OX=7048 GN=LOC115874799 PE=4 SV=1	Sitophilus oryzae	LOC115874799
Chr1.gn3277.rna1	OrthoDB	XP_019758183.1	6.04e-126	365	109536423	Dendroctonus ponderosae	109536423
Chr1.gn3277.rna1	Sprot	Q9NVM6	3.39e-61	199	DnaJ homolog subfamily C member 17 OS=Homo sapiens OX=9606 GN=DNAJC17 PE=1 SV=1	Homo sapiens	DNAJC17
Chr1.gn3277.rna1	NT	XM_018720434.2	5.95e-75	98	dnaJ homolog subfamily C member 17 (LOC108914592), mRNA	Anoplophora glabripennis	LOC108914592
Chr1.gn3277.rna1	IntrPro	Dbxref=CDD:cd06257,CDD:cd12429,InterPro:IPR000504,InterPro:IPR001623,InterPro:IPR034254,InterPro:IPR035979,InterPro:IPR036869,PANTHER:PTHR44313,PRINTS:PR00625,PFAM:PF00076,PFAM:PF00226,ProSiteProfiles:PS50076,ProSiteProfiles:PS50102,SMART:SM00271,SUPERFAMILY:SSF46565,SUPERFAMILY:SSF54928;Ontology_term=GO:0003676
Chr7.gn858.rna1	TrEMBL	A0A6J2Y1A1	0.0	935	spermine oxidase OS=Sitophilus oryzae OX=7048 GN=LOC115882708 PE=4 SV=1	Sitophilus oryzae	LOC115882708
Chr7.gn858.rna1	OrthoDB	XP_019769452.1	0.0	866	109543949	Dendroctonus ponderosae	109543949
Chr7.gn858.rna1	NT	XM_035589721.1	0.0	520	probable G-protein coupled receptor Mth-like 4 (LOC118272995), mRNA	Spodoptera frugiperda	LOC118272995
Chr7.gn858.rna1	Sprot	Q6QHF9	3.03e-80	265	Peroxisomal N(1)-acetyl-spermine/spermidine oxidase OS=Homo sapiens OX=9606 GN=PAOX PE=1 SV=4	Homo sapiens	PAOX
Chr7.gn858.rna1	IntrPro	Dbxref=InterPro:IPR002937,InterPro:IPR036188,PANTHER:PTHR10742,PANTHER:PTHR10742:SF43,PFAM:PF01593,SUPERFAMILY:SSF51905,SUPERFAMILY:SSF54373
Chr5.gn895.rna1	TrEMBL	N6SUT7	4.37e-122	359	Mediator complex subunit 30 (Fragment) OS=Dendroctonus ponderosae OX=77166 GN=109544249 PE=3 SV=1	Dendroctonus ponderosae	109544249
Chr5.gn895.rna1	OrthoDB	XP_019769896.1	2.25e-123	358	109544249	Dendroctonus ponderosae	109544249
Chr5.gn895.rna1	Sprot	Q172Y1	2.51e-56	185	Mediator of RNA polymerase II transcription subunit 30 OS=Aedes aegypti OX=7159 GN=MED30 PE=3 SV=1	Aedes aegypti	MED30
Chr5.gn895.rna1	NT	XM_023392818.1	5.82e-09	26	mediator of RNA polymerase II transcription subunit 30 (LOC106643719), transcript variant X2, mRNA	Copidosoma floridanum	LOC106643719
Chr5.gn895.rna1	IntrPro	Dbxref=InterPro:IPR021019,PANTHER:PTHR31705,PANTHER:PTHR31705:SF4,PFAM:PF11315
Chr7.gn412.rna1	TrEMBL	A0A6P7H9M5	9.03e-70	236	uncharacterized protein LOC114346006 OS=Diabrotica virgifera virgifera OX=50390 GN=LOC114346006 PE=4 SV=1	Diabrotica virgifera virgifera	LOC114346006
Chr7.gn412.rna1	OrthoDB	Rpa24602.t1	5.23e-49	182		Rhopalosiphum padi	Rpa24602.t1
Chr7.gn412.rna1	Sprot	No hit
Chr7.gn412.rna1	NT	No hit
Chr7.gn412.rna1	IntrPro	Dbxref=InterPro:IPR001969,InterPro:IPR005135,InterPro:IPR021109,InterPro:IPR036691,PFAM:PF14529,ProSitePatterns:PS00141,SUPERFAMILY:SSF50630,SUPERFAMILY:SSF56219;Ontology_term=GO:0003824,GO:0004190,GO:0006508
Chr7.gn1721.rna1	OrthoDB	Mca15965	9.30e-29	114	MADF domain	Myzus cerasi	Mca15965
Chr7.gn1721.rna1	TrEMBL	A0A2P8YCR7	1.09e-19	96.7	MADF domain-containing protein OS=Blattella germanica OX=6973 GN=C0J52_12277 PE=4 SV=1	Blattella germanica	C0J52_12277
Chr7.gn1721.rna1	NT	XM_023054367.1	2.07e-57	79	uncharacterized LOC111421228 (LOC111421228), partial mRNA	Onthophagus taurus	LOC111421228
Chr7.gn1721.rna1	Sprot	No hit
Chr7.gn1721.rna1	IntrPro	Dbxref=PANTHER:PTHR21505,PANTHER:PTHR21505:SF8
Chr3.gn1468.rna1	NT	XM_035589721.1	0.0	538	probable G-protein coupled receptor Mth-like 4 (LOC118272995), mRNA	Spodoptera frugiperda	LOC118272995
Chr3.gn1468.rna1	TrEMBL	J3JWF5	1.27e-159	459	Pept_C1 domain-containing protein OS=Dendroctonus ponderosae OX=77166 PE=2 SV=1	Dendroctonus ponderosae	N/A
Chr3.gn1468.rna1	OrthoDB	XP_019773552.1	5.60e-150	430	109546849	Dendroctonus ponderosae	109546849
Chr3.gn1468.rna1	Sprot	Q4R5M2	1.01e-92	283	Cathepsin B OS=Macaca fascicularis OX=9541 GN=CTSB PE=2 SV=1	Macaca fascicularis	CTSB
Chr3.gn1468.rna1	IntrPro	Dbxref=CDD:cd02620,InterPro:IPR000169,InterPro:IPR000668,InterPro:IPR012599,InterPro:IPR025660,InterPro:IPR025661,InterPro:IPR038765,PANTHER:PTHR12411,PANTHER:PTHR12411:SF737,PRINTS:PR00705,PFAM:PF00112,PFAM:PF08127,ProSitePatterns:PS00139,ProSitePatterns:PS00639,ProSitePatterns:PS00640,SMART:SM00645,SUPERFAMILY:SSF54001;Ontology_term=GO:0004197,GO:0006508,GO:0008234,GO:0050790
Chr10.gn2092.rna1	TrEMBL	N6TYB8	2.81e-128	376	Uncharacterized protein (Fragment) OS=Dendroctonus ponderosae OX=77166 GN=YQE_12217 PE=4 SV=1	Dendroctonus ponderosae	YQE_12217
Chr10.gn2092.rna1	OrthoDB	XP_019770159.1	9.09e-113	338	runt-related transcription factor 1	Dendroctonus ponderosae	LOC109544437
Chr10.gn2092.rna1	Sprot	No hit
Chr10.gn2092.rna1	NT	No hit
Chr10.gn2092.rna1	IntrPro	Dbxref=InterPro:IPR000040,PANTHER:PTHR11950,PANTHER:PTHR11950:SF45
Chr4.gn2662.rna1	TrEMBL	A0A4C1U495	7.61e-16	77.0	Uncharacterized protein OS=Eumeta variegata OX=151549 GN=EVAR_11152_1 PE=4 SV=1	Eumeta variegata	EVAR_11152_1
Chr4.gn2662.rna1	OrthoDB	ACYPI47790	2.04e-07	52.4	J9LU41_ACYPI	Acyrthosiphon pisum	ACYPI47790
Chr4.gn2662.rna1	Sprot	No hit
Chr4.gn2662.rna1	NT	No hit
Chr4.gn2662.rna1	IntrPro	No hit
Chr1.gn2900.rna1	NT	CP045895.1	0.0	662	isolate FCH chromosome 6	Caligus rogercresseyi	N/A
Chr1.gn2900.rna1	TrEMBL	U4UU55	8.80e-119	355	WD repeat-containing protein 89 OS=Dendroctonus ponderosae OX=77166 GN=D910_11012 PE=4 SV=1	Dendroctonus ponderosae	D910_11012
Chr1.gn2900.rna1	OrthoDB	XP_019771189.1	4.88e-120	353	WD repeat-containing protein 89	Dendroctonus ponderosae	LOC109545130
Chr1.gn2900.rna1	Sprot	Q5RBZ3	1.48e-33	129	WD repeat-containing protein 89 OS=Pongo abelii OX=9601 GN=WDR89 PE=2 SV=1	Pongo abelii	WDR89
Chr1.gn2900.rna1	IntrPro	Dbxref=InterPro:IPR001680,InterPro:IPR019775,InterPro:IPR036322,InterPro:IPR039328,PANTHER:PTHR22889,PFAM:PF00400,ProSitePatterns:PS00678,ProSiteProfiles:PS50082,ProSiteProfiles:PS50294,SMART:SM00320,SUPERFAMILY:SSF50978;Ontology_term=GO:0005515
Chr3.gn1022.rna1	OrthoDB	XP_019754134.1	1.40e-30	114	Actin-related protein 2/3 complex subunit 3	Dendroctonus ponderosae	109533287
Chr3.gn1022.rna1	TrEMBL	N6UUP0	4.53e-28	112	Uncharacterized protein (Fragment) OS=Dendroctonus ponderosae OX=77166 GN=YQE_01101 PE=3 SV=1	Dendroctonus ponderosae	YQE_01101
Chr3.gn1022.rna1	Sprot	O15145	3.37e-21	87.8	Actin-related protein 2/3 complex subunit 3 OS=Homo sapiens OX=9606 GN=ARPC3 PE=1 SV=3	Homo sapiens	ARPC3
Chr3.gn1022.rna1	NT	LR990362.1	1.00e-08	26	genome assembly, chromosome: 23	Mythimna impura	N/A
Chr3.gn1022.rna1	IntrPro	Dbxref=InterPro:IPR007204,InterPro:IPR036753,PANTHER:PTHR12391,PANTHER:PTHR12391:SF4,PFAM:PF04062,SUPERFAMILY:SSF69060;Ontology_term=GO:0005856,GO:0005885,GO:0030833,GO:0034314
Chr9.gn701.rna1	TrEMBL	A0A6J2XA39	4.45e-233	652	uncharacterized protein LOC115876158 OS=Sitophilus oryzae OX=7048 GN=LOC115876158 PE=4 SV=1	Sitophilus oryzae	LOC115876158
Chr9.gn701.rna1	OrthoDB	XP_019754063.1	0.0	652	uncharacterized protein LOC109533236 isoform X1	Dendroctonus ponderosae	LOC109533236
Chr9.gn701.rna1	NT	XR_845792.1	0.0	242	uncharacterized LOC105143782 (LOC105143782), ncRNA	Acromyrmex echinatior	LOC105143782
Chr9.gn701.rna1	Sprot	Q8CHS4	2.66e-16	83.2	PI-PLC X domain-containing protein 1 OS=Mus musculus OX=10090 GN=Plcxd1 PE=2 SV=1	Mus musculus	Plcxd1
Chr9.gn701.rna1	IntrPro	Dbxref=InterPro:IPR000909,InterPro:IPR017946,PANTHER:PTHR13593,PANTHER:PTHR13593:SF119,ProSiteProfiles:PS50007,SMART:SM00148,SUPERFAMILY:SSF51695
Chr5.gn155.rna1	TrEMBL	A0A653CQ45	9.27e-131	400	Uncharacterized protein OS=Callosobruchus maculatus OX=64391 GN=CALMAC_LOCUS10941 PE=4 SV=1	Callosobruchus maculatus	CALMAC_LOCUS10941
Chr5.gn155.rna1	OrthoDB	BGER025721	1.33e-52	192		Blattella germanica	BGER025721
Chr5.gn155.rna1	Sprot	No hit
Chr5.gn155.rna1	NT	No hit
Chr5.gn155.rna1	IntrPro	Dbxref=PANTHER:PTHR10773,PANTHER:PTHR10773:SF12
Chr3.gn192.rna1	TrEMBL	A0A0A9XBE6	9.83e-19	84.7	Uncharacterized protein (Fragment) OS=Lygus hesperus OX=30085 GN=CM83_28839 PE=4 SV=1	Lygus hesperus	CM83_28839
Chr3.gn192.rna1	OrthoDB	Mca24216	8.03e-20	81.6		Myzus cerasi	Mca24216
Chr3.gn192.rna1	Sprot	No hit
Chr3.gn192.rna1	NT	No hit
Chr3.gn192.rna1	IntrPro	No hit
Chr7.gn118.rna1	OrthoDB	XP_019759081.1	3.25e-98	286	109537015	Dendroctonus ponderosae	109537015
Chr7.gn118.rna1	TrEMBL	A0A678TAD6	1.91e-95	284	Small heat shock protein 1 OS=Sitophilus oryzae OX=7048 GN=LOC115882314 PE=2 SV=1	Sitophilus oryzae	LOC115882314
Chr7.gn118.rna1	Sprot	P82147	3.42e-43	145	Protein lethal(2)essential for life OS=Drosophila melanogaster OX=7227 GN=l(2)efl PE=1 SV=1	Drosophila melanogaster	l(2)efl
Chr7.gn118.rna1	NT	No hit
Chr7.gn118.rna1	IntrPro	Dbxref=CDD:cd06526,InterPro:IPR001436,InterPro:IPR002068,InterPro:IPR008978,PANTHER:PTHR45640,PANTHER:PTHR45640:SF23,PIRSF:PIRSF036514,PRINTS:PR00299,PFAM:PF00011,ProSiteProfiles:PS01031,SUPERFAMILY:SSF49764
Chr3.gn1794.rna1	TrEMBL	A0A6A4JAR8	6.57e-09	61.2	Uncharacterized protein OS=Apolygus lucorum OX=248454 GN=GE061_05087 PE=4 SV=1	Apolygus lucorum	GE061_05087
Chr3.gn1794.rna1	OrthoDB	uncharacterized	8.86e-10	58.9	protein LOC111362667 uncharacterized protein LOC111362667	Spodoptera litura	XP_022835154.1
Chr3.gn1794.rna1	Sprot	No hit
Chr3.gn1794.rna1	NT	No hit
Chr3.gn1794.rna1	IntrPro	No hit
Chr4.gn2368.rna1	OrthoDB	XP_019754281.1	0.0	563	109533410	Dendroctonus ponderosae	109533410
Chr4.gn2368.rna1	TrEMBL	N6TJN2	1.07e-184	525	TAFII55_N domain-containing protein (Fragment) OS=Dendroctonus ponderosae OX=77166 GN=109533410 PE=3 SV=1	Dendroctonus ponderosae	109533410
Chr4.gn2368.rna1	Sprot	Q9VHY5	1.94e-43	159	Transcription initiation factor TFIID subunit 7 OS=Drosophila melanogaster OX=7227 GN=Taf7 PE=1 SV=1	Drosophila melanogaster	Taf7
Chr4.gn2368.rna1	NT	LR990169.1	1.31e-37	58	genome assembly, chromosome: 10	Notodonta dromedarius	N/A
Chr4.gn2368.rna1	IntrPro	Dbxref=CDD:cd08047,InterPro:IPR006751,InterPro:IPR037817,PANTHER:PTHR12228,PANTHER:PTHR12228:SF6,PFAM:PF04658,SMART:SM01370;Ontology_term=GO:0005669,GO:0006367
Chr1.gn2606.rna1	NT	XM_024230072.1	0.0	622	zinc finger BED domain-containing protein 5-like (LOC112128222), mRNA	Cimex lectularius	LOC112128222
Chr1.gn2606.rna1	TrEMBL	A0A6J2XSZ6	7.14e-77	260	sialin-like OS=Sitophilus oryzae OX=7048 GN=LOC115880944 PE=4 SV=1	Sitophilus oryzae	LOC115880944
Chr1.gn2606.rna1	OrthoDB	XP_019758902.1	6.72e-74	249	sialin-like isoform X1	Dendroctonus ponderosae	LOC109536894
Chr1.gn2606.rna1	Sprot	Q9MZD1	2.88e-32	133	Sialin OS=Ovis aries OX=9940 GN=SLC17A5 PE=2 SV=1	Ovis aries	SLC17A5
Chr1.gn2606.rna1	IntrPro	Dbxref=InterPro:IPR011701,InterPro:IPR020846,InterPro:IPR036259,PANTHER:PTHR11662,PANTHER:PTHR11662:SF336,PFAM:PF07690,ProSiteProfiles:PS50850,SUPERFAMILY:SSF103473
Chr2.gn3800.rna1	TrEMBL	A0A7E5W7V5	8.79e-39	144	uncharacterized protein LOC113500199 OS=Trichoplusia ni OX=7111 GN=LOC113500199 PE=4 SV=1	Trichoplusia ni	LOC113500199
Chr2.gn3800.rna1	OrthoDB	uncharacterized	2.11e-34	127	protein LOC109856551 uncharacterized protein LOC109856551	Pseudomyrmex gracilis	XP_020287527.1
Chr2.gn3800.rna1	NT	XM_026644196.1	7.64e-50	70	uncharacterized LOC113403610 (LOC113403610), mRNA	Vanessa tameamea	LOC113403610
Chr2.gn3800.rna1	Sprot	No hit
Chr2.gn3800.rna1	IntrPro	No hit
Chr7.gn444.rna1	OrthoDB	XP_018568389.1	2.50e-93	301	zinc finger protein 142-like	Anoplophora glabripennis	LOC108908745
Chr7.gn444.rna1	Sprot	Q7TS63	2.15e-24	111	Zinc finger protein ZFAT OS=Mus musculus OX=10090 GN=Zfat PE=1 SV=2	Mus musculus	Zfat
Chr7.gn444.rna1	TrEMBL	No hit
Chr7.gn444.rna1	NT	No hit
Chr7.gn444.rna1	IntrPro	Dbxref=InterPro:IPR013087,InterPro:IPR036236,PANTHER:PTHR24392,PANTHER:PTHR24392:SF21,PFAM:PF00096,PFAM:PF13909,ProSiteProfiles:PS50157,SMART:SM00355,SUPERFAMILY:SSF57667
Chr9.gn407.rna1	TrEMBL	A0A6J2XMK0	0.0	910	SET and MYND domain-containing protein DDB_G0284059-like isoform X1 OS=Sitophilus oryzae OX=7048 GN=LOC115879402 PE=4 SV=1	Sitophilus oryzae	LOC115879402
Chr9.gn407.rna1	NT	XM_025412051.1	0.0	909	SCAN domain-containing protein 3-like (LOC112639115), mRNA	Camponotus floridanus	LOC112639115
Chr9.gn407.rna1	OrthoDB	XP_019761321.1	0.0	876	SET and MYND domain-containing protein 4	Dendroctonus ponderosae	LOC109538510
Chr9.gn407.rna1	Sprot	Q5R5X9	2.58e-28	124	SET and MYND domain-containing protein 4 OS=Pongo abelii OX=9601 GN=SMYD4 PE=2 SV=1	Pongo abelii	SMYD4
Chr9.gn407.rna1	IntrPro	Dbxref=CDD:cd10536,InterPro:IPR001214,InterPro:IPR011990,InterPro:IPR019734,InterPro:IPR044421,PANTHER:PTHR46165,PANTHER:PTHR46165:SF3,PFAM:PF00856,ProSiteProfiles:PS50280,SMART:SM00028,SUPERFAMILY:SSF144232,SUPERFAMILY:SSF48452,SUPERFAMILY:SSF82199
Chr4.gn2694.rna1	TrEMBL	N6TIF8	2.67e-81	253	Uncharacterized protein (Fragment) OS=Dendroctonus ponderosae OX=77166 GN=YQE_03358 PE=4 SV=1	Dendroctonus ponderosae	YQE_03358
Chr4.gn2694.rna1	OrthoDB	XP_019754995.1	2.06e-73	229	uncharacterized protein LOC109533924	Dendroctonus ponderosae	LOC109533924
Chr4.gn2694.rna1	NT	AJ829764.1	2.04e-19	39	partial cbh1 gene for cellulose 1,4-beta-cellobiosidase, six exons	Otiorhynchus sulcatus	N/A
Chr4.gn2694.rna1	Sprot	No hit
Chr4.gn2694.rna1	IntrPro	No hit
Chr1.gn2932.rna1	OrthoDB	XP_019755255.1	0.0	1559	DNA replication licensing factor MCM4	Dendroctonus ponderosae	LOC109534123
Chr1.gn2932.rna1	TrEMBL	A0A6J2XGP7	0.0	1549	DNA helicase OS=Sitophilus oryzae OX=7048 GN=LOC115877902 PE=3 SV=1	Sitophilus oryzae	LOC115877902
Chr1.gn2932.rna1	Sprot	Q26454	0.0	1317	DNA replication licensing factor MCM4 OS=Drosophila melanogaster OX=7227 GN=dpa PE=1 SV=2	Drosophila melanogaster	dpa
Chr1.gn2932.rna1	NT	LR991082.1	2.24e-153	187	genome assembly, chromosome: 1	Lymantria monacha	N/A
Chr1.gn2932.rna1	IntrPro	Dbxref=CDD:cd17755,InterPro:IPR001208,InterPro:IPR003593,InterPro:IPR008047,InterPro:IPR012340,InterPro:IPR018525,InterPro:IPR027417,InterPro:IPR027925,InterPro:IPR031327,InterPro:IPR033762,InterPro:IPR041562,PANTHER:PTHR11630,PANTHER:PTHR11630:SF66,PRINTS:PR01657,PRINTS:PR01660,PFAM:PF00493,PFAM:PF14551,PFAM:PF17207,PFAM:PF17855,ProSitePatterns:PS00847,ProSiteProfiles:PS50051,SMART:SM00350,SMART…
Chr2.gn3506.rna1	TrEMBL	A0A6J2Y343	3.03e-46	155	larval cuticle protein 65Ag1-like OS=Sitophilus oryzae OX=7048 GN=LOC115883460 PE=4 SV=1	Sitophilus oryzae	LOC115883460
Chr2.gn3506.rna1	OrthoDB	XP_019767671.1	1.88e-40	137	endocuticle structural glycoprotein ABD-4-like	Dendroctonus ponderosae	LOC109542751
Chr2.gn3506.rna1	Sprot	Q7M4F3	1.89e-26	99.0	Endocuticle structural glycoprotein SgAbd-2 OS=Schistocerca gregaria OX=7010 PE=1 SV=1	Schistocerca gregaria	N/A
Chr2.gn3506.rna1	NT	No hit
Chr2.gn3506.rna1	IntrPro	Dbxref=InterPro:IPR000618,InterPro:IPR031311,PANTHER:PTHR10380,PANTHER:PTHR10380:SF220,PRINTS:PR00947,PFAM:PF00379,ProSitePatterns:PS00233,ProSiteProfiles:PS51155
Chr7.gn770.rna1	OrthoDB	XP_018580213.1	0.0	1473	exportin-7 isoform X1	Anoplophora glabripennis	LOC108917889
Chr7.gn770.rna1	TrEMBL	A0A653DB81	0.0	1457	Importin N-terminal domain-containing protein OS=Callosobruchus maculatus OX=64391 GN=CALMAC_LOCUS16083 PE=3 SV=1	Callosobruchus maculatus	CALMAC_LOCUS16083
Chr7.gn770.rna1	NT	OB795374.1	0.0	1386	3_Tms_b3v08	N/A	N/A
Chr7.gn770.rna1	Sprot	Q5ZLT0	0.0	1167	Exportin-7 OS=Gallus gallus OX=9031 GN=XPO7 PE=2 SV=1	Gallus gallus	XPO7
Chr7.gn770.rna1	IntrPro	Dbxref=InterPro:IPR016024,InterPro:IPR032041,InterPro:IPR040021,InterPro:IPR044189,PANTHER:PTHR12596,PANTHER:PTHR12596:SF11,PFAM:PF16050,SUPERFAMILY:SSF48371;Ontology_term=GO:0005049,GO:0051169
Chr11.gn2321.rna1	TrEMBL	A0A0A1XD62	1.10e-14	76.3	Tigger transposable element-derived protein 1 OS=Zeugodacus cucurbitae OX=28588 GN=TIGD1_0 PE=4 SV=1	Zeugodacus cucurbitae	TIGD1_0
Chr11.gn2321.rna1	OrthoDB	tigger	1.14e-10	59.7	transposable element-derived protein 1-like tigger transposable element-derived protein 1-like	Onthophagus taurus	XP_022905269.1
Chr11.gn2321.rna1	Sprot	No hit
Chr11.gn2321.rna1	NT	No hit
Chr11.gn2321.rna1	IntrPro	Dbxref=InterPro:IPR009057,SUPERFAMILY:SSF46689
Chr1.gn2638.rna1	TrEMBL	A0A6J1PRU7	2.91e-37	136	uncharacterized protein LOC112454723 isoform X2 OS=Temnothorax curvispinosus OX=300111 GN=LOC112454723 PE=3 SV=1	Temnothorax curvispinosus	LOC112454723
Chr1.gn2638.rna1	OrthoDB	LFUL015356	4.55e-30	114	Harbinger transposase-derived nuclease domain	Ladona fulva	LFUL015356
Chr1.gn2638.rna1	NT	LR990108.1	1.64e-66	89	genome assembly, chromosome: 5	Euproctis similis	N/A
Chr1.gn2638.rna1	Sprot	No hit
Chr1.gn2638.rna1	IntrPro	No hit
Chr2.gn3832.rna1	OrthoDB	XP_019755374.1	0.0	1253	probable phosphorylase b kinase regulatory subunit beta isoform X1	Dendroctonus ponderosae	LOC109534233
Chr2.gn3832.rna1	TrEMBL	U4URU1	0.0	1187	Phosphorylase b kinase regulatory subunit OS=Dendroctonus ponderosae OX=77166 GN=D910_10108 PE=3 SV=1	Dendroctonus ponderosae	D910_10108
Chr2.gn3832.rna1	NT	LR991091.1	0.0	1136	genome assembly, chromosome: 10	Lymantria monacha	N/A
Chr2.gn3832.rna1	Sprot	Q9VLS1	0.0	919	Probable phosphorylase b kinase regulatory subunit beta OS=Drosophila melanogaster OX=7227 GN=CG8475 PE=2 SV=2	Drosophila melanogaster	CG8475
Chr2.gn3832.rna1	IntrPro	Dbxref=InterPro:IPR008734,InterPro:IPR011613,PANTHER:PTHR10749,PANTHER:PTHR10749:SF8,PFAM:PF00723
Chr3.gn1380.rna1	NT	X73313.1	0.0	254	M.ruginodis mariner-like element DNA	N/A	N/A
Chr3.gn1380.rna1	OrthoDB	XP_973073.2	5.39e-80	237	gamma-aminobutyric acid receptor-associated protein	Tribolium castaneum	LOC661847
Chr3.gn1380.rna1	TrEMBL	A0A6J2X8C9	8.64e-77	232	gamma-aminobutyric acid receptor-associated protein OS=Sitophilus oryzae OX=7048 GN=LOC115875966 PE=3 SV=1	Sitophilus oryzae	LOC115875966
Chr3.gn1380.rna1	Sprot	P60517	4.35e-76	223	Gamma-aminobutyric acid receptor-associated protein OS=Rattus norvegicus OX=10116 GN=Gabarap PE=1 SV=1	Rattus norvegicus	Gabarap
Chr3.gn1380.rna1	IntrPro	Dbxref=CDD:cd17232,InterPro:IPR004241,InterPro:IPR029071,PANTHER:PTHR10969,PANTHER:PTHR10969:SF55,PFAM:PF02991,SUPERFAMILY:SSF54236
Chr7.gn1013.rna1	TrEMBL	A0A6J2XNX5	0.0	999	acetylcholine receptor subunit alpha-like 1 OS=Sitophilus oryzae OX=7048 GN=LOC115879742 PE=3 SV=1	Sitophilus oryzae	LOC115879742
Chr7.gn1013.rna1	OrthoDB	XP_019772579.1	0.0	917	109546171	Dendroctonus ponderosae	109546171
Chr7.gn1013.rna1	Sprot	P09478	0.0	724	Acetylcholine receptor subunit alpha-like 1 OS=Drosophila melanogaster OX=7227 GN=nAChRalpha1 PE=2 SV=2	Drosophila melanogaster	nAChRalpha1
Chr7.gn1013.rna1	NT	XM_024230072.1	0.0	647	zinc finger BED domain-containing protein 5-like (LOC112128222), mRNA	Cimex lectularius	LOC112128222
Chr7.gn1013.rna1	IntrPro	Dbxref=CDD:cd19031,CDD:cd19064,InterPro:IPR006029,InterPro:IPR006201,InterPro:IPR006202,InterPro:IPR018000,InterPro:IPR036719,InterPro:IPR036734,PANTHER:PTHR18945,PANTHER:PTHR18945:SF531,PRINTS:PR00252,PFAM:PF02931,PFAM:PF02932,ProSitePatterns:PS00236,SUPERFAMILY:SSF63712,SUPERFAMILY:SSF90112,TIGRFAM:TIGR00860
Chr9.gn439.rna1	TrEMBL	A0A0J7KAT3	6.94e-25	103	Rna-directed dna polymerase from mobile element jockey-like protein OS=Lasius niger OX=67767 GN=RF55_13380 PE=4 SV=1	Lasius niger	RF55_13380
Chr9.gn439.rna1	OrthoDB	Rna-directed	3.17e-26	102	dna polymerase from mobile element jockey-like protein Rna-directed dna polymerase from mobile element jockey-like protein	Lasius niger	KMQ87351.1
Chr9.gn439.rna1	NT	XM_030900758.1	8.95e-08	25	ELAV-like protein 3 (LOC115882569), transcript variant X4, mRNA	Sitophilus oryzae	LOC115882569
Chr9.gn439.rna1	Sprot	No hit
Chr9.gn439.rna1	IntrPro	No hit
Chr1.gn407.rna1	TrEMBL	A0A1Y1JWU5	9.89e-34	135	Reverse transcriptase domain-containing protein OS=Photinus pyralis OX=7054 PE=4 SV=1	Photinus pyralis	N/A
Chr1.gn407.rna1	OrthoDB	Dcitr00775.1	3.36e-19	84.3	uncharacterized protein LOC103523195	Diaphorina citri	LOC103523195
Chr1.gn407.rna1	Sprot	No hit
Chr1.gn407.rna1	NT	No hit
Chr1.gn407.rna1	IntrPro	No hit
Chr2.gn3538.rna1	TrEMBL	A0A6J2XSA4	6.52e-26	112	tigger transposable element-derived protein 4-like OS=Sitophilus oryzae OX=7048 GN=LOC115881151 PE=4 SV=1	Sitophilus oryzae	LOC115881151
Chr2.gn3538.rna1	OrthoDB	XP_023159248.1	1.79e-25	102	LOW QUALITY PROTEIN: major centromere autoantigen B-like	Ceratitis capitata	LOC111591774
Chr2.gn3538.rna1	Sprot	O75564	3.98e-07	53.9	Jerky protein homolog OS=Homo sapiens OX=9606 GN=JRK PE=1 SV=3	Homo sapiens	JRK
Chr2.gn3538.rna1	NT	No hit
Chr2.gn3538.rna1	IntrPro	Dbxref=InterPro:IPR007889,InterPro:IPR009057,PFAM:PF04218,SUPERFAMILY:SSF46689;Ontology_term=GO:0003677
Chr3.gn1086.rna1	TrEMBL	A0A6J2Y3L0	6.01e-201	576	mucolipin-3-like OS=Sitophilus oryzae OX=7048 GN=LOC115883319 PE=4 SV=1	Sitophilus oryzae	LOC115883319
Chr3.gn1086.rna1	OrthoDB	XP_019870651.1	0.0	575	LOW QUALITY PROTEIN: mucolipin-3-like	Aethina tumida	LOC109599144
Chr3.gn1086.rna1	NT	X73313.1	0.0	369	M.ruginodis mariner-like element DNA	N/A	N/A
Chr3.gn1086.rna1	Sprot	Q8R4F0	2.86e-59	204	Mucolipin-3 OS=Mus musculus OX=10090 GN=Mcoln3 PE=1 SV=1	Mus musculus	Mcoln3
Chr3.gn1086.rna1	IntrPro	Dbxref=InterPro:IPR039031,PANTHER:PTHR12127,PANTHER:PTHR12127:SF7;Ontology_term=GO:0005261
Chr1.gn2964.rna1	OrthoDB	XP_019764551.1	1.06e-20	99.4	109540561	Dendroctonus ponderosae	109540561
Chr1.gn2964.rna1	TrEMBL	N6U7T0	8.85e-14	84.0	Uncharacterized protein (Fragment) OS=Dendroctonus ponderosae OX=77166 GN=109540561 PE=4 SV=1	Dendroctonus ponderosae	109540561
Chr1.gn2964.rna1	NT	XM_031783871.1	3.62e-61	84	protein GVQW3-like (LOC116351732), partial mRNA	Contarinia nasturtii	LOC116351732
Chr1.gn2964.rna1	Sprot	No hit
Chr1.gn2964.rna1	IntrPro	Dbxref=InterPro:IPR013087,ProSitePatterns:PS00028
Chr9.gn1376.rna1	Sprot	No hit
Chr9.gn1376.rna1	TrEMBL	No hit
Chr9.gn1376.rna1	NT	No hit
Chr9.gn1376.rna1	OrthoDB	No hit
Chr9.gn1376.rna1	IntrPro	Dbxref=CDD:cd15489,InterPro:IPR001965,InterPro:IPR011011,InterPro:IPR019786,InterPro:IPR019787,ProSitePatterns:PS01359,ProSiteProfiles:PS50016,SMART:SM00249,SUPERFAMILY:SSF57903
Chr9.gn765.rna1	TrEMBL	A0A6J2X1H4	3.02e-111	342	Carboxypeptidase OS=Sitophilus oryzae OX=7048 GN=LOC115874067 PE=3 SV=1	Sitophilus oryzae	LOC115874067
Chr9.gn765.rna1	OrthoDB	XP_019771426.1	2.44e-79	255	Carboxypeptidase	Dendroctonus ponderosae	109545282
Chr9.gn765.rna1	Sprot	C9WMM5	9.56e-64	213	Venom serine carboxypeptidase OS=Apis mellifera OX=7460 PE=2 SV=1	Apis mellifera	N/A
Chr9.gn765.rna1	NT	No hit
Chr9.gn765.rna1	IntrPro	Dbxref=InterPro:IPR001563,InterPro:IPR029058,PANTHER:PTHR11802,PFAM:PF00450,SUPERFAMILY:SSF53474;Ontology_term=GO:0004185,GO:0006508
Chr1.gn733.rna1	NT	LR991084.1	0.0	758	genome assembly, chromosome: 3	Lymantria monacha	N/A
Chr1.gn733.rna1	TrEMBL	A0A6J2YLS7	7.11e-197	569	esterase FE4-like isoform X1 OS=Sitophilus oryzae OX=7048 GN=LOC115889161 PE=4 SV=1	Sitophilus oryzae	LOC115889161
Chr1.gn733.rna1	OrthoDB	XP_019765893.1	0.0	543	J3JYN7_DENPD	Dendroctonus ponderosae	LOC109541475
Chr1.gn733.rna1	Sprot	P35502	1.28e-75	252	Esterase FE4 OS=Myzus persicae OX=13164 PE=1 SV=1	Myzus persicae	N/A
Chr1.gn733.rna1	IntrPro	Dbxref=InterPro:IPR002018,InterPro:IPR029058,PANTHER:PTHR11559,PANTHER:PTHR11559:SF405,PFAM:PF00135,SUPERFAMILY:SSF53474
Chr1.gn2224.rna1	TrEMBL	A0A6J2X1V0	1.94e-136	395	testis-specific serine/threonine-protein kinase 3-like OS=Sitophilus oryzae OX=7048 GN=LOC115874206 PE=3 SV=1	Sitophilus oryzae	LOC115874206
Chr1.gn2224.rna1	OrthoDB	XP_019757913.1	1.90e-120	350	109536239	Dendroctonus ponderosae	109536239
Chr1.gn2224.rna1	Sprot	Q96PF2	1.61e-65	210	Testis-specific serine/threonine-protein kinase 2 OS=Homo sapiens OX=9606 GN=TSSK2 PE=1 SV=2	Homo sapiens	TSSK2
Chr1.gn2224.rna1	NT	XM_002429747.1	3.54e-08	26	cAMP-dependent protein kinase catalytic subunit, putative, mRNA	Pediculus humanus corporis	N/A
Chr1.gn2224.rna1	IntrPro	Dbxref=InterPro:IPR000719,InterPro:IPR008271,InterPro:IPR011009,PANTHER:PTHR24343,PANTHER:PTHR24343:SF120,PIRSF:PIRSF000654,PFAM:PF00069,ProSitePatterns:PS00108,ProSiteProfiles:PS50011,SMART:SM00220,SUPERFAMILY:SSF56112
Chr1.gn439.rna1	TrEMBL	A0A6J2XFS1	2.30e-13	73.9	uncharacterized protein LOC115877919 isoform X1 OS=Sitophilus oryzae OX=7048 GN=LOC115877919 PE=3 SV=1	Sitophilus oryzae	LOC115877919
Chr1.gn439.rna1	Sprot	No hit
Chr1.gn439.rna1	NT	No hit
Chr1.gn439.rna1	OrthoDB	No hit
Chr1.gn439.rna1	IntrPro	No hit
Chr10.gn2628.rna1	TrEMBL	A0A4Y2J236	2.33e-59	191	Dimer_Tnp_hAT domain-containing protein OS=Araneus ventricosus OX=182803 GN=AVEN_264225_1 PE=4 SV=1	Araneus ventricosus	AVEN_264225_1
Chr10.gn2628.rna1	OrthoDB	XP_012153222.1	2.07e-45	152	general transcription factor II-I repeat domain-containing protein 2B-like	Megachile rotundata	LOC105664219
Chr10.gn2628.rna1	Sprot	No hit
Chr10.gn2628.rna1	NT	No hit
Chr10.gn2628.rna1	IntrPro	Dbxref=InterPro:IPR026630,PANTHER:PTHR45913,PANTHER:PTHR45913:SF10
Chr1.gn2550.rna1	TrEMBL	A0A6J2XRU4	0.0	966	uncharacterized protein LOC115880305 isoform X1 OS=Sitophilus oryzae OX=7048 GN=LOC115880305 PE=4 SV=1	Sitophilus oryzae	LOC115880305
Chr1.gn2550.rna1	OrthoDB	XP_019764477.1	0.0	907	bromodomain-containing protein 4-like	Dendroctonus ponderosae	LOC109540506
Chr1.gn2550.rna1	NT	XM_018539149.1	3.00e-157	191	polyubiquitin (LOC108773368), transcript variant X1, mRNA	Cyphomyrmex costatus	LOC108773368
Chr1.gn2550.rna1	Sprot	No hit
Chr1.gn2550.rna1	IntrPro	Dbxref=InterPro:IPR030127,PANTHER:PTHR15708,PANTHER:PTHR15708:SF15
Chr2.gn3124.rna1	TrEMBL	A0A6J2X878	1.25e-27	114	piggyBac transposable element-derived protein 4-like OS=Sitophilus oryzae OX=7048 GN=LOC115875678 PE=4 SV=1	Sitophilus oryzae	LOC115875678
Chr2.gn3124.rna1	OrthoDB	PiggyBac	1.19e-14	74.3	transposable element-derived protein PiggyBac transposable element-derived protein	Galloisiana yuasai	GY_00010248-RA
Chr2.gn3124.rna1	Sprot	No hit
Chr2.gn3124.rna1	NT	No hit
Chr2.gn3124.rna1	IntrPro	Dbxref=InterPro:IPR029526,PFAM:PF13843
Chr1.gn765.rna1	TrEMBL	J3JYC2	1.41e-192	541	Uncharacterized protein OS=Dendroctonus ponderosae OX=77166 GN=109544184 PE=2 SV=1	Dendroctonus ponderosae	109544184
Chr1.gn765.rna1	OrthoDB	XP_019769810.1	1.15e-171	484	109544184	Dendroctonus ponderosae	109544184
Chr1.gn765.rna1	Sprot	Q01085	4.42e-87	268	Nucleolysin TIAR OS=Homo sapiens OX=9606 GN=TIAL1 PE=1 SV=1	Homo sapiens	TIAL1
Chr1.gn765.rna1	NT	XM_023862549.2	1.34e-61	84	nucleolysin TIAR (LOC111870347), mRNA	Cryptotermes secundus	LOC111870347
Chr1.gn765.rna1	IntrPro	Dbxref=CDD:cd12353,CDD:cd12354,InterPro:IPR000504,InterPro:IPR003954,InterPro:IPR035979,PANTHER:PTHR10352,PANTHER:PTHR10352:SF23,PFAM:PF00076,ProSiteProfiles:PS50102,SMART:SM00360,SMART:SM00361,SUPERFAMILY:SSF54928;Ontology_term=GO:0003676
Chr6.gn1646.rna1	NT	XM_035589721.1	0.0	544	probable G-protein coupled receptor Mth-like 4 (LOC118272995), mRNA	Spodoptera frugiperda	LOC118272995
Chr6.gn1646.rna1	TrEMBL	A0A6J2YCN8	1.20e-147	481	LOW QUALITY PROTEIN: uncharacterized protein LOC115886158 OS=Sitophilus oryzae OX=7048 GN=LOC115886158 PE=4 SV=1	Sitophilus oryzae	LOC115886158
Chr6.gn1646.rna1	OrthoDB	XP_019755921.1	5.31e-106	363	uncharacterized protein LOC109534629	Dendroctonus ponderosae	LOC109534629
Chr6.gn1646.rna1	Sprot	No hit
Chr6.gn1646.rna1	IntrPro	No hit
Chr1.gn85.rna1	TrEMBL	A0A6J2YM23	6.63e-37	137	uncharacterized protein LOC115888595 OS=Sitophilus oryzae OX=7048 GN=LOC115888595 PE=4 SV=1	Sitophilus oryzae	LOC115888595
Chr1.gn85.rna1	OrthoDB	uncharacterized	2.85e-26	107	protein LOC111428755 uncharacterized protein LOC111428755	Onthophagus taurus	XP_022920190.1
Chr1.gn85.rna1	Sprot	No hit
Chr1.gn85.rna1	NT	No hit
Chr1.gn85.rna1	IntrPro	No hit
Chr9.gn351.rna1	TrEMBL	A0A6J2YEQ2	8.64e-192	540	dnaJ homolog subfamily C member 25 homolog OS=Sitophilus oryzae OX=7048 GN=LOC115886754 PE=4 SV=1	Sitophilus oryzae	LOC115886754
Chr9.gn351.rna1	OrthoDB	XP_018564150.1	1.71e-160	456	dnaJ homolog subfamily C member 25 homolog	Anoplophora glabripennis	LOC108905666
Chr9.gn351.rna1	Sprot	Q9VXT2	6.33e-119	349	DnaJ homolog subfamily C member 25 homolog OS=Drosophila melanogaster OX=7227 GN=CG7872 PE=2 SV=1	Drosophila melanogaster	CG7872
Chr9.gn351.rna1	NT	No hit
Chr9.gn351.rna1	IntrPro	Dbxref=CDD:cd06257,InterPro:IPR001623,InterPro:IPR018253,InterPro:IPR036869,InterPro:IPR044632,PANTHER:PTHR44176,PRINTS:PR00625,PFAM:PF00226,ProSitePatterns:PS00636,ProSiteProfiles:PS50076,SMART:SM00271,SUPERFAMILY:SSF46565;Ontology_term=GO:0006457
Chr2.gn3450.rna1	NT	LR991047.1	5.60e-18	36	genome assembly, chromosome: 28	Cosmia trapezina	N/A
Chr2.gn3450.rna1	Sprot	No hit
Chr2.gn3450.rna1	TrEMBL	No hit
Chr2.gn3450.rna1	OrthoDB	No hit
Chr2.gn3450.rna1	IntrPro	No hit
Chr1.gn2256.rna1	OrthoDB	XP_018493989.1	1.63e-61	196	RNA-directed DNA polymerase from mobile element jockey-like	Galendromus occidentalis	LOC108863841
Chr1.gn2256.rna1	TrEMBL	A0A653BGK5	1.07e-52	185	Reverse transcriptase domain-containing protein OS=Callosobruchus maculatus OX=64391 GN=CALMAC_LOCUS819 PE=4 SV=1	Callosobruchus maculatus	CALMAC_LOCUS819
Chr1.gn2256.rna1	Sprot	Q9NBX4	4.99e-13	68.2	Probable RNA-directed DNA polymerase from transposon X-element OS=Drosophila melanogaster OX=7227 GN=X-element\ORF2 PE=3 SV=1	Drosophila melanogaster	X-element\ORF2
Chr1.gn2256.rna1	NT	No hit
Chr1.gn2256.rna1	IntrPro	Dbxref=InterPro:IPR000477,InterPro:IPR043502,PANTHER:PTHR47510,PANTHER:PTHR47510:SF1,PFAM:PF00078,SUPERFAMILY:SSF56672
Chr1.gn2582.rna1	OrthoDB	XP_019764418.1	5.41e-69	231	dynein heavy chain, cytoplasmic isoform X1	Dendroctonus ponderosae	LOC109540461
Chr1.gn2582.rna1	TrEMBL	N6T3E6	2.80e-62	217	Uncharacterized protein (Fragment) OS=Dendroctonus ponderosae OX=77166 GN=YQE_08786 PE=3 SV=1	Dendroctonus ponderosae	YQE_08786
Chr1.gn2582.rna1	Sprot	P37276	5.55e-43	154	Dynein heavy chain, cytoplasmic OS=Drosophila melanogaster OX=7227 GN=Dhc64C PE=2 SV=2	Drosophila melanogaster	Dhc64C
Chr1.gn2582.rna1	NT	No hit
Chr1.gn2582.rna1	IntrPro	No hit
Chr2.gn3156.rna1	OrthoDB	XP_019756053.1	0.0	1936	probable multidrug resistance-associated protein lethal(2)03659	Dendroctonus ponderosae	LOC109534728
Chr2.gn3156.rna1	TrEMBL	U4UD07	0.0	1844	Uncharacterized protein OS=Dendroctonus ponderosae OX=77166 GN=D910_07562 PE=3 SV=1	Dendroctonus ponderosae	D910_07562
Chr2.gn3156.rna1	Sprot	P91660	0.0	1113	Probable multidrug resistance-associated protein lethal(2)03659 OS=Drosophila melanogaster OX=7227 GN=l(2)03659 PE=2 SV=4	Drosophila melanogaster	l(2)03659
Chr2.gn3156.rna1	NT	XM_038059321.1	0.0	583	piggyBac transposable element-derived protein 4-like (LOC119654159), mRNA	Hermetia illucens	LOC119654159
Chr2.gn3156.rna1	IntrPro	Dbxref=CDD:cd03244,CDD:cd03250,CDD:cd18579,InterPro:IPR003439,InterPro:IPR003593,InterPro:IPR011527,InterPro:IPR017871,InterPro:IPR027417,InterPro:IPR036640,InterPro:IPR044746,PANTHER:PTHR24223,PANTHER:PTHR24223:SF360,PFAM:PF00005,PFAM:PF00664,ProSitePatterns:PS00211,ProSiteProfiles:PS50893,ProSiteProfiles:PS50929,SMART:SM00382,SUPERFAMILY:SSF52540,SUPERFAMILY:SSF90123;Ontology_term=GO:0005524,GO…
Chr1.gn797.rna1	TrEMBL	N6SYG4	7.51e-80	246	Uncharacterized protein (Fragment) OS=Dendroctonus ponderosae OX=77166 GN=D910_05641 PE=3 SV=1	Dendroctonus ponderosae	D910_05641
Chr1.gn797.rna1	OrthoDB	XP_019771984.1	1.18e-72	236	transmembrane protein 214-A	Dendroctonus ponderosae	LOC109545629
Chr1.gn797.rna1	Sprot	No hit
Chr1.gn797.rna1	NT	No hit
Chr1.gn797.rna1	IntrPro	Dbxref=InterPro:IPR019308,PFAM:PF10151
Chr6.gn1678.rna1	TrEMBL	A0A653D7I8	1.53e-31	127	Uncharacterized protein OS=Callosobruchus maculatus OX=64391 GN=CALMAC_LOCUS15128 PE=4 SV=1	Callosobruchus maculatus	CALMAC_LOCUS15128
Chr6.gn1678.rna1	OrthoDB	ACYPI071052	1.93e-14	75.5	X1WZG3_ACYPI	Acyrthosiphon pisum	ACYPI071052
Chr6.gn1678.rna1	Sprot	No hit
Chr6.gn1678.rna1	NT	No hit
Chr6.gn1678.rna1	IntrPro	No hit
Chr9.gn383.rna1	NT	CP053166.1	0.0	691	isolate BJYQ chromosome 19	Carposina sasakii	N/A
Chr9.gn383.rna1	OrthoDB	XP_018572363.1	2.32e-119	370	zinc finger protein 2	Anoplophora glabripennis	LOC108911813
Chr9.gn383.rna1	TrEMBL	A0A6J2XNJ4	2.87e-86	289	zinc finger protein 658B-like OS=Sitophilus oryzae OX=7048 GN=LOC115879785 PE=4 SV=1	Sitophilus oryzae	LOC115879785
Chr9.gn383.rna1	Sprot	Q9Y473	7.77e-35	142	Zinc finger protein 175 OS=Homo sapiens OX=9606 GN=ZNF175 PE=1 SV=1	Homo sapiens	ZNF175
Chr9.gn383.rna1	IntrPro	Dbxref=InterPro:IPR013087,InterPro:IPR036236,PANTHER:PTHR24396,PANTHER:PTHR24396:SF21,PFAM:PF00096,ProSitePatterns:PS00028,ProSiteProfiles:PS50157,SMART:SM00355,SUPERFAMILY:SSF57667
Chr1.gn351.rna1	TrEMBL	A0A5N3ZZS3	2.31e-132	394	Uncharacterized protein (Fragment) OS=Photinus pyralis OX=7054 GN=PPYR_15021 PE=4 SV=1	Photinus pyralis	PPYR_15021
Chr1.gn351.rna1	OrthoDB		4.86e-77	243		Gerris buenoi	GBUE006337
Chr1.gn351.rna1	Sprot	No hit
Chr1.gn351.rna1	NT	No hit
Chr1.gn351.rna1	IntrPro	Dbxref=PANTHER:PTHR10773
Chr11.gn369.rna1	OrthoDB	XP_011170300.1	3.35e-88	264	zinc finger BED domain-containing protein 5-like	Solenopsis invicta	LOC105203223
Chr11.gn369.rna1	TrEMBL	A0A4Y2IC36	9.78e-81	247	SCAN domain-containing protein 3 (Fragment) OS=Araneus ventricosus OX=182803 GN=ZBED9_41 PE=4 SV=1	Araneus ventricosus	ZBED9_41
Chr11.gn369.rna1	NT	XM_026142023.1	0.0	233	zinc finger BED domain-containing protein 5-like (LOC105203223), partial mRNA	Solenopsis invicta	LOC105203223
Chr11.gn369.rna1	Sprot	Q6R2W3	4.33e-19	85.5	SCAN domain-containing protein 3 OS=Homo sapiens OX=9606 GN=ZBED9 PE=2 SV=1	Homo sapiens	ZBED9
Chr11.gn369.rna1	IntrPro	Dbxref=PANTHER:PTHR45935,PANTHER:PTHR45935:SF1
Chr3.gn314.rna1	OrthoDB	jerky	1.77e-36	133	protein homolog-like jerky protein homolog-like	Bactrocera latifrons	XP_018799657.1
Chr3.gn314.rna1	TrEMBL	A0A034WUW4	1.01e-17	82.8	Uncharacterized protein (Fragment) OS=Bactrocera dorsalis OX=27457 PE=4 SV=1	Bactrocera dorsalis	N/A
Chr3.gn314.rna1	Sprot	No hit
Chr3.gn314.rna1	NT	No hit
Chr3.gn314.rna1	IntrPro	No hit
Chr2.gn3482.rna1	TrEMBL	A0A6J2Y343	1.22e-44	151	larval cuticle protein 65Ag1-like OS=Sitophilus oryzae OX=7048 GN=LOC115883460 PE=4 SV=1	Sitophilus oryzae	LOC115883460
Chr2.gn3482.rna1	OrthoDB	XP_019767677.1	1.86e-38	130	larval cuticle protein III/IV-like	Dendroctonus ponderosae	LOC109542757
Chr2.gn3482.rna1	Sprot	Q7M4F3	5.94e-22	87.4	Endocuticle structural glycoprotein SgAbd-2 OS=Schistocerca gregaria OX=7010 PE=1 SV=1	Schistocerca gregaria	N/A
Chr2.gn3482.rna1	NT	No hit
Chr2.gn3482.rna1	IntrPro	Dbxref=InterPro:IPR000618,InterPro:IPR031311,PANTHER:PTHR10380,PANTHER:PTHR10380:SF220,PRINTS:PR00947,PFAM:PF00379,ProSitePatterns:PS00233,ProSiteProfiles:PS51155
Chr4.gn2816.rna1	TrEMBL	R4G5I0	6.76e-95	287	Putative mariner transposase OS=Rhodnius prolixus OX=13249 PE=2 SV=1	Rhodnius prolixus	N/A
Chr4.gn2816.rna1	OrthoDB	Lipoprotein	1.56e-81	261	lipase Lipoprotein lipase	Rhodnius prolixus	RPRC000586
Chr4.gn2816.rna1	NT	XM_029306762.1	0.0	223	histone-lysine N-methyltransferase SETMAR-like (LOC114934115), mRNA	Nylanderia fulva	LOC114934115
Chr4.gn2816.rna1	Sprot	Q53H47	7.60e-11	62.4	Histone-lysine N-methyltransferase SETMAR OS=Homo sapiens OX=9606 GN=SETMAR PE=1 SV=2	Homo sapiens	SETMAR
Chr4.gn2816.rna1	IntrPro	Dbxref=InterPro:IPR001888,PANTHER:PTHR46060,PANTHER:PTHR46060:SF1,PFAM:PF01359
Chr5.gn309.rna1	TrEMBL	A0A6J2XCM8	0.0	1323	segmentation protein cap'n'collar isoform X1 OS=Sitophilus oryzae OX=7048 GN=LOC115876772 PE=4 SV=1	Sitophilus oryzae	LOC115876772
Chr5.gn309.rna1	OrthoDB	XP_019764921.1	0.0	1216	segmentation protein cap'n'collar isoform X1	Dendroctonus ponderosae	LOC109540866
Chr5.gn309.rna1	NT	LR991084.1	0.0	757	genome assembly, chromosome: 3	Lymantria monacha	N/A
Chr5.gn309.rna1	Sprot	P20482	1.06e-93	325	Segmentation protein cap'n'collar OS=Drosophila melanogaster OX=7227 GN=cnc PE=2 SV=3	Drosophila melanogaster	cnc
Chr5.gn309.rna1	IntrPro	Dbxref=CDD:cd14698,InterPro:IPR004826,InterPro:IPR004827,InterPro:IPR008917,PANTHER:PTHR24411,PANTHER:PTHR24411:SF55,PFAM:PF03131,ProSitePatterns:PS00036,SMART:SM00338,SUPERFAMILY:SSF47454;Ontology_term=GO:0003677,GO:0006355
Chr3.gn346.rna1	TrEMBL	A0A6J2XHB8	1.95e-214	621	Cap-specific mRNA (nucleoside-2'-O-)-methyltransferase 2 OS=Sitophilus oryzae OX=7048 GN=LOC115878458 PE=4 SV=1	Sitophilus oryzae	LOC115878458
Chr3.gn346.rna1	OrthoDB	XP_019767269.1	0.0	601	109542469	Dendroctonus ponderosae	109542469
Chr3.gn346.rna1	Sprot	Q8BWQ4	2.45e-91	301	Cap-specific mRNA (nucleoside-2'-O-)-methyltransferase 2 OS=Mus musculus OX=10090 GN=Cmtr2 PE=2 SV=1	Mus musculus	Cmtr2
Chr3.gn346.rna1	NT	No hit
Chr3.gn346.rna1	IntrPro	Dbxref=InterPro:IPR002877,InterPro:IPR025807,InterPro:IPR029063,PANTHER:PTHR16121,PANTHER:PTHR16121:SF2,PFAM:PF01728,ProSiteProfiles:PS51614,SUPERFAMILY:SSF53335
Chr10.gn2572.rna1	OrthoDB	XP_019771606.1	1.35e-50	162	B9 domain-containing protein 1-like	Dendroctonus ponderosae	LOC109545382
Chr10.gn2572.rna1	TrEMBL	U4U365	2.46e-48	160	Uncharacterized protein OS=Dendroctonus ponderosae OX=77166 GN=D910_01848 PE=4 SV=1	Dendroctonus ponderosae	D910_01848
Chr10.gn2572.rna1	Sprot	Q6DFD7	2.19e-13	65.5	B9 domain-containing protein 1 OS=Xenopus laevis OX=8355 GN=b9d1 PE=2 SV=1	Xenopus laevis	b9d1
Chr10.gn2572.rna1	NT	No hit
Chr10.gn2572.rna1	IntrPro	Dbxref=InterPro:IPR010796,PANTHER:PTHR12968,PANTHER:PTHR12968:SF1,PFAM:PF07162
Chr3.gn1948.rna1	TrEMBL	A0A653DAW3	8.69e-131	393	Uncharacterized protein (Fragment) OS=Callosobruchus maculatus OX=64391 GN=CALMAC_LOCUS16003 PE=4 SV=1	Callosobruchus maculatus	CALMAC_LOCUS16003
Chr3.gn1948.rna1	OrthoDB	BGER025741	5.39e-69	219		Blattella germanica	BGER025741
Chr3.gn1948.rna1	Sprot	No hit
Chr3.gn1948.rna1	NT	No hit
Chr3.gn1948.rna1	IntrPro	No hit
Chr6.gn1264.rna1	TrEMBL	A0A0A9WMY3	1.39e-30	119	Craniofacial development protein 2 (Fragment) OS=Lygus hesperus OX=30085 GN=CFDP2_12 PE=4 SV=1	Lygus hesperus	CFDP2_12
Chr6.gn1264.rna1	OrthoDB	XP_022201070.1	1.30e-25	107	craniofacial development protein 2-like	Nilaparvata lugens	LOC111057904
Chr6.gn1264.rna1	Sprot	O02751	5.96e-16	78.2	Craniofacial development protein 2 OS=Bos taurus OX=9913 GN=CFDP2 PE=1 SV=2	Bos taurus	CFDP2
Chr6.gn1264.rna1	NT	No hit
Chr6.gn1264.rna1	IntrPro	Dbxref=InterPro:IPR005135,InterPro:IPR036691,PFAM:PF03372,SUPERFAMILY:SSF56219;Ontology_term=GO:0003824
Chr5.gn635.rna1	TrEMBL	V5GR23	7.35e-27	112	Putative RNA-directed DNA polymerase from transposon BS OS=Anoplophora glabripennis OX=217634 GN=RTBS PE=4 SV=1	Anoplophora glabripennis	RTBS
Chr5.gn635.rna1	OrthoDB	uncharacterized	6.78e-17	80.1	protein LOC111421719 uncharacterized protein LOC111421719	Onthophagus taurus	XP_022910667.1
Chr5.gn635.rna1	Sprot	No hit
Chr5.gn635.rna1	NT	No hit
Chr5.gn635.rna1	IntrPro	No hit
Chr7.gn1907.rna1	TrEMBL	J3JUH2	2.05e-50	162	V-type proton ATPase subunit OS=Dendroctonus ponderosae OX=77166 GN=109546165 PE=2 SV=1	Dendroctonus ponderosae	109546165
Chr7.gn1907.rna1	OrthoDB	XP_019772570.1	3.04e-48	152	V-type proton ATPase subunit	Dendroctonus ponderosae	109546165
Chr7.gn1907.rna1	Sprot	Q20591	3.48e-22	84.7	V-type proton ATPase subunit e OS=Caenorhabditis elegans OX=6239 GN=vha-17 PE=3 SV=2	Caenorhabditis elegans	vha-17
Chr7.gn1907.rna1	NT	No hit
Chr7.gn1907.rna1	IntrPro	Dbxref=InterPro:IPR008389,InterPro:IPR017385,PANTHER:PTHR12263,PANTHER:PTHR12263:SF0,PIRSF:PIRSF038097,PFAM:PF05493;Ontology_term=GO:0015078,GO:0033179,GO:1902600
Chr10.gn2278.rna1	TrEMBL	J3JVY8	1.70e-134	387	Uncharacterized protein OS=Dendroctonus ponderosae OX=77166 GN=D910_08743 PE=2 SV=1	Dendroctonus ponderosae	D910_08743
Chr10.gn2278.rna1	OrthoDB	XP_019760326.1	8.61e-129	368	109537844	Dendroctonus ponderosae	109537844
Chr10.gn2278.rna1	Sprot	Q8BVI4	1.06e-87	262	Dihydropteridine reductase OS=Mus musculus OX=10090 GN=Qdpr PE=1 SV=2	Mus musculus	Qdpr
Chr10.gn2278.rna1	NT	XM_028279340.1	1.23e-18	37	dihydropteridine reductase (LOC114330042), mRNA	Diabrotica virgifera virgifera	LOC114330042
Chr10.gn2278.rna1	IntrPro	Dbxref=CDD:cd05334,InterPro:IPR020904,InterPro:IPR036291,PANTHER:PTHR15104,PFAM:PF13561,ProSitePatterns:PS00061,SUPERFAMILY:SSF51735
Chr1.gn3789.rna1	TrEMBL	A0A0B4KZC4	2.26e-27	106	Odorant binding protein OS=Lissorhoptrus oryzophilus OX=308863 GN=OBP2 PE=4 SV=1	Lissorhoptrus oryzophilus	OBP2
Chr1.gn3789.rna1	OrthoDB	XP_019758054.1	7.56e-24	93.2	Odorant-binding protein 29	Dendroctonus ponderosae	OBP29
Chr1.gn3789.rna1	Sprot	Q27018	4.35e-12	60.8	B2 protein (Fragment) OS=Tenebrio molitor OX=7067 PE=2 SV=1	Tenebrio molitor	N/A
Chr1.gn3789.rna1	NT	No hit
Chr1.gn3789.rna1	IntrPro	Dbxref=InterPro:IPR006170,InterPro:IPR036728,PANTHER:PTHR11857,PANTHER:PTHR11857:SF43,PFAM:PF01395,SUPERFAMILY:SSF47565;Ontology_term=GO:0005549
Chr3.gn1208.rna1	OrthoDB	XP_023222615.1	6.92e-25	101	zinc finger MYM-type protein 1-like	Centruroides sculpturatus	LOC111624065
Chr3.gn1208.rna1	TrEMBL	A0A4C1TSU3	1.94e-22	98.6	Uncharacterized protein OS=Eumeta variegata OX=151549 GN=EVAR_8135_1 PE=4 SV=1	Eumeta variegata	EVAR_8135_1
Chr3.gn1208.rna1	NT	XM_023387897.1	3.21e-67	89	zinc finger MYM-type protein 1-like (LOC111641693), mRNA	Centruroides sculpturatus	LOC111641693
Chr3.gn1208.rna1	Sprot	No hit
Chr3.gn1208.rna1	IntrPro	No hit
Chr3.gn378.rna1	NT	XM_025412051.1	0.0	827	SCAN domain-containing protein 3-like (LOC112639115), mRNA	Camponotus floridanus	LOC112639115
Chr3.gn378.rna1	TrEMBL	U4UYG6	6.97e-75	240	Uncharacterized protein OS=Dendroctonus ponderosae OX=77166 GN=D910_12690 PE=3 SV=1	Dendroctonus ponderosae	D910_12690
Chr3.gn378.rna1	OrthoDB	XP_019773560.1	4.94e-74	236	cytochrome P450 4C1-like	Dendroctonus ponderosae	LOC109546857
Chr3.gn378.rna1	Sprot	P29981	1.39e-40	146	Cytochrome P450 4C1 OS=Blaberus discoidalis OX=6981 GN=CYP4C1 PE=2 SV=1	Blaberus discoidalis	CYP4C1
Chr3.gn378.rna1	IntrPro	Dbxref=InterPro:IPR001128,InterPro:IPR002403,InterPro:IPR017972,InterPro:IPR036396,PANTHER:PTHR24291,PANTHER:PTHR24291:SF140,PRINTS:PR00385,PRINTS:PR00465,PFAM:PF00067,ProSitePatterns:PS00086,SUPERFAMILY:SSF48264;Ontology_term=GO:0004497,GO:0005506,GO:0016705,GO:0020037
Chr5.gn961.rna1	TrEMBL	A0A6J2YMS0	6.14e-10	62.8	craniofacial development protein 2-like OS=Sitophilus oryzae OX=7048 GN=LOC115889430 PE=4 SV=1	Sitophilus oryzae	LOC115889430
Chr5.gn961.rna1	OrthoDB	Dcitr04082.1	4.52e-08	53.1	craniofacial development protein 2-like	Diaphorina citri	LOC103519258
Chr5.gn961.rna1	Sprot	No hit
Chr5.gn961.rna1	NT	No hit
Chr5.gn961.rna1	IntrPro	No hit
Chr10.gn1901.rna1	TrEMBL	A0A6J2YMP5	0.0	1055	DDB1- and CUL4-associated factor 6-like OS=Sitophilus oryzae OX=7048 GN=LOC115888791 PE=4 SV=1	Sitophilus oryzae	LOC115888791
Chr10.gn1901.rna1	OrthoDB	XP_019761991.1	0.0	988	DDB1- and CUL4-associated factor 6-like isoform X1	Dendroctonus ponderosae	LOC109538963
Chr10.gn1901.rna1	Sprot	Q5R9B8	4.74e-95	316	DDB1- and CUL4-associated factor 6 OS=Pongo abelii OX=9601 GN=DCAF6 PE=2 SV=2	Pongo abelii	DCAF6
Chr10.gn1901.rna1	NT	XM_025300284.1	2.01e-82	108	histone-lysine N-methyltransferase SETMAR-like (LOC112588922), mRNA	Harpegnathos saltator	LOC112588922
Chr10.gn1901.rna1	IntrPro	Dbxref=InterPro:IPR001680,InterPro:IPR036322,InterPro:IPR045151,PANTHER:PTHR15574,PANTHER:PTHR15574:SF39,PFAM:PF00400,ProSiteProfiles:PS50082,SMART:SM00320,SUPERFAMILY:SSF50978;Ontology_term=GO:0005515
Chr3.gn1534.rna1	TrEMBL	A0A6J2X9Q1	3.14e-33	132	WD repeat-containing protein 63 OS=Sitophilus oryzae OX=7048 GN=LOC115876040 PE=4 SV=1	Sitophilus oryzae	LOC115876040
Chr3.gn1534.rna1	OrthoDB	XP_019766576.1	1.63e-32	125	WD repeat-containing protein 63	Dendroctonus ponderosae	LOC109541995
Chr3.gn1534.rna1	NT	LR991100.1	1.60e-63	87	genome assembly, chromosome: 19	Lymantria monacha	N/A
Chr3.gn1534.rna1	Sprot	No hit
Chr3.gn1534.rna1	IntrPro	No hit
Chr4.gn2108.rna1	TrEMBL	A0A6J2XTM2	5.60e-284	788	protein arginine N-methyltransferase 1 OS=Sitophilus oryzae OX=7048 GN=LOC115880958 PE=4 SV=1	Sitophilus oryzae	LOC115880958
Chr4.gn2108.rna1	OrthoDB	XP_018561296.1	0.0	736	protein arginine N-methyltransferase 1	Anoplophora glabripennis	LOC108903556
Chr4.gn2108.rna1	Sprot	O60678	8.13e-125	377	Protein arginine N-methyltransferase 3 OS=Homo sapiens OX=9606 GN=PRMT3 PE=1 SV=4	Homo sapiens	PRMT3
Chr4.gn2108.rna1	NT	XM_026632991.1	5.77e-10	28	protein arginine N-methyltransferase 3 (LOC113395393), mRNA	Vanessa tameamea	LOC113395393
Chr4.gn2108.rna1	IntrPro	Dbxref=CDD:cd02440,InterPro:IPR025799,InterPro:IPR029063,InterPro:IPR036236,PANTHER:PTHR11006,PANTHER:PTHR11006:SF73,PFAM:PF06325,ProSiteProfiles:PS51678,SUPERFAMILY:SSF53335,SUPERFAMILY:SSF57667
Chr5.gn667.rna1	NT	XM_024230072.1	0.0	628	zinc finger BED domain-containing protein 5-like (LOC112128222), mRNA	Cimex lectularius	LOC112128222
Chr5.gn667.rna1	TrEMBL	A0A6J2XZ79	5.74e-111	360	uncharacterized protein LOC115882214 OS=Sitophilus oryzae OX=7048 GN=LOC115882214 PE=4 SV=1	Sitophilus oryzae	LOC115882214
Chr5.gn667.rna1	OrthoDB	XP_019760355.1	4.06e-111	355	uncharacterized protein LOC109537874	Dendroctonus ponderosae	LOC109537874
Chr5.gn667.rna1	Sprot	No hit
Chr5.gn667.rna1	IntrPro	No hit
Chr2.gn32.rna1	TrEMBL	A0A1B1VZ15	1.24e-70	217	Protein Wnt (Fragment) OS=Eurhynchus laevior OX=638833 PE=3 SV=1	Eurhynchus laevior	N/A
Chr2.gn32.rna1	OrthoDB	XP_019876900.1	7.15e-63	201	LOW QUALITY PROTEIN: protein Wnt-1	Aethina tumida	LOC109604806
Chr2.gn32.rna1	Sprot	P49340	4.26e-35	127	Protein Wnt-1 OS=Bombyx mori OX=7091 GN=WNT-1 PE=2 SV=1	Bombyx mori	WNT-1
Chr2.gn32.rna1	NT	MF370336.1	4.35e-26	45	voucher KKDNA0329 wingless (wg) gene, partial cds	Eschatoporis styx	wg
Chr2.gn32.rna1	IntrPro	Dbxref=InterPro:IPR005817,PANTHER:PTHR12027,PANTHER:PTHR12027:SF91,PFAM:PF00110,SMART:SM00097;Ontology_term=GO:0005102,GO:0005576,GO:0007275,GO:0016055
Chr7.gn1939.rna1	TrEMBL	N6TNB0	1.54e-30	117	Uncharacterized protein (Fragment) OS=Dendroctonus ponderosae OX=77166 GN=D910_05058 PE=4 SV=1	Dendroctonus ponderosae	D910_05058
Chr7.gn1939.rna1	Sprot	No hit
Chr7.gn1939.rna1	NT	No hit
Chr7.gn1939.rna1	OrthoDB	No hit
Chr7.gn1939.rna1	IntrPro	No hit
Chr4.gn2434.rna1	NT	XM_024230072.1	0.0	607	zinc finger BED domain-containing protein 5-like (LOC112128222), mRNA	Cimex lectularius	LOC112128222
Chr4.gn2434.rna1	TrEMBL	A0A6J2YU94	1.01e-120	353	dopamine N-acetyltransferase-like isoform X1 OS=Sitophilus oryzae OX=7048 GN=LOC115890348 PE=4 SV=1	Sitophilus oryzae	LOC115890348
Chr4.gn2434.rna1	OrthoDB	XP_018571633.1	3.56e-103	305	dopamine N-acetyltransferase isoform X1	Anoplophora glabripennis	LOC108911237
Chr4.gn2434.rna1	Sprot	Q94521	5.07e-36	132	Dopamine N-acetyltransferase OS=Drosophila melanogaster OX=7227 GN=AANAT1 PE=1 SV=1	Drosophila melanogaster	AANAT1
Chr4.gn2434.rna1	IntrPro	Dbxref=CDD:cd04301,InterPro:IPR000182,InterPro:IPR016181,PANTHER:PTHR20905,PANTHER:PTHR20905:SF31,PFAM:PF00583,ProSiteProfiles:PS51186,SUPERFAMILY:SSF55729;Ontology_term=GO:0008080
Chr10.gn1607.rna1	TrEMBL	A0A023EZA0	5.66e-11	68.2	Putative solute carrier family 22 member 15-like protein (Fragment) OS=Triatoma infestans OX=30076 PE=2 SV=1	Triatoma infestans	N/A
Chr10.gn1607.rna1	OrthoDB	uncharacterized	7.60e-13	64.7	protein LOC111419415 uncharacterized protein LOC111419415	Onthophagus taurus	XP_022907982.1
Chr10.gn1607.rna1	Sprot	No hit
Chr10.gn1607.rna1	NT	No hit
Chr10.gn1607.rna1	IntrPro	No hit
Chr11.gn2801.rna1	TrEMBL	A0A6J2YJD0	0.0	3269	LOW QUALITY PROTEIN: uncharacterized protein LOC115888530 OS=Sitophilus oryzae OX=7048 GN=LOC115888530 PE=3 SV=1	Sitophilus oryzae	LOC115888530
Chr11.gn2801.rna1	OrthoDB	XP_018564362.1	0.0	1706	uncharacterized protein LOC108905816 isoform X1	Anoplophora glabripennis	LOC108905816
Chr11.gn2801.rna1	NT	CP053166.1	0.0	1006	isolate BJYQ chromosome 19	Carposina sasakii	N/A
Chr11.gn2801.rna1	Sprot	No hit
Chr11.gn2801.rna1	IntrPro	Dbxref=InterPro:IPR018159,PANTHER:PTHR47535,PANTHER:PTHR47535:SF1,SMART:SM00150,SUPERFAMILY:SSF46966
evm.model.HiC_scaffold_1378.1	OrthoDB	XP_023018176.1	4.30e-25	96.3	uncharacterized protein LOC111507146	Leptinotarsa decemlineata	LOC111507146
evm.model.HiC_scaffold_1378.1	TrEMBL	D6WRS8	7.59e-22	93.6	Uncharacterized protein OS=Tribolium castaneum OX=7070 GN=TcasGA2_TC008772 PE=4 SV=2	Tribolium castaneum	TcasGA2_TC008772
evm.model.HiC_scaffold_1378.1	Sprot	No hit
evm.model.HiC_scaffold_1378.1	NT	No hit
evm.model.HiC_scaffold_1378.1	IntrPro	No hit
Chr7.gn956.rna1	NT	X73313.1	0.0	481	M.ruginodis mariner-like element DNA	N/A	N/A
Chr7.gn956.rna1	OrthoDB	XP_019764035.1	3.89e-133	409	metal transporter CNNM4	Dendroctonus ponderosae	LOC109540209
Chr7.gn956.rna1	TrEMBL	U4U987	1.26e-124	392	Uncharacterized protein OS=Dendroctonus ponderosae OX=77166 GN=D910_04581 PE=3 SV=1	Dendroctonus ponderosae	D910_04581
Chr7.gn956.rna1	Sprot	No hit
Chr7.gn956.rna1	IntrPro	Dbxref=InterPro:IPR002550,ProSiteProfiles:PS51846
Chr9.gn919.rna1	TrEMBL	A0A5N4ADD4	6.46e-47	171	DDE_3 domain-containing protein OS=Photinus pyralis OX=7054 GN=PPYR_12160 PE=4 SV=1	Photinus pyralis	PPYR_12160
Chr9.gn919.rna1	OrthoDB	XP_015840131.1	3.52e-33	129	uncharacterized protein LOC103314336	Tribolium castaneum	LOC103314336
Chr9.gn919.rna1	Sprot	No hit
Chr9.gn919.rna1	NT	No hit
Chr9.gn919.rna1	IntrPro	Dbxref=PANTHER:PTHR33939
Chr10.gn1933.rna1	OrthoDB	XP_019758904.1	2.60e-89	275	J3JYY4_DENPD	Dendroctonus ponderosae	LOC109536895
Chr10.gn1933.rna1	TrEMBL	J3JYY4	1.25e-86	273	MFS domain-containing protein OS=Dendroctonus ponderosae OX=77166 PE=2 SV=1	Dendroctonus ponderosae	N/A
Chr10.gn1933.rna1	Sprot	O61369	9.68e-44	155	Putative inorganic phosphate cotransporter OS=Drosophila ananassae OX=7217 GN=Picot PE=3 SV=1	Drosophila ananassae	Picot
Chr10.gn1933.rna1	NT	XM_030909449.1	6.82e-09	26	F-box/LRR-repeat protein 7-like (LOC115889463), mRNA	Sitophilus oryzae	LOC115889463
Chr10.gn1933.rna1	IntrPro	Dbxref=InterPro:IPR011701,InterPro:IPR020846,InterPro:IPR036259,PANTHER:PTHR11662,PANTHER:PTHR11662:SF280,PFAM:PF07690,ProSiteProfiles:PS50850,SUPERFAMILY:SSF103473
Chr11.gn2507.rna1	TrEMBL	A0A087U091	7.51e-123	361	SCAN domain-containing protein 3 (Fragment) OS=Stegodyphus mimosarum OX=407821 GN=X975_07384 PE=4 SV=1	Stegodyphus mimosarum	X975_07384
Chr11.gn2507.rna1	OrthoDB	SCAN	2.59e-121	353	domain-containing protein 3 SCAN domain-containing protein 3	Stegodyphus mimosarum	KFM70780.1
Chr11.gn2507.rna1	NT	XM_023052731.1	0.0	241	U3 small nucleolar RNA-associated protein 6 homolog (LOC111419855), mRNA	Onthophagus taurus	LOC111419855
Chr11.gn2507.rna1	Sprot	Q6R2W3	2.27e-54	192	SCAN domain-containing protein 3 OS=Homo sapiens OX=9606 GN=ZBED9 PE=2 SV=1	Homo sapiens	ZBED9
Chr11.gn2507.rna1	IntrPro	Dbxref=PANTHER:PTHR45935,PANTHER:PTHR45935:SF11
Chr3.gn1566.rna1	NT	LR991081.1	0.0	760	genome assembly, chromosome: Z	Lymantria monacha	N/A
Chr3.gn1566.rna1	TrEMBL	A0A6J2Y8X1	1.60e-122	369	uncharacterized protein LOC115885064 OS=Sitophilus oryzae OX=7048 GN=LOC115885064 PE=4 SV=1	Sitophilus oryzae	LOC115885064
Chr3.gn1566.rna1	OrthoDB	XP_019772246.1	4.27e-124	368	uncharacterized protein LOC109545847	Dendroctonus ponderosae	LOC109545847
Chr3.gn1566.rna1	Sprot	No hit
Chr3.gn1566.rna1	IntrPro	Dbxref=PANTHER:PTHR33964,PANTHER:PTHR33964:SF1
Chr10.gn2190.rna1	OrthoDB	XP_019753935.1	3.99e-100	299	uncharacterized protein LOC109533131	Dendroctonus ponderosae	LOC109533131
Chr10.gn2190.rna1	TrEMBL	A0A6J2YNU6	1.97e-82	258	kielin/chordin-like protein OS=Sitophilus oryzae OX=7048 GN=LOC115888763 PE=4 SV=1	Sitophilus oryzae	LOC115888763
Chr10.gn2190.rna1	Sprot	No hit
Chr10.gn2190.rna1	NT	No hit
Chr10.gn2190.rna1	IntrPro	No hit
Chr4.gn2760.rna1	OrthoDB	XP_022160216.1	2.97e-43	156	piggyBac transposable element-derived protein 3-like	Myzus persicae	LOC111026431
Chr4.gn2760.rna1	TrEMBL	A0A212EM70	9.62e-36	145	Phosphatidylinositol 3-kinase catalytic subunit type 3 OS=Danaus plexippus plexippus OX=278856 GN=KGM_203178 PE=4 SV=1	Danaus plexippus plexippus	KGM_203178
Chr4.gn2760.rna1	Sprot	No hit
Chr4.gn2760.rna1	NT	No hit
Chr4.gn2760.rna1	IntrPro	Dbxref=InterPro:IPR029526,PANTHER:PTHR47272,PFAM:PF13843
evm.model.HiC_scaffold_1964.1	TrEMBL	A0A6J2YS51	1.96e-238	687	protein O-GlcNAcase isoform X1 OS=Sitophilus oryzae OX=7048 GN=LOC115890736 PE=4 SV=1	Sitophilus oryzae	LOC115890736
evm.model.HiC_scaffold_1964.1	OrthoDB	XP_019762274.1	0.0	573	protein O-GlcNAcase isoform X1	Dendroctonus ponderosae	LOC109539113
evm.model.HiC_scaffold_1964.1	Sprot	Q8VIJ5	2.92e-35	142	Protein O-GlcNAcase OS=Rattus norvegicus OX=10116 GN=Oga PE=1 SV=1	Rattus norvegicus	Oga
evm.model.HiC_scaffold_1964.1	NT	XM_017622865.1	2.09e-52	75	histone-lysine N-methyltransferase SETMAR-like (LOC108368100), mRNA	Rhagoletis zephyria	LOC108368100
evm.model.HiC_scaffold_1964.1	IntrPro	Dbxref=PANTHER:PTHR13170,PANTHER:PTHR13170:SF16
Chr2.gn64.rna1	NT	LR991096.1	1.13e-65	88	genome assembly, chromosome: 15	Lymantria monacha	N/A
Chr2.gn64.rna1	TrEMBL	H9JIJ6	4.29e-09	61.6	MADF domain-containing protein OS=Bombyx mori OX=7091 PE=4 SV=1	Bombyx mori	N/A
Chr2.gn64.rna1	OrthoDB		1.65e-33	117		Limnephilus lunatus	LLUN007633
Chr2.gn64.rna1	Sprot	No hit
Chr2.gn64.rna1	IntrPro	No hit
Chr5.gn253.rna1	OrthoDB	XP_018578185.1	5.24e-80	277	uncharacterized protein LOC108916420	Anoplophora glabripennis	LOC108916420
Chr5.gn253.rna1	TrEMBL	A0A0K1IK29	2.43e-66	255	Polyprotein OS=Blattella germanica OX=6973 PE=2 SV=1	Blattella germanica	N/A
Chr5.gn253.rna1	Sprot	P21328	2.10e-32	139	RNA-directed DNA polymerase from mobile element jockey OS=Drosophila melanogaster OX=7227 GN=pol PE=1 SV=1	Drosophila melanogaster	pol
Chr5.gn253.rna1	NT	No hit
Chr5.gn253.rna1	IntrPro	Dbxref=CDD:cd01650,InterPro:IPR000477,InterPro:IPR002156,InterPro:IPR012337,InterPro:IPR043502,PANTHER:PTHR19446,PANTHER:PTHR19446:SF415,PFAM:PF00078,ProSiteProfiles:PS50878,ProSiteProfiles:PS50879,SUPERFAMILY:SSF53098,SUPERFAMILY:SSF56672
Chr3.gn290.rna1	TrEMBL	N6TU13	1.68e-248	703	Protein kinase domain-containing protein (Fragment) OS=Dendroctonus ponderosae OX=77166 GN=109543781 PE=4 SV=1	Dendroctonus ponderosae	109543781
Chr3.gn290.rna1	OrthoDB	XP_019769211.1	0.0	687	109543781	Dendroctonus ponderosae	109543781
Chr3.gn290.rna1	Sprot	Q9BXM7	3.66e-54	196	Serine/threonine-protein kinase PINK1, mitochondrial OS=Homo sapiens OX=9606 GN=PINK1 PE=1 SV=1	Homo sapiens	PINK1
Chr3.gn290.rna1	NT	XM_035869652.1	3.21e-48	70	protein GVQW3-like (LOC118443132), mRNA	Vespa mandarinia	LOC118443132
Chr3.gn290.rna1	IntrPro	Dbxref=InterPro:IPR000719,InterPro:IPR008271,InterPro:IPR011009,PANTHER:PTHR22972,PANTHER:PTHR22972:SF7,PFAM:PF00069,ProSitePatterns:PS00108,ProSiteProfiles:PS50011,SMART:SM00220,SUPERFAMILY:SSF56112
Chr7.gn216.rna1	TrEMBL	A0A653C703	3.63e-69	229	PPIase cyclophilin-type domain-containing protein OS=Callosobruchus maculatus OX=64391 GN=CALMAC_LOCUS6760 PE=4 SV=1	Callosobruchus maculatus	CALMAC_LOCUS6760
Chr7.gn216.rna1	OrthoDB	HVIT020588	6.55e-30	120		Homalodisca vitripennis	HVIT020588
Chr7.gn216.rna1	Sprot	No hit
Chr7.gn216.rna1	NT	No hit
Chr7.gn216.rna1	IntrPro	No hit
Chr11.gn2833.rna1	OrthoDB	AG014733	1.40e-43	155	MADF domain	Aphis glycines	AG014733
Chr11.gn2833.rna1	TrEMBL	A0A6P8M2J4	1.83e-39	146	uncharacterized protein LOC100742402 isoform X1 OS=Bombus impatiens OX=132113 GN=LOC100742402 PE=4 SV=1	Bombus impatiens	LOC100742402
Chr11.gn2833.rna1	Sprot	No hit
Chr11.gn2833.rna1	NT	No hit
Chr11.gn2833.rna1	IntrPro	Dbxref=InterPro:IPR006578,PANTHER:PTHR21505,PFAM:PF10545,ProSiteProfiles:PS51029,SMART:SM00595
Chr3.gn1892.rna1	TrEMBL	A0A6J2XDI5	7.46e-260	717	sodium-dependent phosphate transport protein 1, chloroplastic-like OS=Sitophilus oryzae OX=7048 GN=LOC115877086 PE=4 SV=1	Sitophilus oryzae	LOC115877086
Chr3.gn1892.rna1	OrthoDB	XP_019765648.1	0.0	682	109541270	Dendroctonus ponderosae	109541270
Chr3.gn1892.rna1	Sprot	Q8GX78	1.14e-57	199	Ascorbate transporter, chloroplastic OS=Arabidopsis thaliana OX=3702 GN=PHT4;4 PE=1 SV=1	Arabidopsis thaliana	PHT4;4
Chr3.gn1892.rna1	NT	No hit
Chr3.gn1892.rna1	IntrPro	Dbxref=CDD:cd17380,InterPro:IPR011701,InterPro:IPR036259,InterPro:IPR044777,PANTHER:PTHR11662,PANTHER:PTHR11662:SF40,PFAM:PF07690,SUPERFAMILY:SSF103473
Chr7.gn1525.rna1	TrEMBL	N6U2E0	0.0	966	Beta-galactosidase (Fragment) OS=Dendroctonus ponderosae OX=77166 GN=YQE_07676 PE=3 SV=1	Dendroctonus ponderosae	YQE_07676
Chr7.gn1525.rna1	OrthoDB	XP_019762414.1	0.0	909	beta-galactosidase-1-like protein 2	Dendroctonus ponderosae	LOC109539226
Chr7.gn1525.rna1	NT	LR991084.1	0.0	723	genome assembly, chromosome: 3	Lymantria monacha	N/A
Chr7.gn1525.rna1	Sprot	Q8IW92	2.50e-107	341	Beta-galactosidase-1-like protein 2 OS=Homo sapiens OX=9606 GN=GLB1L2 PE=1 SV=1	Homo sapiens	GLB1L2
Chr7.gn1525.rna1	IntrPro	Dbxref=InterPro:IPR001944,InterPro:IPR008979,InterPro:IPR017853,InterPro:IPR019801,InterPro:IPR026283,InterPro:IPR031330,PANTHER:PTHR23421,PANTHER:PTHR23421:SF172,PIRSF:PIRSF006336,PRINTS:PR00742,PFAM:PF01301,ProSitePatterns:PS01182,SUPERFAMILY:SSF49785,SUPERFAMILY:SSF51445
Chr7.gn988.rna1	TrEMBL	J3JYL1	3.91e-89	265	Superoxide dismutase [Cu-Zn] OS=Dendroctonus ponderosae OX=77166 GN=109538429 PE=2 SV=1	Dendroctonus ponderosae	109538429
Chr7.gn988.rna1	OrthoDB	XP_019761213.1	2.02e-89	261	Superoxide dismutase	Dendroctonus ponderosae	109538429
Chr7.gn988.rna1	Sprot	P28757	1.10e-74	222	Superoxide dismutase [Cu-Zn] 2 OS=Oryza sativa subsp. japonica OX=39947 GN=SODCC2 PE=1 SV=2	Oryza sativa subsp. japonica	SODCC2
Chr7.gn988.rna1	NT	No hit
Chr7.gn988.rna1	IntrPro	Dbxref=CDD:cd00305,InterPro:IPR001424,InterPro:IPR018152,InterPro:IPR024134,InterPro:IPR036423,PANTHER:PTHR10003,PANTHER:PTHR10003:SF83,PRINTS:PR00068,PFAM:PF00080,ProSitePatterns:PS00087,ProSitePatterns:PS00332,SUPERFAMILY:SSF49329;Ontology_term=GO:0006801,GO:0046872
Chr1.gn2704.rna1	OrthoDB	XP_023030472.1	4.58e-96	316	uncharacterized protein LOC111518285	Leptinotarsa decemlineata	LOC111518285
Chr1.gn2704.rna1	TrEMBL	A0A6P7GME8	1.93e-50	187	uncharacterized protein LOC114344449 OS=Diabrotica virgifera virgifera OX=50390 GN=LOC114344449 PE=4 SV=1	Diabrotica virgifera virgifera	LOC114344449
Chr1.gn2704.rna1	Sprot	No hit
Chr1.gn2704.rna1	NT	No hit
Chr1.gn2704.rna1	IntrPro	Dbxref=InterPro:IPR005135,InterPro:IPR036691,PANTHER:PTHR33776,PANTHER:PTHR33776:SF4,PFAM:PF14529,SUPERFAMILY:SSF56219;Ontology_term=GO:0003824
Chr9.gn505.rna1	NT	XM_035589721.1	0.0	543	probable G-protein coupled receptor Mth-like 4 (LOC118272995), mRNA	Spodoptera frugiperda	LOC118272995
Chr9.gn505.rna1	OrthoDB	XP_019765795.1	0.0	536	geranylgeranyl pyrophosphate synthase isoform X1	Dendroctonus ponderosae	LOC109541376
Chr9.gn505.rna1	TrEMBL	U5LIM4	4.44e-189	531	Geranylgeranyl diphosphate synthase OS=Pissodes strobi OX=49927 GN=GGPPS PE=2 SV=1	Pissodes strobi	GGPPS
Chr9.gn505.rna1	Sprot	P56966	2.20e-130	375	Geranylgeranyl pyrophosphate synthase OS=Bos taurus OX=9913 GN=GGPS1 PE=1 SV=2	Bos taurus	GGPS1
Chr9.gn505.rna1	IntrPro	Dbxref=CDD:cd00685,InterPro:IPR000092,InterPro:IPR008949,InterPro:IPR033749,PANTHER:PTHR12001,PANTHER:PTHR12001:SF44,PFAM:PF00348,ProSitePatterns:PS00444,ProSitePatterns:PS00723,SUPERFAMILY:SSF48576
Chr7.gn542.rna1	TrEMBL	A0A6J2YDE2	1.19e-49	166	uncharacterized protein LOC115886769 OS=Sitophilus oryzae OX=7048 GN=LOC115886769 PE=4 SV=1	Sitophilus oryzae	LOC115886769
Chr7.gn542.rna1	OrthoDB	uncharacterized	9.28e-24	96.7	protein LOC111416703 uncharacterized protein LOC111416703	Onthophagus taurus	XP_022904564.1
Chr7.gn542.rna1	Sprot	No hit
Chr7.gn542.rna1	NT	No hit
Chr7.gn542.rna1	IntrPro	Dbxref=PANTHER:PTHR36159
Chr7.gn1851.rna1	NT	XM_024230072.1	0.0	622	zinc finger BED domain-containing protein 5-like (LOC112128222), mRNA	Cimex lectularius	LOC112128222
Chr7.gn1851.rna1	OrthoDB	XP_018330317.1	1.74e-11	66.6	uncharacterized protein LOC108740487	Agrilus planipennis	LOC108740487
Chr7.gn1851.rna1	TrEMBL	A0A4C1UBC1	7.61e-09	62.8	Uncharacterized protein OS=Eumeta variegata OX=151549 GN=EVAR_80246_1 PE=4 SV=1	Eumeta variegata	EVAR_80246_1
Chr7.gn1851.rna1	Sprot	No hit
Chr7.gn1851.rna1	IntrPro	No hit
Chr8.gn2425.rna1	TrEMBL	V5H5N2	6.99e-27	117	Endo/exonuclease/phosphatase domain-containing protein (Fragment) OS=Anoplophora glabripennis OX=217634 PE=4 SV=1	Anoplophora glabripennis	N/A
Chr8.gn2425.rna1	OrthoDB	uncharacterized	5.83e-18	91.3	protein LOC111422045 uncharacterized protein LOC111422045	Onthophagus taurus	XP_022911017.1
Chr8.gn2425.rna1	Sprot	No hit
Chr8.gn2425.rna1	NT	No hit
Chr8.gn2425.rna1	IntrPro	Dbxref=CDD:cd15489,InterPro:IPR036691,PANTHER:PTHR36191,SUPERFAMILY:SSF56219
Chr2.gn3604.rna1	OrthoDB	HMEL032720g1.t1	1.04e-14	77.4	DDE superfamily endonuclease domain	Heliconius melpomene	HMEL032720g1.t1
Chr2.gn3604.rna1	TrEMBL	A0A2H1V5F2	4.47e-12	75.1	SFRICE_020486 OS=Spodoptera frugiperda OX=7108 GN=SFRICE_020486 PE=4 SV=1	Spodoptera frugiperda	SFRICE_020486
Chr2.gn3604.rna1	Sprot	No hit
Chr2.gn3604.rna1	NT	No hit
Chr2.gn3604.rna1	IntrPro	Dbxref=InterPro:IPR007889,InterPro:IPR009057,PFAM:PF05225,ProSiteProfiles:PS50960,SUPERFAMILY:SSF46689;Ontology_term=GO:0003677
Chr2.gn96.rna1	NT	XM_023388263.1	0.0	551	zinc finger BED domain-containing protein 4-like (LOC111642007), mRNA	Centruroides sculpturatus	LOC111642007
Chr2.gn96.rna1	TrEMBL	A0A4C2AFD1	1.11e-111	345	Zinc finger BED domain-containing protein 4 OS=Eumeta variegata OX=151549 GN=ZBED4 PE=4 SV=1	Eumeta variegata	ZBED4
Chr2.gn96.rna1	OrthoDB	zinc	9.89e-71	234	finger BED domain-containing protein 4-like zinc finger BED domain-containing protein 4-like	Spodoptera litura	XP_022834999.1
Chr2.gn96.rna1	Sprot	No hit
Chr2.gn96.rna1	IntrPro	Dbxref=InterPro:IPR012337,PANTHER:PTHR46481,SUPERFAMILY:SSF53098
Chr7.gn248.rna1	Sprot	No hit
Chr7.gn248.rna1	TrEMBL	No hit
Chr7.gn248.rna1	NT	No hit
Chr7.gn248.rna1	OrthoDB	No hit
Chr7.gn248.rna1	IntrPro	Dbxref=InterPro:IPR001965,InterPro:IPR011011,InterPro:IPR019786,InterPro:IPR019787,PFAM:PF00628,ProSitePatterns:PS01359,ProSiteProfiles:PS50016,SMART:SM00249,SUPERFAMILY:SSF57903
Chr9.gn831.rna1	TrEMBL	A0A6J2Y533	0.0	1154	chaoptin OS=Sitophilus oryzae OX=7048 GN=LOC115883845 PE=4 SV=1	Sitophilus oryzae	LOC115883845
Chr9.gn831.rna1	OrthoDB	XP_018562488.1	0.0	1106	chaoptin	Anoplophora glabripennis	LOC108904421
Chr9.gn831.rna1	Sprot	P82963	0.0	892	Chaoptin (Fragment) OS=Tribolium castaneum OX=7070 GN=CHP PE=2 SV=1	Tribolium castaneum	CHP
Chr9.gn831.rna1	NT	XM_029318220.1	0.0	500	histone-lysine N-methyltransferase SETMAR-like (LOC114942773), mRNA	Nylanderia fulva	LOC114942773
Chr9.gn831.rna1	IntrPro	Dbxref=InterPro:IPR001611,InterPro:IPR003591,PANTHER:PTHR24369,PANTHER:PTHR24369:SF186,PRINTS:PR00019,PFAM:PF13855,ProSiteProfiles:PS51450,SMART:SM00364,SMART:SM00365,SMART:SM00369,SUPERFAMILY:SSF52058;Ontology_term=GO:0005515
Chr5.gn285.rna1	TrEMBL	A0A6J2XXR7	0.0	978	peroxidase-like OS=Sitophilus oryzae OX=7048 GN=LOC115882142 PE=4 SV=1	Sitophilus oryzae	LOC115882142
Chr5.gn285.rna1	OrthoDB	XP_023309880.1	0.0	942	myeloperoxidase	Anoplophora glabripennis	LOC108916925
Chr5.gn285.rna1	Sprot	A4IGL7	5.00e-115	384	Peroxidasin OS=Xenopus tropicalis OX=8364 GN=pxdn PE=2 SV=1	Xenopus tropicalis	pxdn
Chr5.gn285.rna1	NT	LR991032.1	2.09e-16	35	genome assembly, chromosome: 13	Cosmia trapezina	N/A
Chr5.gn285.rna1	IntrPro	Dbxref=CDD:cd09823,InterPro:IPR010255,InterPro:IPR019791,PANTHER:PTHR11475,PANTHER:PTHR11475:SF82,PRINTS:PR00457,PFAM:PF03098,ProSiteProfiles:PS50292,SUPERFAMILY:SSF48113
Chr7.gn1557.rna1	OrthoDB	XP_019767754.1	0.0	1055	peroxidase-like isoform X1	Dendroctonus ponderosae	LOC109542808
Chr7.gn1557.rna1	TrEMBL	A0A6J2YNS4	0.0	1029	peroxidase-like isoform X2 OS=Sitophilus oryzae OX=7048 GN=LOC115888750 PE=4 SV=1	Sitophilus oryzae	LOC115888750
Chr7.gn1557.rna1	NT	LR991084.1	0.0	760	genome assembly, chromosome: 3	Lymantria monacha	N/A
Chr7.gn1557.rna1	Sprot	Q01603	2.59e-118	373	Peroxidase OS=Drosophila melanogaster OX=7227 GN=Pxd PE=2 SV=2	Drosophila melanogaster	Pxd
Chr7.gn1557.rna1	IntrPro	Dbxref=CDD:cd09823,InterPro:IPR010255,InterPro:IPR019791,InterPro:IPR029590,PANTHER:PTHR11475,PANTHER:PTHR11475:SF115,PRINTS:PR00457,PFAM:PF03098,ProSiteProfiles:PS50292,SUPERFAMILY:SSF48113;Ontology_term=GO:0004601,GO:0006979,GO:0020037,GO:0048477
Chr10.gn1225.rna1	NT	LR990116.1	0.0	420	genome assembly, chromosome: 13	Euproctis similis	N/A
Chr10.gn1225.rna1	OrthoDB	XP_019766844.1	5.06e-59	197	putative polypeptide N-acetylgalactosaminyltransferase 9 isoform X1	Dendroctonus ponderosae	LOC109542180
Chr10.gn1225.rna1	TrEMBL	A0A6J2XHX3	6.43e-52	184	Polypeptide N-acetylgalactosaminyltransferase OS=Sitophilus oryzae OX=7048 GN=LOC115878243 PE=3 SV=1	Sitophilus oryzae	LOC115878243
Chr10.gn1225.rna1	Sprot	Q8MRC9	3.27e-20	89.4	Putative polypeptide N-acetylgalactosaminyltransferase 9 OS=Drosophila melanogaster OX=7227 GN=Pgant9 PE=1 SV=2	Drosophila melanogaster	Pgant9
Chr10.gn1225.rna1	IntrPro	Dbxref=PANTHER:PTHR11675,PANTHER:PTHR11675:SF112
Chr1.gn2736.rna1	TrEMBL	A0A653DWL5	8.72e-45	168	Reverse transcriptase domain-containing protein (Fragment) OS=Callosobruchus maculatus OX=64391 GN=CALMAC_LOCUS21086 PE=4 SV=1	Callosobruchus maculatus	CALMAC_LOCUS21086
Chr1.gn2736.rna1	OrthoDB	OFAS001373	2.15e-31	124		Oncopeltus fasciatus	OFAS001373
Chr1.gn2736.rna1	Sprot	No hit
Chr1.gn2736.rna1	NT	No hit
Chr1.gn2736.rna1	IntrPro	No hit
Chr7.gn1111.rna1	TrEMBL	A0A6J2YTE4	0.0	1493	erythroid differentiation-related factor 1 OS=Sitophilus oryzae OX=7048 GN=LOC115891109 PE=4 SV=1	Sitophilus oryzae	LOC115891109
Chr7.gn1111.rna1	OrthoDB	XP_019767724.1	0.0	1146	erythroid differentiation-related factor 1	Dendroctonus ponderosae	LOC109542791
Chr7.gn1111.rna1	Sprot	Q5R9R1	2.96e-122	406	Erythroid differentiation-related factor 1 OS=Pongo abelii OX=9601 GN=EDRF1 PE=2 SV=1	Pongo abelii	EDRF1
Chr7.gn1111.rna1	NT	LR990653.1	7.19e-134	166	genome assembly, chromosome: 12	Xestia xanthographa	N/A
Chr7.gn1111.rna1	IntrPro	Dbxref=PANTHER:PTHR15000
Chr4.gn2052.rna1	OrthoDB	XP_019765890.1	0.0	549	amphoterin-induced protein 2-like	Dendroctonus ponderosae	LOC109541471
Chr4.gn2052.rna1	TrEMBL	N6T171	1.50e-112	354	Ig-like domain-containing protein (Fragment) OS=Dendroctonus ponderosae OX=77166 GN=D910_05457 PE=4 SV=1	Dendroctonus ponderosae	D910_05457
Chr4.gn2052.rna1	Sprot	Q8BHA1	1.96e-22	104	Leucine-rich repeat-containing protein 24 OS=Mus musculus OX=10090 GN=Lrrc24 PE=2 SV=1	Mus musculus	Lrrc24
Chr4.gn2052.rna1	NT	No hit
Chr4.gn2052.rna1	IntrPro	Dbxref=CDD:cd00096,InterPro:IPR000483,InterPro:IPR001611,InterPro:IPR003591,InterPro:IPR003598,InterPro:IPR003599,InterPro:IPR007110,InterPro:IPR036179,PANTHER:PTHR24366,PANTHER:PTHR24366:SF117,PFAM:PF13855,PFAM:PF13927,ProSiteProfiles:PS50835,ProSiteProfiles:PS51450,SMART:SM00082,SMART:SM00369,SMART:SM00408,SMART:SM00409,SUPERFAMILY:SSF48726,SUPERFAMILY:SSF52058;Ontology_term=GO:0005515
Chr9.gn537.rna1	TrEMBL	A0A653D7I8	1.10e-37	144	Uncharacterized protein OS=Callosobruchus maculatus OX=64391 GN=CALMAC_LOCUS15128 PE=4 SV=1	Callosobruchus maculatus	CALMAC_LOCUS15128
Chr9.gn537.rna1	OrthoDB	XP_015375190.1	5.39e-22	97.4	uncharacterized protein LOC107169820	Diuraphis noxia	LOC107169820
Chr9.gn537.rna1	Sprot	No hit
Chr9.gn537.rna1	NT	No hit
Chr9.gn537.rna1	IntrPro	Dbxref=InterPro:IPR036691,SUPERFAMILY:SSF56219
Chr7.gn574.rna1	TrEMBL	A0A6P7H124	1.86e-33	130	uncharacterized protein LOC114344790 isoform X1 OS=Diabrotica virgifera virgifera OX=50390 GN=LOC114344790 PE=4 SV=1	Diabrotica virgifera virgifera	LOC114344790
Chr7.gn574.rna1	Sprot	No hit
Chr7.gn574.rna1	NT	No hit
Chr7.gn574.rna1	OrthoDB	No hit
Chr7.gn574.rna1	IntrPro	No hit
Chr7.gn1883.rna1	TrEMBL	A0A6G0J8M0	6.53e-09	60.8	Uncharacterized protein OS=Larimichthys crocea OX=215358 GN=D5F01_LYC00071 PE=4 SV=1	Larimichthys crocea	D5F01_LYC00071
Chr7.gn1883.rna1	Sprot	No hit
Chr7.gn1883.rna1	NT	No hit
Chr7.gn1883.rna1	OrthoDB	No hit
Chr7.gn1883.rna1	IntrPro	No hit
Chr8.gn2457.rna1	TrEMBL	A0A146M430	2.50e-56	190	MADF domain-containing protein (Fragment) OS=Lygus hesperus OX=30085 GN=g.38051 PE=4 SV=1	Lygus hesperus	g.38051
Chr8.gn2457.rna1	OrthoDB	A0A0M9A1Y7_9HYME	2.30e-35	130	A0A0M9A1Y7_9HYME	Melipona quadrifasciata	Mqua14883
Chr8.gn2457.rna1	NT	XM_016809517.1	7.25e-102	129	uncharacterized LOC107885826 (LOC107885826), mRNA	Acyrthosiphon pisum	LOC107885826
Chr8.gn2457.rna1	Sprot	No hit
Chr8.gn2457.rna1	IntrPro	Dbxref=InterPro:IPR006578,PANTHER:PTHR21505,PANTHER:PTHR21505:SF10,PFAM:PF10545
Chr3.gn1184.rna1	NT	X73313.1	0.0	422	M.ruginodis mariner-like element DNA	N/A	N/A
Chr3.gn1184.rna1	TrEMBL	A0A6J2X9I8	5.89e-43	163	Nicastrin OS=Sitophilus oryzae OX=7048 GN=LOC115876002 PE=3 SV=1	Sitophilus oryzae	LOC115876002
Chr3.gn1184.rna1	OrthoDB	XP_023018628.1	2.15e-40	151	nicastrin	Leptinotarsa decemlineata	LOC111507536
Chr3.gn1184.rna1	Sprot	Q9VC27	2.56e-12	68.9	Nicastrin OS=Drosophila melanogaster OX=7227 GN=Nct PE=1 SV=3	Drosophila melanogaster	Nct
Chr3.gn1184.rna1	IntrPro	Dbxref=InterPro:IPR008710,PANTHER:PTHR21092,PFAM:PF05450;Ontology_term=GO:0016021,GO:0016485
Chr10.gn1551.rna1	TrEMBL	A0A437B3R0	1.46e-81	266	Uncharacterized protein OS=Chilo suppressalis OX=168631 GN=evm_010235 PE=4 SV=1	Chilo suppressalis	evm_010235
Chr10.gn1551.rna1	OrthoDB	uncharacterized	1.10e-71	226	protein LOC111354621 uncharacterized protein LOC111354621	Spodoptera litura	XP_022823936.1
Chr10.gn1551.rna1	NT	XM_022975262.1	6.93e-142	172	uncharacterized LOC111359663 (LOC111359663), mRNA	Spodoptera litura	LOC111359663
Chr10.gn1551.rna1	Sprot	No hit
Chr10.gn1551.rna1	IntrPro	No hit
Chr11.gn2125.rna1	NT	XM_035589721.1	0.0	531	probable G-protein coupled receptor Mth-like 4 (LOC118272995), mRNA	Spodoptera frugiperda	LOC118272995
Chr11.gn2125.rna1	TrEMBL	A0A6J2Y2Q6	4.31e-44	167	uncharacterized protein LOC115883072 isoform X2 OS=Sitophilus oryzae OX=7048 GN=LOC115883072 PE=4 SV=1	Sitophilus oryzae	LOC115883072
Chr11.gn2125.rna1	OrthoDB	coiled-coil	8.41e-33	130	domain-containing protein 108 coiled-coil domain-containing protein 108	Nicrophorus vespilloides	XP_017769351.1
Chr11.gn2125.rna1	Sprot	No hit
Chr11.gn2125.rna1	IntrPro	Dbxref=PANTHER:PTHR46127
Chr2.gn3636.rna1	TrEMBL	A0A6G0VRM6	3.26e-28	124	Uncharacterized protein OS=Aphis craccivora OX=307492 GN=FWK35_00037395 PE=4 SV=1	Aphis craccivora	FWK35_00037395
Chr2.gn3636.rna1	OrthoDB	Rpa22909.t1	8.78e-24	105		Rhopalosiphum padi	Rpa22909.t1
Chr2.gn3636.rna1	Sprot	No hit
Chr2.gn3636.rna1	NT	No hit
Chr2.gn3636.rna1	IntrPro	No hit
evm.model.HiC_scaffold_2370.1	TrEMBL	A0A1Y1LSZ2	1.04e-54	201	Reverse transcriptase domain-containing protein OS=Photinus pyralis OX=7054 PE=4 SV=1	Photinus pyralis	N/A
evm.model.HiC_scaffold_2370.1	OrthoDB	uncharacterized	4.07e-40	151	protein LOC111422045 uncharacterized protein LOC111422045	Onthophagus taurus	XP_022911017.1
evm.model.HiC_scaffold_2370.1	Sprot	No hit
evm.model.HiC_scaffold_2370.1	NT	No hit
evm.model.HiC_scaffold_2370.1	IntrPro	Dbxref=InterPro:IPR036691,PANTHER:PTHR36191,PANTHER:PTHR36191:SF5,SUPERFAMILY:SSF56219
Chr9.gn863.rna1	TrEMBL	N6T8P3	3.48e-76	238	Uncharacterized protein (Fragment) OS=Dendroctonus ponderosae OX=77166 GN=D910_10393 PE=4 SV=1	Dendroctonus ponderosae	D910_10393
Chr9.gn863.rna1	OrthoDB	XP_019760916.1	8.88e-40	144	homeotic protein Sex combs reduced isoform X1	Dendroctonus ponderosae	LOC109538213
Chr9.gn863.rna1	Sprot	No hit
Chr9.gn863.rna1	NT	No hit
Chr9.gn863.rna1	IntrPro	Dbxref=InterPro:IPR001827,PANTHER:PTHR45771,PANTHER:PTHR45771:SF11,ProSitePatterns:PS00032;Ontology_term=GO:0003677,GO:0003700,GO:0006355
evm.model.HiC_scaffold_2370.2	TrEMBL	A0A653CP54	5.51e-52	191	BRCA1-A complex subunit BRE OS=Callosobruchus maculatus OX=64391 GN=CALMAC_LOCUS10738 PE=4 SV=1	Callosobruchus maculatus	CALMAC_LOCUS10738
evm.model.HiC_scaffold_2370.2	OrthoDB	XP_019772514.1	2.73e-19	92.4	uncharacterized protein LOC109546127	Dendroctonus ponderosae	LOC109546127
evm.model.HiC_scaffold_2370.2	Sprot	No hit
evm.model.HiC_scaffold_2370.2	NT	No hit
evm.model.HiC_scaffold_2370.2	IntrPro	Dbxref=InterPro:IPR011011,InterPro:IPR019786,InterPro:IPR019787,ProSitePatterns:PS01359,ProSiteProfiles:PS50016,SUPERFAMILY:SSF57903
Chr6.gn73.rna1	OrthoDB	jerky	4.05e-25	102	protein homolog-like jerky protein homolog-like	Bactrocera latifrons	XP_018799657.1
Chr6.gn73.rna1	TrEMBL	A0A034WUW4	9.04e-11	63.9	Uncharacterized protein (Fragment) OS=Bactrocera dorsalis OX=27457 PE=4 SV=1	Bactrocera dorsalis	N/A
Chr6.gn73.rna1	Sprot	No hit
Chr6.gn73.rna1	NT	No hit
Chr6.gn73.rna1	IntrPro	No hit
Chr11.gn2451.rna1	TrEMBL	A0A6J2XUY2	4.39e-80	245	clarin-2 OS=Sitophilus oryzae OX=7048 GN=LOC115881294 PE=3 SV=1	Sitophilus oryzae	LOC115881294
Chr11.gn2451.rna1	OrthoDB	XP_019756636.1	2.09e-78	236	uncharacterized protein LOC109535202	Dendroctonus ponderosae	LOC109535202
Chr11.gn2451.rna1	Sprot	No hit
Chr11.gn2451.rna1	NT	No hit
Chr11.gn2451.rna1	IntrPro	Dbxref=InterPro:IPR026748,PANTHER:PTHR31548,PANTHER:PTHR31548:SF1
Chr4.gn1827.rna1	TrEMBL	A0A6J2YCU8	2.66e-62	195	Ubiquitin-like protein ATG12 OS=Sitophilus oryzae OX=7048 GN=LOC115886094 PE=3 SV=1	Sitophilus oryzae	LOC115886094
Chr4.gn1827.rna1	OrthoDB	XP_019756153.1	1.39e-63	194	Ubiquitin-like protein ATG12	Dendroctonus ponderosae	109534811
Chr4.gn1827.rna1	Sprot	Q9VTU1	5.26e-42	137	Autophagy protein 12-like OS=Drosophila melanogaster OX=7227 GN=Atg12 PE=3 SV=3	Drosophila melanogaster	Atg12
Chr4.gn1827.rna1	NT	XM_035576979.1	2.83e-18	37	autophagy protein 12-like (LOC118264464), mRNA	Spodoptera frugiperda	LOC118264464
Chr4.gn1827.rna1	IntrPro	Dbxref=CDD:cd01612,InterPro:IPR007242,InterPro:IPR029071,PANTHER:PTHR13385,PANTHER:PTHR13385:SF5,PFAM:PF04110,SUPERFAMILY:SSF54236;Ontology_term=GO:0000045,GO:0005737
Chr1.gn2768.rna1	TrEMBL	A0A5N4B4X6	2.35e-22	98.2	DDE_Tnp_1_7 domain-containing protein (Fragment) OS=Photinus pyralis OX=7054 GN=PPYR_01641 PE=4 SV=1	Photinus pyralis	PPYR_01641
Chr1.gn2768.rna1	OrthoDB	XP_023239424.1	2.12e-20	91.7	uncharacterized protein LOC111638032	Centruroides sculpturatus	LOC111638032
Chr1.gn2768.rna1	Sprot	No hit
Chr1.gn2768.rna1	NT	No hit
Chr1.gn2768.rna1	IntrPro	No hit
Chr7.gn1143.rna1	NT	LR990226.1	0.0	311	genome assembly, chromosome: 2	Limenitis camilla	N/A
Chr7.gn1143.rna1	OrthoDB	XP_019763211.1	1.03e-30	120	membrane alanyl aminopeptidase-like	Dendroctonus ponderosae	LOC109539712
Chr7.gn1143.rna1	TrEMBL	N6U9L2	4.02e-27	115	Aminopeptidase (Fragment) OS=Dendroctonus ponderosae OX=77166 GN=YQE_08069 PE=3 SV=1	Dendroctonus ponderosae	YQE_08069
Chr7.gn1143.rna1	Sprot	P91885	8.84e-07	50.1	Aminopeptidase N OS=Manduca sexta OX=7130 GN=APN2 PE=1 SV=2	Manduca sexta	APN2
Chr7.gn1143.rna1	IntrPro	Dbxref=InterPro:IPR024571,PFAM:PF11838
Chr9.gn569.rna1	TrEMBL	A0A6J1QF77	3.07e-18	95.9	tigger transposable element-derived protein 1-like OS=Temnothorax curvispinosus OX=300111 GN=LOC112460138 PE=4 SV=1	Temnothorax curvispinosus	LOC112460138
Chr9.gn569.rna1	OrthoDB	Msex2.04179	8.37e-15	82.8	DDE superfamily endonuclease domain	Manduca sexta	Msex2.04179
Chr9.gn569.rna1	NT	XM_026139237.1	3.86e-37	57	tigger transposable element-derived protein 1-like (LOC113004816), partial mRNA	Solenopsis invicta	LOC113004816
Chr9.gn569.rna1	Sprot	No hit
Chr9.gn569.rna1	IntrPro	No hit
Chr1.gn2322.rna1	OrthoDB	XP_019755051.1	0.0	895	109533965	Dendroctonus ponderosae	109533965
Chr1.gn2322.rna1	TrEMBL	A0A6J2YNK2	1.01e-312	886	Alanine--tRNA ligase OS=Sitophilus oryzae OX=7048 GN=LOC115889086 PE=3 SV=1	Sitophilus oryzae	LOC115889086
Chr1.gn2322.rna1	Sprot	Q9VRJ1	3.03e-157	481	Alanine--tRNA ligase, mitochondrial OS=Drosophila melanogaster OX=7227 GN=AlaRS-m PE=2 SV=1	Drosophila melanogaster	AlaRS-m
Chr1.gn2322.rna1	NT	XM_025300284.1	8.02e-72	97	histone-lysine N-methyltransferase SETMAR-like (LOC112588922), mRNA	Harpegnathos saltator	LOC112588922
Chr1.gn2322.rna1	IntrPro	Dbxref=CDD:cd00673,InterPro:IPR002318,InterPro:IPR009000,InterPro:IPR018162,InterPro:IPR018163,InterPro:IPR018164,InterPro:IPR018165,PANTHER:PTHR11777,PANTHER:PTHR11777:SF8,PRINTS:PR00980,PFAM:PF01411,ProSiteProfiles:PS50860,SUPERFAMILY:SSF101353,SUPERFAMILY:SSF50447,SUPERFAMILY:SSF55186,SUPERFAMILY:SSF55681;Ontology_term=GO:0000166
Chr11.gn1.rna1	TrEMBL	A0A034VLJ2	2.69e-35	130	Uncharacterized protein OS=Bactrocera dorsalis OX=27457 PE=4 SV=1	Bactrocera dorsalis	N/A
Chr11.gn1.rna1	OrthoDB	XP_017467036.1	4.98e-29	112	jerky protein homolog-like	Rhagoletis zephyria	LOC108359617
Chr11.gn1.rna1	Sprot	No hit
Chr11.gn1.rna1	NT	No hit
Chr11.gn1.rna1	IntrPro	No hit
Chr7.gn160.rna1	TrEMBL	A0A0A9XBE6	1.72e-20	90.9	Uncharacterized protein (Fragment) OS=Lygus hesperus OX=30085 GN=CM83_28839 PE=4 SV=1	Lygus hesperus	CM83_28839
Chr7.gn160.rna1	OrthoDB	Mca24216	4.35e-18	79.0		Myzus cerasi	Mca24216
Chr7.gn160.rna1	Sprot	No hit
Chr7.gn160.rna1	NT	No hit
Chr7.gn160.rna1	IntrPro	No hit
Chr9.gn123.rna1	OrthoDB	XP_023013848.1	2.64e-19	93.2	uncharacterized protein LOC111503708	Leptinotarsa decemlineata	LOC111503708
Chr9.gn123.rna1	TrEMBL	V5I8C7	7.85e-14	82.4	Uncharacterized protein OS=Anoplophora glabripennis OX=217634 PE=4 SV=1	Anoplophora glabripennis	N/A
Chr9.gn123.rna1	Sprot	No hit
Chr9.gn123.rna1	NT	No hit
Chr9.gn123.rna1	IntrPro	No hit
Chr8.gn2043.rna1	TrEMBL	A0A6J2YF36	4.90e-18	90.1	uncharacterized protein LOC115886473 isoform X2 OS=Sitophilus oryzae OX=7048 GN=LOC115886473 PE=4 SV=1	Sitophilus oryzae	LOC115886473
Chr8.gn2043.rna1	OrthoDB	XP_019769902.1	1.94e-17	84.0	uncharacterized protein LOC109544255 isoform X1	Dendroctonus ponderosae	LOC109544255
Chr8.gn2043.rna1	Sprot	No hit
Chr8.gn2043.rna1	NT	No hit
Chr8.gn2043.rna1	IntrPro	No hit
Chr2.gn3668.rna1	TrEMBL	A0A1Y1K537	1.36e-186	539	Uncharacterized protein OS=Photinus pyralis OX=7054 PE=4 SV=1	Photinus pyralis	N/A
Chr2.gn3668.rna1	OrthoDB	XP_023018090.1	4.47e-73	234	jerky protein homolog-like	Leptinotarsa decemlineata	LOC111507076
Chr2.gn3668.rna1	Sprot	No hit
Chr2.gn3668.rna1	NT	No hit
Chr2.gn3668.rna1	IntrPro	Dbxref=InterPro:IPR007889,InterPro:IPR009057,PFAM:PF05225,SUPERFAMILY:SSF46689;Ontology_term=GO:0003677
Chr7.gn1175.rna1	OrthoDB	HVIT005596	1.30e-20	89.4		Homalodisca vitripennis	HVIT005596
Chr7.gn1175.rna1	NT	OE006883.1	2.54e-50	71	4_Tte_b3v08	N/A	N/A
Chr7.gn1175.rna1	TrEMBL	A0A2H1WXD0	8.01e-11	68.6	SFRICE_035015 OS=Spodoptera frugiperda OX=7108 GN=SFRICE_035015 PE=4 SV=1	Spodoptera frugiperda	SFRICE_035015
Chr7.gn1175.rna1	Sprot	No hit
Chr7.gn1175.rna1	IntrPro	No hit
Chr3.gn11.rna1	OrthoDB	XP_019759224.1	0.0	752	109537100	Dendroctonus ponderosae	109537100
Chr3.gn11.rna1	TrEMBL	A0A6J2X5P0	3.49e-239	734	golgin subfamily A member 4 isoform X1 OS=Sitophilus oryzae OX=7048 GN=LOC115875066 PE=4 SV=1	Sitophilus oryzae	LOC115875066
Chr3.gn11.rna1	NT	LR990060.1	0.0	665	genome assembly, chromosome: 21	Blastobasis lacticolella	N/A
Chr3.gn11.rna1	Sprot	Q91VW5	6.31e-17	90.5	Golgin subfamily A member 4 OS=Mus musculus OX=10090 GN=Golga4 PE=1 SV=2	Mus musculus	Golga4
Chr3.gn11.rna1	IntrPro	Dbxref=PANTHER:PTHR19327
Chr1.gn569.rna1	NT	LR991091.1	0.0	1057	genome assembly, chromosome: 10	Lymantria monacha	N/A
Chr1.gn569.rna1	TrEMBL	A0A6J2YQK5	3.49e-167	488	UBX domain-containing protein 4 isoform X2 OS=Sitophilus oryzae OX=7048 GN=LOC115889271 PE=4 SV=1	Sitophilus oryzae	LOC115889271
Chr1.gn569.rna1	OrthoDB	XP_019759407.1	2.40e-67	229	109537228	Dendroctonus ponderosae	109537228
Chr1.gn569.rna1	Sprot	Q3ZBU9	1.38e-21	100	UBX domain-containing protein 4 OS=Bos taurus OX=9913 GN=UBXN4 PE=2 SV=2	Bos taurus	UBXN4
Chr1.gn569.rna1	IntrPro	Dbxref=CDD:cd16117,InterPro:IPR001012,InterPro:IPR029071,InterPro:IPR036249,PANTHER:PTHR46424,PFAM:PF00789,ProSiteProfiles:PS50033,SMART:SM00166,SUPERFAMILY:SSF52833,SUPERFAMILY:SSF54236
Chr1.gn2354.rna1	NT	LR991084.1	0.0	784	genome assembly, chromosome: 3	Lymantria monacha	N/A
Chr1.gn2354.rna1	OrthoDB	XP_019753349.1	0.0	564	transmembrane protein 68 isoform X1	Dendroctonus ponderosae	LOC109532751
Chr1.gn2354.rna1	TrEMBL	A0A6J2YPN8	2.30e-189	533	transmembrane protein 68 isoform X1 OS=Sitophilus oryzae OX=7048 GN=LOC115888985 PE=4 SV=1	Sitophilus oryzae	LOC115888985
Chr1.gn2354.rna1	Sprot	Q0VCR6	8.65e-97	292	Transmembrane protein 68 OS=Bos taurus OX=9913 GN=TMEM68 PE=2 SV=1	Bos taurus	TMEM68
Chr1.gn2354.rna1	IntrPro	Dbxref=CDD:cd07987,InterPro:IPR002123,PANTHER:PTHR22753,PANTHER:PTHR22753:SF23,PFAM:PF01553,SUPERFAMILY:SSF69593
Chr10.gn2758.rna1	NT	LR990060.1	0.0	646	genome assembly, chromosome: 21	Blastobasis lacticolella	N/A
Chr10.gn2758.rna1	TrEMBL	U4U7C6	1.81e-82	275	Uncharacterized protein OS=Dendroctonus ponderosae OX=77166 GN=D910_03920 PE=4 SV=1	Dendroctonus ponderosae	D910_03920
Chr10.gn2758.rna1	OrthoDB	XP_023025762.1	2.56e-66	220	voltage-dependent T-type calcium channel subunit alpha-1G-like	Leptinotarsa decemlineata	LOC111513767
Chr10.gn2758.rna1	Sprot	O95180	1.07e-31	123	Voltage-dependent T-type calcium channel subunit alpha-1H OS=Homo sapiens OX=9606 GN=CACNA1H PE=1 SV=4	Homo sapiens	CACNA1H
Chr10.gn2758.rna1	IntrPro	Dbxref=InterPro:IPR005821,InterPro:IPR043203,PANTHER:PTHR10037,PANTHER:PTHR10037:SF230,PFAM:PF00520,SUPERFAMILY:SSF81324;Ontology_term=GO:0005216,GO:0006811,GO:0016020,GO:0055085
Chr10.gn325.rna1	NT	XM_035353656.1	2.83e-174	208	zinc finger MYM-type protein 5-like (LOC118184022), mRNA	Stegodyphus dumicola	LOC118184022
Chr10.gn325.rna1	TrEMBL	T1FCT4	1.06e-36	132	Uncharacterized protein OS=Helobdella robusta OX=6412 GN=20206633 PE=4 SV=1	Helobdella robusta	20206633
Chr10.gn325.rna1	OrthoDB	XP_012269120.1	9.42e-09	57.8	zinc finger MYM-type protein 1-like	Athalia rosae	LOC105693642
Chr10.gn325.rna1	Sprot	No hit
Chr10.gn325.rna1	IntrPro	No hit
Chr9.gn155.rna1	NT	XM_029318220.1	0.0	492	histone-lysine N-methyltransferase SETMAR-like (LOC114942773), mRNA	Nylanderia fulva	LOC114942773
Chr9.gn155.rna1	OrthoDB	XP_019757155.1	6.61e-80	258	Carboxylic ester hydrolase	Dendroctonus ponderosae	109535668
Chr9.gn155.rna1	TrEMBL	J3JWV2	4.32e-76	253	Carboxylic ester hydrolase OS=Dendroctonus ponderosae OX=77166 PE=2 SV=1	Dendroctonus ponderosae	N/A
Chr9.gn155.rna1	Sprot	Q62889	2.52e-19	92.4	Neuroligin-3 OS=Rattus norvegicus OX=10116 GN=Nlgn3 PE=1 SV=1	Rattus norvegicus	Nlgn3
Chr9.gn155.rna1	IntrPro	Dbxref=InterPro:IPR002018,InterPro:IPR029058,PANTHER:PTHR11559,PANTHER:PTHR11559:SF405,PFAM:PF00135,SUPERFAMILY:SSF53474
Chr1.gn2680.rna1	TrEMBL	A0A1B6E0G7	1.28e-07	59.3	PRE_C2HC domain-containing protein OS=Clastoptera arizonana OX=38151 GN=g.37124 PE=4 SV=1	Clastoptera arizonana	g.37124
Chr1.gn2680.rna1	Sprot	No hit
Chr1.gn2680.rna1	NT	No hit
Chr1.gn2680.rna1	OrthoDB	No hit
Chr1.gn2680.rna1	IntrPro	No hit
Chr2.gn3254.rna1	TrEMBL	N6TZP3	1.27e-210	605	Kelch-like protein diablo (Fragment) OS=Dendroctonus ponderosae OX=77166 GN=D910_00446 PE=4 SV=1	Dendroctonus ponderosae	D910_00446
Chr2.gn3254.rna1	OrthoDB	XP_023020780.1	0.0	573	kelch-like protein 10 isoform X1	Leptinotarsa decemlineata	LOC111509299
Chr2.gn3254.rna1	Sprot	Q9D5V2	5.96e-110	341	Kelch-like protein 10 OS=Mus musculus OX=10090 GN=Klhl10 PE=1 SV=1	Mus musculus	Klhl10
Chr2.gn3254.rna1	NT	No hit
Chr2.gn3254.rna1	IntrPro	Dbxref=InterPro:IPR000210,InterPro:IPR006652,InterPro:IPR011333,InterPro:IPR011705,InterPro:IPR015915,PANTHER:PTHR24412,PANTHER:PTHR24412:SF172,PRINTS:PR00501,PFAM:PF00651,PFAM:PF01344,PFAM:PF07707,ProSiteProfiles:PS50097,SMART:SM00225,SMART:SM00612,SMART:SM00875,SUPERFAMILY:SSF117281,SUPERFAMILY:SSF54695;Ontology_term=GO:0005515
Chr1.gn895.rna1	TrEMBL	A0A6J2YMN7	0.0	2207	Glutamyl-tRNA synthetase OS=Sitophilus oryzae OX=7048 GN=LOC115889406 PE=3 SV=1	Sitophilus oryzae	LOC115889406
Chr1.gn895.rna1	OrthoDB	XP_008195509.1	0.0	1995	bifunctional glutamate/proline--tRNA ligase	Tribolium castaneum	LOC657584
Chr1.gn895.rna1	Sprot	P28668	0.0	1016	Bifunctional glutamate/proline--tRNA ligase OS=Drosophila melanogaster OX=7227 GN=GluProRS PE=1 SV=2	Drosophila melanogaster	GluProRS
Chr1.gn895.rna1	NT	XM_029318220.1	0.0	509	histone-lysine N-methyltransferase SETMAR-like (LOC114942773), mRNA	Nylanderia fulva	LOC114942773
Chr1.gn895.rna1	IntrPro	Dbxref=CDD:cd00778,CDD:cd00807,CDD:cd00862,CDD:cd00936,InterPro:IPR000738,InterPro:IPR000924,InterPro:IPR001412,InterPro:IPR002314,InterPro:IPR004154,InterPro:IPR004499,InterPro:IPR004526,InterPro:IPR006195,InterPro:IPR009068,InterPro:IPR011035,InterPro:IPR016061,InterPro:IPR017449,InterPro:IPR020058,InterPro:IPR020059,InterPro:IPR033721,InterPro:IPR036282,PANTHER:PTHR43382,PRINTS:PR00987,PFAM:PF…
Chr3.gn858.rna1	TrEMBL	A0A6J2Y488	2.07e-137	419	Reverse transcriptase OS=Sitophilus oryzae OX=7048 GN=LOC115883593 PE=4 SV=1	Sitophilus oryzae	LOC115883593
Chr3.gn858.rna1	OrthoDB	Msex2.04800	1.06e-96	297	Integrase, catalytic core	Manduca sexta	Msex2.04800
Chr3.gn858.rna1	Sprot	P0CT39	4.87e-22	100	Transposon Tf2-6 polyprotein OS=Schizosaccharomyces pombe (strain 972 / ATCC 24843) OX=284812 GN=Tf2-6 PE=3 SV=1	Schizosaccharomyces pombe (strain 972 / ATCC 24843)	Tf2-6
Chr3.gn858.rna1	NT	No hit
Chr3.gn858.rna1	IntrPro	Dbxref=InterPro:IPR001584,InterPro:IPR012337,PANTHER:PTHR24559,PANTHER:PTHR24559:SF367,PFAM:PF00665,ProSiteProfiles:PS50994,SUPERFAMILY:SSF53098
Chr9.gn481.rna1	OrthoDB	XP_019761328.1	2.67e-44	165	potassium/sodium hyperpolarization-activated cyclic nucleotide-gated channel 3-like	Dendroctonus ponderosae	LOC109538518
Chr9.gn481.rna1	TrEMBL	A0A482V8Q3	2.48e-40	157	Potassium/sodium hyperpolarization-activated cyclic nucleotide-gated channel 4-like OS=Asbolus verrucosus OX=1661398 GN=BDFB_008103 PE=4 SV=1	Asbolus verrucosus	BDFB_008103
Chr9.gn481.rna1	Sprot	Q9TV66	4.10e-24	107	Potassium/sodium hyperpolarization-activated cyclic nucleotide-gated channel 4 OS=Oryctolagus cuniculus OX=9986 GN=HCN4 PE=2 SV=1	Oryctolagus cuniculus	HCN4
Chr9.gn481.rna1	NT	No hit
Chr9.gn481.rna1	IntrPro	Dbxref=CDD:cd00038,InterPro:IPR000595,InterPro:IPR018490,PANTHER:PTHR45689,PANTHER:PTHR45689:SF9,PFAM:PF00027,ProSiteProfiles:PS50042,SMART:SM00100,SUPERFAMILY:SSF51206
Chr10.gn651.rna1	TrEMBL	A0A6J2YCJ4	2.60e-39	145	Gustatory receptor OS=Sitophilus oryzae OX=7048 GN=LOC115885764 PE=3 SV=1	Sitophilus oryzae	LOC115885764
Chr10.gn651.rna1	OrthoDB	XP_008191523.1	2.70e-37	136	Gustatory receptor	Tribolium castaneum	TcGr2
Chr10.gn651.rna1	Sprot	Q9VPT1	6.66e-10	59.3	Gustatory and odorant receptor 21a OS=Drosophila melanogaster OX=7227 GN=Gr21a PE=1 SV=3	Drosophila melanogaster	Gr21a
Chr10.gn651.rna1	NT	No hit
Chr10.gn651.rna1	IntrPro	Dbxref=InterPro:IPR013604,PANTHER:PTHR21143,PANTHER:PTHR21143:SF109
Chr3.gn43.rna1	TrEMBL	A0A1B6J382	2.48e-17	88.2	Endo/exonuclease/phosphatase domain-containing protein (Fragment) OS=Homalodisca liturata OX=320908 GN=g.6632 PE=4 SV=1	Homalodisca liturata	g.6632
Chr3.gn43.rna1	OrthoDB	FOCC001276	2.30e-11	67.4	Endonuclease/exonuclease/phosphatase	Frankliniella occidentalis	FOCC001276
Chr3.gn43.rna1	Sprot	No hit
Chr3.gn43.rna1	NT	No hit
Chr3.gn43.rna1	IntrPro	Dbxref=InterPro:IPR036691,PANTHER:PTHR33776,PANTHER:PTHR33776:SF4,SUPERFAMILY:SSF56219
Chr4.gn1445.rna1	TrEMBL	A0A482VUG9	1.48e-17	87.0	Uncharacterized protein (Fragment) OS=Asbolus verrucosus OX=1661398 GN=BDFB_015209 PE=4 SV=1	Asbolus verrucosus	BDFB_015209
Chr4.gn1445.rna1	OrthoDB	XP_023310999.1	1.78e-14	79.7	uncharacterized protein LOC111691833	Anoplophora glabripennis	LOC111691833
Chr4.gn1445.rna1	Sprot	No hit
Chr4.gn1445.rna1	NT	No hit
Chr4.gn1445.rna1	IntrPro	No hit
Chr1.gn2386.rna1	TrEMBL	A0A6J2YSS9	5.51e-138	397	thioredoxin-like protein 1 OS=Sitophilus oryzae OX=7048 GN=LOC115890259 PE=4 SV=1	Sitophilus oryzae	LOC115890259
Chr1.gn2386.rna1	OrthoDB	XP_018567193.1	1.67e-130	373	thioredoxin-like protein 1	Anoplophora glabripennis	LOC108907851
Chr1.gn2386.rna1	Sprot	Q8CDN6	3.04e-72	224	Thioredoxin-like protein 1 OS=Mus musculus OX=10090 GN=Txnl1 PE=1 SV=3	Mus musculus	Txnl1
Chr1.gn2386.rna1	NT	XM_020024092.1	1.49e-20	39	thioredoxin-like protein 1 (LOC109607612), mRNA	Aethina tumida	LOC109607612
Chr1.gn2386.rna1	IntrPro	Dbxref=CDD:cd02947,InterPro:IPR008979,InterPro:IPR010400,InterPro:IPR013766,InterPro:IPR017937,InterPro:IPR036249,PANTHER:PTHR46115,PANTHER:PTHR46115:SF1,PRINTS:PR00421,PFAM:PF00085,PFAM:PF06201,ProSitePatterns:PS00194,ProSiteProfiles:PS51352,ProSiteProfiles:PS51532,SUPERFAMILY:SSF49785,SUPERFAMILY:SSF52833
Chr2.gn3580.rna1	NT	XM_024230072.1	0.0	610	zinc finger BED domain-containing protein 5-like (LOC112128222), mRNA	Cimex lectularius	LOC112128222
Chr2.gn3580.rna1	TrEMBL	A0A6J2YCW3	2.14e-123	356	charged multivesicular body protein 1b OS=Sitophilus oryzae OX=7048 GN=LOC115885859 PE=3 SV=1	Sitophilus oryzae	LOC115885859
Chr2.gn3580.rna1	OrthoDB	XP_018569674.1	2.82e-122	349	charged multivesicular body protein 1b	Anoplophora glabripennis	LOC108909747
Chr2.gn3580.rna1	Sprot	Q5ZKX1	2.77e-86	256	Charged multivesicular body protein 1b OS=Gallus gallus OX=9031 GN=CHMP1B PE=2 SV=1	Gallus gallus	CHMP1B
Chr2.gn3580.rna1	IntrPro	Dbxref=InterPro:IPR005024,PANTHER:PTHR10476,PANTHER:PTHR10476:SF18,PFAM:PF03357
Chr9.gn187.rna1	TrEMBL	A0A6A4KP10	3.17e-10	61.6	Uncharacterized protein OS=Apolygus lucorum OX=248454 GN=GE061_04022 PE=4 SV=1	Apolygus lucorum	GE061_04022
Chr9.gn187.rna1	OrthoDB	Mca15057	6.78e-07	49.3		Myzus cerasi	Mca15057
Chr9.gn187.rna1	Sprot	No hit
Chr9.gn187.rna1	NT	No hit
Chr9.gn187.rna1	IntrPro	No hit
Chr2.gn3286.rna1	TrEMBL	A0A6J2YEZ9	0.0	1075	uncharacterized protein LOC115887268 isoform X1 OS=Sitophilus oryzae OX=7048 GN=LOC115887268 PE=4 SV=1	Sitophilus oryzae	LOC115887268
Chr2.gn3286.rna1	OrthoDB	XP_019764298.1	0.0	995	J3JVM2_DENPD	Dendroctonus ponderosae	LOC109540384
Chr2.gn3286.rna1	NT	LR991084.1	0.0	747	genome assembly, chromosome: 3	Lymantria monacha	N/A
Chr2.gn3286.rna1	Sprot	H9J9M0	0.0	632	Chitin deacetylase 1 OS=Bombyx mori OX=7091 GN=CDA1 PE=1 SV=1	Bombyx mori	CDA1
Chr2.gn3286.rna1	IntrPro	Dbxref=CDD:cd00112,CDD:cd10974,InterPro:IPR002172,InterPro:IPR002557,InterPro:IPR011330,InterPro:IPR023415,InterPro:IPR036055,InterPro:IPR036508,PANTHER:PTHR45985,PANTHER:PTHR45985:SF1,PFAM:PF00057,PFAM:PF01607,ProSitePatterns:PS01209,ProSiteProfiles:PS50068,ProSiteProfiles:PS50940,SMART:SM00192,SMART:SM00494,SUPERFAMILY:SSF57424,SUPERFAMILY:SSF57625,SUPERFAMILY:SSF88713;Ontology_term=GO:0008061
Chr4.gn1771.rna1	TrEMBL	A0A6J2YSM8	1.34e-127	382	uncharacterized protein LOC115890897 OS=Sitophilus oryzae OX=7048 GN=LOC115890897 PE=4 SV=1	Sitophilus oryzae	LOC115890897
Chr4.gn1771.rna1	OrthoDB	XP_018569816.1	9.97e-67	222	uncharacterized protein LOC108909865	Anoplophora glabripennis	LOC108909865
Chr4.gn1771.rna1	Sprot	No hit
Chr4.gn1771.rna1	NT	No hit
Chr4.gn1771.rna1	IntrPro	Dbxref=InterPro:IPR004119,InterPro:IPR011009,InterPro:IPR015897,PANTHER:PTHR11012,PANTHER:PTHR11012:SF55,PFAM:PF02958,SMART:SM00587,SUPERFAMILY:SSF56112
Chr11.gn499.rna1	TrEMBL	A0A1Y1M3Z3	1.05e-09	65.9	Reverse transcriptase domain-containing protein OS=Photinus pyralis OX=7054 PE=4 SV=1	Photinus pyralis	N/A
Chr11.gn499.rna1	OrthoDB	XP_013169614.1	5.67e-07	52.4	uncharacterized protein LOC106119245	Papilio xuthus	LOC106119245
Chr11.gn499.rna1	Sprot	No hit
Chr11.gn499.rna1	NT	No hit
Chr11.gn499.rna1	IntrPro	No hit
Chr1.gn187.rna1	NT	OC321561.1	0.0	1093	3_Tce_b3v08	N/A	N/A
Chr1.gn187.rna1	TrEMBL	J3JT60	5.62e-134	389	ACB domain-containing protein OS=Dendroctonus ponderosae OX=77166 PE=2 SV=1	Dendroctonus ponderosae	N/A
Chr1.gn187.rna1	OrthoDB	XP_019868591.1	3.94e-135	388	acyl-CoA-binding domain-containing protein 5	Aethina tumida	LOC109597371
Chr1.gn187.rna1	Sprot	Q641E3	1.80e-38	143	Acyl-CoA-binding domain-containing protein 5 OS=Xenopus laevis OX=8355 GN=acbd5 PE=2 SV=1	Xenopus laevis	acbd5
Chr1.gn187.rna1	IntrPro	Dbxref=InterPro:IPR000582,InterPro:IPR022408,InterPro:IPR035984,PANTHER:PTHR23310,PANTHER:PTHR23310:SF77,PRINTS:PR00689,PFAM:PF00887,ProSitePatterns:PS00880,ProSiteProfiles:PS51228,SUPERFAMILY:SSF47027;Ontology_term=GO:0000062
Chr1.gn1715.rna1	TrEMBL	N6TAG8	4.48e-07	55.5	VOC domain-containing protein (Fragment) OS=Dendroctonus ponderosae OX=77166 GN=YQE_08671 PE=4 SV=1	Dendroctonus ponderosae	YQE_08671
Chr1.gn1715.rna1	Sprot	No hit
Chr1.gn1715.rna1	NT	No hit
Chr1.gn1715.rna1	OrthoDB	No hit
Chr1.gn1715.rna1	IntrPro	No hit
Chr7.gn20.rna1	NT	XR_004759087.1	4.45e-157	189	uncharacterized LOC118194409 (LOC118194409), ncRNA	Stegodyphus dumicola	LOC118194409
Chr7.gn20.rna1	TrEMBL	T1F2K8	2.20e-43	148	Uncharacterized protein OS=Helobdella robusta OX=6412 GN=20203057 PE=4 SV=1	Helobdella robusta	20203057
Chr7.gn20.rna1	Sprot	No hit
Chr7.gn20.rna1	OrthoDB	No hit
Chr7.gn20.rna1	IntrPro	No hit
Chr10.gn2376.rna1	TrEMBL	A0A6J2X2R4	0.0	3567	protein split ends-like isoform X3 OS=Sitophilus oryzae OX=7048 GN=LOC115874399 PE=4 SV=1	Sitophilus oryzae	LOC115874399
Chr10.gn2376.rna1	OrthoDB	XP_018573641.1	0.0	794	protein split ends isoform X1	Anoplophora glabripennis	LOC108912746
Chr10.gn2376.rna1	NT	LR991084.1	0.0	768	genome assembly, chromosome: 3	Lymantria monacha	N/A
Chr10.gn2376.rna1	Sprot	Q8SX83	2.08e-117	425	Protein split ends OS=Drosophila melanogaster OX=7227 GN=spen PE=1 SV=2	Drosophila melanogaster	spen
Chr10.gn2376.rna1	IntrPro	Dbxref=CDD:cd12348,CDD:cd12349,CDD:cd12350,InterPro:IPR000504,InterPro:IPR010912,InterPro:IPR012921,InterPro:IPR016194,InterPro:IPR034172,InterPro:IPR034173,InterPro:IPR034174,InterPro:IPR035979,PANTHER:PTHR23189,PANTHER:PTHR23189:SF48,PFAM:PF00076,PFAM:PF07744,ProSiteProfiles:PS50102,ProSiteProfiles:PS50917,SMART:SM00360,SUPERFAMILY:SSF100939,SUPERFAMILY:SSF54928;Ontology_term=GO:0003676
Chr6.gn1068.rna1	TrEMBL	A0A5N4AS55	3.61e-27	110	DDE Tnp4 domain-containing protein OS=Photinus pyralis OX=7054 GN=PPYR_07983 PE=3 SV=1	Photinus pyralis	PPYR_07983
Chr6.gn1068.rna1	OrthoDB	Mca16792	3.21e-25	96.7		Myzus cerasi	Mca16792
Chr6.gn1068.rna1	Sprot	No hit
Chr6.gn1068.rna1	NT	No hit
Chr6.gn1068.rna1	IntrPro	No hit
Chr2.gn2615.rna1	TrEMBL	A0A6J2XAT5	1.24e-155	443	uncharacterized protein LOC115876433 OS=Sitophilus oryzae OX=7048 GN=LOC115876433 PE=4 SV=1	Sitophilus oryzae	LOC115876433
Chr2.gn2615.rna1	OrthoDB	XP_019763583.1	4.99e-141	402	uncharacterized protein LOC109539948	Dendroctonus ponderosae	LOC109539948
Chr2.gn2615.rna1	NT	LR990990.1	0.0	353	genome assembly, chromosome: 3	Mamestra brassicae	N/A
Chr2.gn2615.rna1	Sprot	No hit
Chr2.gn2615.rna1	IntrPro	Dbxref=InterPro:IPR007110,PANTHER:PTHR21261,PANTHER:PTHR21261:SF6,ProSiteProfiles:PS50835
Chr3.gn476.rna1	TrEMBL	A0A6J2XKB0	2.74e-159	478	uncharacterized protein LOC115878881 OS=Sitophilus oryzae OX=7048 GN=LOC115878881 PE=4 SV=1	Sitophilus oryzae	LOC115878881
Chr3.gn476.rna1	OrthoDB	XP_018570191.2	5.81e-119	367	uncharacterized protein LOC108910148	Anoplophora glabripennis	LOC108910148
Chr3.gn476.rna1	Sprot	No hit
Chr3.gn476.rna1	NT	No hit
Chr3.gn476.rna1	IntrPro	Dbxref=CDD:cd09276,InterPro:IPR000477,InterPro:IPR002156,InterPro:IPR012337,InterPro:IPR026960,PANTHER:PTHR33332,PANTHER:PTHR33332:SF16,PFAM:PF00075,PFAM:PF00078,PFAM:PF13966,ProSiteProfiles:PS50879,SUPERFAMILY:SSF53098
Chr5.gn439.rna1	TrEMBL	U4UWL8	1.00e-71	233	Uncharacterized protein OS=Dendroctonus ponderosae OX=77166 GN=D910_11945 PE=3 SV=1	Dendroctonus ponderosae	D910_11945
Chr5.gn439.rna1	OrthoDB	XP_019760559.1	5.16e-59	196	solute carrier family 41 member 1-like	Dendroctonus ponderosae	LOC109537983
Chr5.gn439.rna1	NT	U11649.1	1.04e-119	149	clone Mp1 mariner transposase pseudogene, complete cds	Mantispa pulchella	N/A
Chr5.gn439.rna1	Sprot	Q5R839	1.78e-23	99.4	Solute carrier family 41 member 1 OS=Pongo abelii OX=9601 GN=SLC41A1 PE=2 SV=1	Pongo abelii	SLC41A1
Chr5.gn439.rna1	IntrPro	Dbxref=InterPro:IPR006667,InterPro:IPR036739,PANTHER:PTHR16228,PANTHER:PTHR16228:SF26,PFAM:PF01769,SUPERFAMILY:SSF161093
evm.model.HiC_scaffold_2085.1	TrEMBL	A0A023EZ68	1.59e-15	83.2	Putative endonuclease-reverse transcriptase (Fragment) OS=Triatoma infestans OX=30076 PE=2 SV=1	Triatoma infestans	N/A
evm.model.HiC_scaffold_2085.1	OrthoDB	XP_022185145.1	5.57e-15	76.6	uncharacterized protein LOC111044339	Nilaparvata lugens	LOC111044339
evm.model.HiC_scaffold_2085.1	Sprot	No hit
evm.model.HiC_scaffold_2085.1	NT	No hit
evm.model.HiC_scaffold_2085.1	IntrPro	No hit
Chr5.gn765.rna1	TrEMBL	A0A6J2X878	4.66e-07	58.2	piggyBac transposable element-derived protein 4-like OS=Sitophilus oryzae OX=7048 GN=LOC115875678 PE=4 SV=1	Sitophilus oryzae	LOC115875678
Chr5.gn765.rna1	Sprot	No hit
Chr5.gn765.rna1	NT	No hit
Chr5.gn765.rna1	OrthoDB	No hit
Chr5.gn765.rna1	IntrPro	No hit
Chr2.gn2941.rna1	OrthoDB	XP_019756017.1	0.0	653	109534703	Dendroctonus ponderosae	109534703
Chr2.gn2941.rna1	TrEMBL	N6TGI7	1.01e-217	608	NTP_transferase domain-containing protein (Fragment) OS=Dendroctonus ponderosae OX=77166 GN=109534703 PE=3 SV=1	Dendroctonus ponderosae	109534703
Chr2.gn2941.rna1	Sprot	Q7JZB4	0.0	561	Mannose-1-phosphate guanyltransferase beta OS=Drosophila melanogaster OX=7227 GN=CG1129 PE=1 SV=1	Drosophila melanogaster	CG1129
Chr2.gn2941.rna1	NT	XM_006619419.2	3.78e-76	100	mannose-1-phosphate guanyltransferase beta (LOC102680134), mRNA	Apis dorsata	LOC102680134
Chr2.gn2941.rna1	IntrPro	Dbxref=CDD:cd06425,InterPro:IPR001451,InterPro:IPR005835,InterPro:IPR018357,InterPro:IPR029044,PANTHER:PTHR22572,PANTHER:PTHR22572:SF15,PFAM:PF00132,PFAM:PF00483,ProSitePatterns:PS00101,SUPERFAMILY:SSF53448
Chr7.gn52.rna1	NT	XM_029046208.1	2.76e-115	143	jerky protein homolog-like (LOC114805346), mRNA	Zeugodacus cucurbitae	LOC114805346
Chr7.gn52.rna1	OrthoDB	XP_011196233.1	7.15e-30	120	jerky protein homolog-like	Zeugodacus cucurbitae	LOC105221178
Chr7.gn52.rna1	TrEMBL	A0A034VLJ7	8.40e-19	91.7	Jerky protein-like protein OS=Bactrocera dorsalis OX=27457 GN=JERKL PE=4 SV=1	Bactrocera dorsalis	JERKL
Chr7.gn52.rna1	Sprot	No hit
Chr7.gn52.rna1	IntrPro	No hit
Chr7.gn728.rna1	NT	LR991030.1	3.11e-140	170	genome assembly, chromosome: 11	Cosmia trapezina	N/A
Chr7.gn728.rna1	OrthoDB	Putative	3.04e-33	122	zinc finger protein 354b isoform x1 Putative zinc finger protein 354b isoform x1	Lasius niger	KMQ84234.1
Chr7.gn728.rna1	TrEMBL	A0A0J7K1R3	5.44e-30	119	Putative zinc finger protein 354b isoform x1 OS=Lasius niger OX=67767 GN=RF55_18137 PE=4 SV=1	Lasius niger	RF55_18137
Chr7.gn728.rna1	Sprot	No hit
Chr7.gn728.rna1	IntrPro	No hit
Chr1.gn1301.rna1	TrEMBL	A0A6J2Y9M3	8.81e-07	53.5	uncharacterized protein LOC115885720 OS=Sitophilus oryzae OX=7048 GN=LOC115885720 PE=4 SV=1	Sitophilus oryzae	LOC115885720
Chr1.gn1301.rna1	Sprot	No hit
Chr1.gn1301.rna1	NT	No hit
Chr1.gn1301.rna1	OrthoDB	No hit
Chr1.gn1301.rna1	IntrPro	No hit
Chr4.gn2978.rna1	TrEMBL	A0A6J2YBJ7	3.58e-35	129	uncharacterized protein LOC115885492 OS=Sitophilus oryzae OX=7048 GN=LOC115885492 PE=4 SV=1	Sitophilus oryzae	LOC115885492
Chr4.gn2978.rna1	OrthoDB	MCINX014785	1.18e-32	118	DNA binding HTH domain, Psq-type	Melitaea cinxia	MCINX014785
Chr4.gn2978.rna1	Sprot	No hit
Chr4.gn2978.rna1	NT	No hit
Chr4.gn2978.rna1	IntrPro	No hit
Chr11.gn2605.rna1	OrthoDB	XP_019766694.1	0.0	559	109542081	Dendroctonus ponderosae	109542081
Chr11.gn2605.rna1	TrEMBL	A0A6J2YF87	7.12e-184	525	Calreticulin OS=Sitophilus oryzae OX=7048 GN=LOC115886503 PE=3 SV=1	Sitophilus oryzae	LOC115886503
Chr11.gn2605.rna1	Sprot	Q7Z1E6	4.89e-160	458	Calreticulin OS=Bombyx mori OX=7091 GN=crt PE=1 SV=1	Bombyx mori	crt
Chr11.gn2605.rna1	NT	MG617770.1	7.95e-64	87	calreticulin (Crc) gene, partial cds	Acanthocnemus nigricans	Crc
Chr11.gn2605.rna1	IntrPro	Dbxref=InterPro:IPR001580,InterPro:IPR009033,InterPro:IPR009169,InterPro:IPR013320,InterPro:IPR018124,PANTHER:PTHR11073,PANTHER:PTHR11073:SF41,PIRSF:PIRSF002356,PRINTS:PR00626,PFAM:PF00262,ProSitePatterns:PS00803,ProSitePatterns:PS00804,SUPERFAMILY:SSF49899,SUPERFAMILY:SSF63887
Chr4.gn2238.rna1	NT	LR991084.1	0.0	730	genome assembly, chromosome: 3	Lymantria monacha	N/A
Chr4.gn2238.rna1	TrEMBL	A0A6J2XMC6	6.84e-256	714	myrosinase 1-like OS=Sitophilus oryzae OX=7048 GN=LOC115879462 PE=3 SV=1	Sitophilus oryzae	LOC115879462
Chr4.gn2238.rna1	OrthoDB	XP_019761744.1	0.0	671	myrosinase 1-like	Dendroctonus ponderosae	LOC109538800
Chr4.gn2238.rna1	Sprot	Q95X01	4.82e-103	317	Myrosinase 1 OS=Brevicoryne brassicae OX=69196 PE=1 SV=1	Brevicoryne brassicae	N/A
Chr4.gn2238.rna1	IntrPro	Dbxref=InterPro:IPR001360,InterPro:IPR017853,PANTHER:PTHR10353,PANTHER:PTHR10353:SF36,PRINTS:PR00131,PFAM:PF00232,SUPERFAMILY:SSF51445;Ontology_term=GO:0004553,GO:0005975
Chr5.gn797.rna1	TrEMBL	A0A6J2YBH5	4.09e-108	328	Hexosyltransferase OS=Sitophilus oryzae OX=7048 GN=LOC115885708 PE=3 SV=1	Sitophilus oryzae	LOC115885708
Chr5.gn797.rna1	OrthoDB	Hexosyltransferase	1.57e-75	240	Hexosyltransferase	Habropoda laboriosa	XP_017788047.1
Chr5.gn797.rna1	Sprot	Q9BYG0	7.14e-39	143	Lactosylceramide 1,3-N-acetyl-beta-D-glucosaminyltransferase OS=Homo sapiens OX=9606 GN=B3GNT5 PE=1 SV=1	Homo sapiens	B3GNT5
Chr5.gn797.rna1	NT	No hit
Chr5.gn797.rna1	IntrPro	Dbxref=InterPro:IPR002659,PANTHER:PTHR11214,PANTHER:PTHR11214:SF247,PFAM:PF01762
Chr7.gn84.rna1	OrthoDB	ankyrin-1-like	4.40e-22	104	isoform X1 ankyrin-1-like isoform X1	Pseudomyrmex gracilis	XP_020291433.1
Chr7.gn84.rna1	TrEMBL	C0R3E7	5.94e-15	86.3	Ankyrin repeat domain protein OS=Wolbachia sp. subsp. Drosophila simulans (strain wRi) OX=66084 GN=WRi_006810 PE=4 SV=1	Wolbachia sp. subsp. Drosophila simulans (strain wRi)	WRi_006810
Chr7.gn84.rna1	Sprot	Q4UMH6	2.81e-15	81.6	Putative ankyrin repeat protein RF_0381 OS=Rickettsia felis (strain ATCC VR-1525 / URRWXCal2) OX=315456 GN=RF_0381 PE=4 SV=1	Rickettsia felis (strain ATCC VR-1525 / URRWXCal2)	RF_0381
Chr7.gn84.rna1	NT	No hit
Chr7.gn84.rna1	IntrPro	Dbxref=InterPro:IPR002110,InterPro:IPR020683,InterPro:IPR036770,PANTHER:PTHR24180,PFAM:PF12796,ProSiteProfiles:PS50088,ProSiteProfiles:PS50297,SMART:SM00248,SUPERFAMILY:SSF48403;Ontology_term=GO:0005515
Chr10.gn1737.rna1	TrEMBL	A0A6J2YK83	1.22e-130	374	SREBP regulating gene protein OS=Sitophilus oryzae OX=7048 GN=LOC115888743 PE=3 SV=1	Sitophilus oryzae	LOC115888743
Chr10.gn1737.rna1	OrthoDB	XP_018564091.1	2.74e-109	316	UPF0454 protein C12orf49 homolog	Anoplophora glabripennis	LOC108905616
Chr10.gn1737.rna1	Sprot	Q503V3	2.73e-56	179	UPF0454 protein C12orf49 homolog OS=Danio rerio OX=7955 GN=zgc:110063 PE=2 SV=1	Danio rerio	zgc:110063
Chr10.gn1737.rna1	NT	No hit
Chr10.gn1737.rna1	IntrPro	Dbxref=InterPro:IPR019352,PANTHER:PTHR13481,PFAM:PF10218;Ontology_term=GO:2000640
Chr11.gn2931.rna1	NT	XM_028297620.1	0.0	851	general transcription factor II-I repeat domain-containing protein 2A-like (LOC114346877), mRNA	Diabrotica virgifera virgifera	LOC114346877
Chr11.gn2931.rna1	TrEMBL	A0A6J2XT98	1.96e-170	484	solute carrier family 25 member 35-like OS=Sitophilus oryzae OX=7048 GN=LOC115881421 PE=3 SV=1	Sitophilus oryzae	LOC115881421
Chr11.gn2931.rna1	OrthoDB	XP_019771649.1	1.32e-158	449	J3JTM1_DENPD	Dendroctonus ponderosae	LOC109545418
Chr11.gn2931.rna1	Sprot	Q5SWT3	1.21e-105	313	Solute carrier family 25 member 35 OS=Mus musculus OX=10090 GN=Slc25a35 PE=1 SV=2	Mus musculus	Slc25a35
Chr11.gn2931.rna1	IntrPro	Dbxref=InterPro:IPR018108,InterPro:IPR023395,PANTHER:PTHR45928,PANTHER:PTHR45928:SF1,PFAM:PF00153,ProSiteProfiles:PS50920,SUPERFAMILY:SSF103506
Chr7.gn1623.rna1	TrEMBL	A0A6J2XEF9	1.26e-43	148	cuticle protein 19-like OS=Sitophilus oryzae OX=7048 GN=LOC115877152 PE=4 SV=1	Sitophilus oryzae	LOC115877152
Chr7.gn1623.rna1	OrthoDB	XP_019762350.1	1.25e-36	125	adult-specific cuticular protein ACP-20-like	Dendroctonus ponderosae	LOC109539181
Chr7.gn1623.rna1	Sprot	P45583	2.72e-18	78.2	Cuticle protein 19 OS=Locusta migratoria OX=7004 PE=1 SV=1	Locusta migratoria	N/A
Chr7.gn1623.rna1	NT	No hit
Chr7.gn1623.rna1	IntrPro	Dbxref=InterPro:IPR000618,InterPro:IPR031311,PANTHER:PTHR12236,PANTHER:PTHR12236:SF76,PRINTS:PR00947,PFAM:PF00379,ProSitePatterns:PS00233,ProSiteProfiles:PS51155
Chr11.gn2637.rna1	TrEMBL	A0A6J2YF09	8.25e-35	141	Nuclear cap-binding protein subunit 3 OS=Sitophilus oryzae OX=7048 GN=LOC115886618 PE=3 SV=1	Sitophilus oryzae	LOC115886618
Chr11.gn2637.rna1	OrthoDB	XP_019767727.1	9.66e-13	72.8	nuclear cap-binding protein subunit 3-like	Dendroctonus ponderosae	LOC109542794
Chr11.gn2637.rna1	Sprot	No hit
Chr11.gn2637.rna1	NT	No hit
Chr11.gn2637.rna1	IntrPro	No hit
Chr3.gn1696.rna1	NT	CP053166.1	0.0	976	isolate BJYQ chromosome 19	Carposina sasakii	N/A
Chr3.gn1696.rna1	OrthoDB	Pv.04630	3.04e-97	287	Phosphatidylinositol transfer protein	Polypedilum vanderplanki	Pv.04630
Chr3.gn1696.rna1	TrEMBL	A0A6J2XTJ4	5.77e-84	257	phosphatidylinositol transfer protein alpha isoform isoform X1 OS=Sitophilus oryzae OX=7048 GN=LOC115881501 PE=4 SV=1	Sitophilus oryzae	LOC115881501
Chr3.gn1696.rna1	Sprot	P53811	3.76e-55	177	Phosphatidylinositol transfer protein beta isoform OS=Mus musculus OX=10090 GN=Pitpnb PE=1 SV=2	Mus musculus	Pitpnb
Chr3.gn1696.rna1	IntrPro	Dbxref=InterPro:IPR001666,PANTHER:PTHR10658,PANTHER:PTHR10658:SF58,PRINTS:PR00391,PFAM:PF02121,SUPERFAMILY:SSF55961;Ontology_term=GO:0005548,GO:0015914
Chr7.gn1329.rna1	OrthoDB	XP_019762384.1	3.61e-39	141	LOW QUALITY PROTEIN: E3 ubiquitin-protein ligase HERC2	Dendroctonus ponderosae	LOC109539210
Chr7.gn1329.rna1	TrEMBL	N6TDD7	2.44e-34	132	HECT-type E3 ubiquitin transferase (Fragment) OS=Dendroctonus ponderosae OX=77166 GN=YQE_07708 PE=4 SV=1	Dendroctonus ponderosae	YQE_07708
Chr7.gn1329.rna1	Sprot	Q4U2R1	5.95e-25	99.0	E3 ubiquitin-protein ligase HERC2 OS=Mus musculus OX=10090 GN=Herc2 PE=1 SV=3	Mus musculus	Herc2
Chr7.gn1329.rna1	NT	No hit
Chr7.gn1329.rna1	IntrPro	Dbxref=InterPro:IPR021097,PANTHER:PTHR22870,PANTHER:PTHR22870:SF398,PFAM:PF11515,SUPERFAMILY:SSF63748
Chr1.gn2508.rna1	NT	LR991081.1	0.0	769	genome assembly, chromosome: Z	Lymantria monacha	N/A
Chr1.gn2508.rna1	TrEMBL	A0A6J2YMN8	3.06e-227	655	probable G-protein coupled receptor Mth-like 5 OS=Sitophilus oryzae OX=7048 GN=LOC115888490 PE=4 SV=1	Sitophilus oryzae	LOC115888490
Chr1.gn2508.rna1	OrthoDB	XP_019770959.1	0.0	577	probable G-protein coupled receptor Mth-like 5	Dendroctonus ponderosae	LOC109544967
Chr1.gn2508.rna1	Sprot	Q9VGG8	2.74e-124	386	Probable G-protein coupled receptor Mth-like 5 OS=Drosophila melanogaster OX=7227 GN=mthl5 PE=2 SV=2	Drosophila melanogaster	mthl5
Chr1.gn2508.rna1	IntrPro	Dbxref=CDD:cd15039,InterPro:IPR000832,InterPro:IPR017981,PANTHER:PTHR46953,PANTHER:PTHR46953:SF2,PFAM:PF00002,ProSiteProfiles:PS50261
Chr7.gn346.rna1	OrthoDB	XP_018578097.1	1.92e-63	218	zinc finger protein 90-like isoform X1	Anoplophora glabripennis	LOC108916355
Chr7.gn346.rna1	Sprot	Q8VIG1	3.34e-22	101	RE1-silencing transcription factor OS=Mus musculus OX=10090 GN=Rest PE=1 SV=2	Mus musculus	Rest
Chr7.gn346.rna1	NT	EF710637.1	3.41e-70	95	Mombasa bracovirus clone BAC 1J4, complete sequence	Cotesia sesamiae	N/A
Chr7.gn346.rna1	TrEMBL	No hit
Chr7.gn346.rna1	IntrPro	Dbxref=InterPro:IPR013087,InterPro:IPR036236,PANTHER:PTHR24392,PFAM:PF13909,ProSiteProfiles:PS50157,SMART:SM00355,SUPERFAMILY:SSF57667
Chr5.gn383.rna1	TrEMBL	A0A6J2XB73	3.64e-47	172	Chromatin-remodeling ATPase INO80 OS=Sitophilus oryzae OX=7048 GN=LOC115876733 PE=3 SV=1	Sitophilus oryzae	LOC115876733
Chr5.gn383.rna1	OrthoDB	XP_019760411.1	8.19e-38	140	putative DNA helicase Ino80 isoform X1	Dendroctonus ponderosae	LOC109537906
Chr5.gn383.rna1	Sprot	No hit
Chr5.gn383.rna1	NT	No hit
Chr5.gn383.rna1	IntrPro	No hit
Chr9.gn309.rna1	NT	XM_035589721.1	0.0	532	probable G-protein coupled receptor Mth-like 4 (LOC118272995), mRNA	Spodoptera frugiperda	LOC118272995
Chr9.gn309.rna1	TrEMBL	A0A6J2YCM0	8.30e-182	528	equilibrative nucleoside transporter 3-like OS=Sitophilus oryzae OX=7048 GN=LOC115886039 PE=3 SV=1	Sitophilus oryzae	LOC115886039
Chr9.gn309.rna1	OrthoDB	XP_019758679.1	1.37e-117	360	equilibrative nucleoside transporter 3-like isoform X1	Dendroctonus ponderosae	LOC109536766
Chr9.gn309.rna1	Sprot	A1A4N1	6.18e-32	131	Equilibrative nucleoside transporter 3 OS=Bos taurus OX=9913 GN=SLC29A3 PE=2 SV=1	Bos taurus	SLC29A3
Chr9.gn309.rna1	IntrPro	Dbxref=InterPro:IPR002259,InterPro:IPR036259,PANTHER:PTHR10332,PANTHER:PTHR10332:SF80,PFAM:PF01733,SUPERFAMILY:SSF103473;Ontology_term=GO:0005337,GO:0016021,GO:1901642
Chr11.gn2963.rna1	OrthoDB	XP_023019185.1	2.13e-72	241	piggyBac transposable element-derived protein 4-like	Leptinotarsa decemlineata	LOC111508004
Chr11.gn2963.rna1	TrEMBL	J9LAG6	1.40e-66	226	Uncharacterized protein OS=Acyrthosiphon pisum OX=7029 PE=4 SV=2	Acyrthosiphon pisum	N/A
Chr11.gn2963.rna1	Sprot	Q96DM1	7.37e-13	73.2	PiggyBac transposable element-derived protein 4 OS=Homo sapiens OX=9606 GN=PGBD4 PE=2 SV=3	Homo sapiens	PGBD4
Chr11.gn2963.rna1	NT	No hit
Chr11.gn2963.rna1	IntrPro	Dbxref=InterPro:IPR029526,PANTHER:PTHR46599,PANTHER:PTHR46599:SF5,PFAM:PF13843
Chr10.gn1769.rna1	NT	XM_035589721.1	0.0	519	probable G-protein coupled receptor Mth-like 4 (LOC118272995), mRNA	Spodoptera frugiperda	LOC118272995
Chr10.gn1769.rna1	TrEMBL	A0A6J2XUS1	9.97e-135	404	uncharacterized protein LOC115881092 OS=Sitophilus oryzae OX=7048 GN=LOC115881092 PE=4 SV=1	Sitophilus oryzae	LOC115881092
Chr10.gn1769.rna1	OrthoDB	XP_019770558.1	1.18e-127	382	uncharacterized protein LOC109544682 isoform X1	Dendroctonus ponderosae	LOC109544682
Chr10.gn1769.rna1	Sprot	No hit
Chr10.gn1769.rna1	IntrPro	Dbxref=InterPro:IPR026095,InterPro:IPR044822,PANTHER:PTHR22666,PFAM:PF13837
Chr7.gn1655.rna1	TrEMBL	N6SX90	0.0	899	Alpha-MPP (Fragment) OS=Dendroctonus ponderosae OX=77166 GN=109543158 PE=3 SV=1	Dendroctonus ponderosae	109543158
Chr7.gn1655.rna1	OrthoDB	XP_019768280.1	0.0	895	109543158	Dendroctonus ponderosae	109543158
Chr7.gn1655.rna1	Sprot	Q0P5M8	7.41e-157	460	Mitochondrial-processing peptidase subunit alpha OS=Bos taurus OX=9913 GN=PMPCA PE=2 SV=1	Bos taurus	PMPCA
Chr7.gn1655.rna1	NT	XM_037966304.1	3.65e-10	28	mitochondrial-processing peptidase subunit alpha (LOC119610895), mRNA	Lucilia sericata	LOC119610895
Chr7.gn1655.rna1	IntrPro	Dbxref=InterPro:IPR001431,InterPro:IPR007863,InterPro:IPR011249,InterPro:IPR011765,InterPro:IPR037715,PANTHER:PTHR11851,PANTHER:PTHR11851:SF192,PFAM:PF00675,PFAM:PF05193,ProSitePatterns:PS00143,SUPERFAMILY:SSF63411;Ontology_term=GO:0046872
Chr4.gn2596.rna1	OrthoDB	XP_019755079.1	3.56e-79	235	proteasome maturation protein-like	Dendroctonus ponderosae	LOC109533988
Chr4.gn2596.rna1	TrEMBL	N6TIC4	1.86e-72	223	Uncharacterized protein (Fragment) OS=Dendroctonus ponderosae OX=77166 GN=YQE_03403 PE=4 SV=1	Dendroctonus ponderosae	YQE_03403
Chr4.gn2596.rna1	Sprot	Q5R9L9	8.71e-30	108	Proteasome maturation protein OS=Pongo abelii OX=9601 GN=POMP PE=2 SV=1	Pongo abelii	POMP
Chr4.gn2596.rna1	NT	No hit
Chr4.gn2596.rna1	IntrPro	Dbxref=InterPro:IPR008012,PANTHER:PTHR12828,PANTHER:PTHR12828:SF3,PFAM:PF05348;Ontology_term=GO:0043248
Chr8.gn2229.rna1	NT	XM_035589721.1	0.0	529	probable G-protein coupled receptor Mth-like 4 (LOC118272995), mRNA	Spodoptera frugiperda	LOC118272995
Chr8.gn2229.rna1	TrEMBL	A0A139WM47	1.46e-128	409	Potassium channel subfamily T member 1-like Protein OS=Tribolium castaneum OX=7070 GN=TcasGA2_TC032248 PE=4 SV=1	Tribolium castaneum	TcasGA2_TC032248
Chr8.gn2229.rna1	OrthoDB	XP_015840976.1	1.23e-123	391	potassium channel subfamily T member 2 isoform X1	Tribolium castaneum	LOC655919
Chr8.gn2229.rna1	Sprot	Q8QFV0	5.68e-44	164	Potassium channel subfamily T member 1 OS=Gallus gallus OX=9031 GN=KCNT1 PE=1 SV=1	Gallus gallus	KCNT1
Chr8.gn2229.rna1	IntrPro	Dbxref=InterPro:IPR003929,PANTHER:PTHR10027,PANTHER:PTHR10027:SF39,PFAM:PF03493
Chr2.gn3408.rna1	OrthoDB	XP_019773134.1	5.19e-22	90.9	regucalcin-like	Dendroctonus ponderosae	LOC109546579
Chr2.gn3408.rna1	TrEMBL	N6ULX4	4.09e-21	87.0	SGL domain-containing protein (Fragment) OS=Dendroctonus ponderosae OX=77166 GN=YQE_00966 PE=4 SV=1	Dendroctonus ponderosae	YQE_00966
Chr2.gn3408.rna1	Sprot	No hit
Chr2.gn3408.rna1	NT	No hit
Chr2.gn3408.rna1	IntrPro	Dbxref=InterPro:IPR013658,PANTHER:PTHR10907,PANTHER:PTHR10907:SF47,PFAM:PF08450,SUPERFAMILY:SSF63829
Chr7.gn672.rna1	OrthoDB	XP_018912546.1	2.32e-81	265	RNA-directed DNA polymerase from mobile element jockey-like	Bemisia tabaci	LOC109040897
Chr7.gn672.rna1	TrEMBL	A0A0J7N3S4	8.65e-45	164	Rna-directed dna polymerase reverse transcriptase domain containing protein OS=Lasius niger OX=67767 GN=RF55_13379 PE=4 SV=1	Lasius niger	RF55_13379
Chr7.gn672.rna1	Sprot	Q03278	2.26e-16	83.6	Retrovirus-related Pol polyprotein from type-1 retrotransposable element R2 (Fragment) OS=Nasonia vitripennis OX=7425 PE=4 SV=2	Nasonia vitripennis	N/A
Chr7.gn672.rna1	NT	No hit
Chr7.gn672.rna1	IntrPro	Dbxref=CDD:cd01650,InterPro:IPR000477,InterPro:IPR043502,PANTHER:PTHR47027,PANTHER:PTHR47027:SF11,PFAM:PF00078,ProSiteProfiles:PS50878,SUPERFAMILY:SSF56672
Chr10.gn805.rna1	OrthoDB	XP_019773056.1	5.37e-52	180	LOW QUALITY PROTEIN: pickpocket protein 28-like	Dendroctonus ponderosae	LOC109546517
Chr10.gn805.rna1	TrEMBL	A0A139WCM4	6.63e-45	169	Uncharacterized protein OS=Tribolium castaneum OX=7070 GN=TcasGA2_TC034125 PE=3 SV=1	Tribolium castaneum	TcasGA2_TC034125
Chr10.gn805.rna1	Sprot	Q86LG1	3.59e-10	61.6	Pickpocket protein 28 OS=Drosophila melanogaster OX=7227 GN=ppk28 PE=1 SV=2	Drosophila melanogaster	ppk28
Chr10.gn805.rna1	NT	LR991038.1	1.36e-21	41	genome assembly, chromosome: 19	Cosmia trapezina	N/A
Chr10.gn805.rna1	IntrPro	Dbxref=InterPro:IPR001873,PANTHER:PTHR11690,PANTHER:PTHR11690:SF222,PFAM:PF00858;Ontology_term=GO:0005272,GO:0006814,GO:0016020
Chr11.gn2669.rna1	OrthoDB	XP_019766715.1	1.33e-111	334	homeobox-leucine zipper protein HAT1-like	Dendroctonus ponderosae	LOC109542098
Chr11.gn2669.rna1	TrEMBL	A0A6P7F758	4.24e-105	322	barH-like 1 homeobox protein OS=Diabrotica virgifera virgifera OX=50390 GN=LOC114325632 PE=4 SV=1	Diabrotica virgifera virgifera	LOC114325632
Chr11.gn2669.rna1	Sprot	No hit
Chr11.gn2669.rna1	NT	No hit
Chr11.gn2669.rna1	IntrPro	No hit
Chr7.gn1981.rna1	OrthoDB	XP_018563347.1	0.0	755	beta-centractin	Anoplophora glabripennis	LOC108905030
Chr7.gn1981.rna1	TrEMBL	V5G2Y5	9.81e-268	736	Beta-centractin (Fragment) OS=Anoplophora glabripennis OX=217634 GN=ACTY PE=3 SV=1	Anoplophora glabripennis	ACTY
Chr7.gn1981.rna1	Sprot	P42025	0.0	666	Beta-centractin OS=Homo sapiens OX=9606 GN=ACTR1B PE=1 SV=1	Homo sapiens	ACTR1B
Chr7.gn1981.rna1	NT	XM_035589721.1	0.0	537	probable G-protein coupled receptor Mth-like 4 (LOC118272995), mRNA	Spodoptera frugiperda	LOC118272995
Chr7.gn1981.rna1	IntrPro	Dbxref=CDD:cd00012,InterPro:IPR004000,InterPro:IPR020902,InterPro:IPR043129,PANTHER:PTHR11937,PANTHER:PTHR11937:SF370,PRINTS:PR00190,PFAM:PF00022,ProSitePatterns:PS01132,SMART:SM00268,SUPERFAMILY:SSF53067
Chr11.gn2223.rna1	OrthoDB	XP_019754653.1	9.34e-29	113	cilia- and flagella-associated protein 206-like	Dendroctonus ponderosae	LOC109533703
Chr11.gn2223.rna1	TrEMBL	N6TIZ5	1.74e-29	112	Cilia- and flagella-associated protein 206 (Fragment) OS=Dendroctonus ponderosae OX=77166 GN=D910_06343 PE=3 SV=1	Dendroctonus ponderosae	D910_06343
Chr11.gn2223.rna1	Sprot	No hit
Chr11.gn2223.rna1	NT	No hit
Chr11.gn2223.rna1	IntrPro	No hit
Chr10.gn1029.rna1	TrEMBL	A0A4C1ZPT8	2.71e-89	288	Zinc finger BED domain-containing protein 4 OS=Eumeta variegata OX=151549 GN=ZBED4 PE=4 SV=1	Eumeta variegata	ZBED4
Chr10.gn1029.rna1	OrthoDB	zinc	6.87e-66	226	finger BED domain-containing protein 4-like zinc finger BED domain-containing protein 4-like	Spodoptera litura	XP_022823853.1
Chr10.gn1029.rna1	NT	XM_038017555.1	3.59e-176	212	zinc finger BED domain-containing protein 4-like (LOC119629954), transcript variant X2, mRNA	Bombyx mori	LOC119629954
Chr10.gn1029.rna1	Sprot	O75132	1.92e-08	61.2	Zinc finger BED domain-containing protein 4 OS=Homo sapiens OX=9606 GN=ZBED4 PE=1 SV=2	Homo sapiens	ZBED4
Chr10.gn1029.rna1	IntrPro	Dbxref=InterPro:IPR012337,PANTHER:PTHR10773,PANTHER:PTHR10773:SF12,SUPERFAMILY:SSF53098
Chr7.gn378.rna1	TrEMBL	A0A151IGT6	1.21e-12	70.5	Uncharacterized protein OS=Cyphomyrmex costatus OX=456900 GN=ALC62_08572 PE=4 SV=1	Cyphomyrmex costatus	ALC62_08572
Chr7.gn378.rna1	OrthoDB	A0A0J7KID8_LASNI	7.58e-08	52.0	A0A0J7KID8_LASNI	Lasius niger	KMQ89995.1
Chr7.gn378.rna1	Sprot	No hit
Chr7.gn378.rna1	NT	No hit
Chr7.gn378.rna1	IntrPro	No hit
evm.model.HiC_scaffold_842.2	NT	LR991090.1	0.0	988	genome assembly, chromosome: 9	Lymantria monacha	N/A
evm.model.HiC_scaffold_842.2	TrEMBL	U4UW19	6.96e-36	145	Uncharacterized protein OS=Dendroctonus ponderosae OX=77166 GN=D910_11693 PE=4 SV=1	Dendroctonus ponderosae	D910_11693
evm.model.HiC_scaffold_842.2	OrthoDB	XP_018564801.1	1.01e-21	100	uncharacterized protein LOC108906120 isoform X1	Anoplophora glabripennis	LOC108906120
evm.model.HiC_scaffold_842.2	Sprot	No hit
evm.model.HiC_scaffold_842.2	IntrPro	No hit
evm.model.HiC_scaffold_842.3	TrEMBL	N6UM88	9.10e-29	116	Uncharacterized protein (Fragment) OS=Dendroctonus ponderosae OX=77166 GN=YQE_00780 PE=4 SV=1	Dendroctonus ponderosae	YQE_00780
evm.model.HiC_scaffold_842.3	OrthoDB	XP_023013167.1	3.03e-24	98.6	uncharacterized protein LOC111503165	Leptinotarsa decemlineata	LOC111503165
evm.model.HiC_scaffold_842.3	Sprot	No hit
evm.model.HiC_scaffold_842.3	NT	No hit
evm.model.HiC_scaffold_842.3	IntrPro	No hit
Chr7.gn1687.rna1	NT	CP053166.1	0.0	917	isolate BJYQ chromosome 19	Carposina sasakii	N/A
Chr7.gn1687.rna1	OrthoDB	XP_019772746.1	0.0	574	microtubule-associated protein 4 isoform X1	Dendroctonus ponderosae	LOC109546271
Chr7.gn1687.rna1	TrEMBL	A0A6J2XXK1	2.02e-159	482	Microtubule-associated protein OS=Sitophilus oryzae OX=7048 GN=LOC115882086 PE=4 SV=1	Sitophilus oryzae	LOC115882086
Chr7.gn1687.rna1	Sprot	P15146	9.04e-28	123	Microtubule-associated protein 2 OS=Rattus norvegicus OX=10116 GN=Map2 PE=1 SV=3	Rattus norvegicus	Map2
Chr7.gn1687.rna1	IntrPro	Dbxref=InterPro:IPR001084,PANTHER:PTHR11501,PANTHER:PTHR11501:SF18,PFAM:PF00418,ProSitePatterns:PS00229,ProSiteProfiles:PS51491;Ontology_term=GO:0015631
Chr1.gn2866.rna1	TrEMBL	U4UI50	0.0	1270	Uncharacterized protein (Fragment) OS=Dendroctonus ponderosae OX=77166 GN=D910_06925 PE=4 SV=1	Dendroctonus ponderosae	D910_06925
Chr1.gn2866.rna1	OrthoDB	XP_019753362.1	0.0	1269	uncharacterized protein LOC109532759 isoform X1	Dendroctonus ponderosae	LOC109532759
Chr1.gn2866.rna1	NT	XM_035589721.1	0.0	527	probable G-protein coupled receptor Mth-like 4 (LOC118272995), mRNA	Spodoptera frugiperda	LOC118272995
Chr1.gn2866.rna1	Sprot	Q9NB04	1.43e-92	314	Patj homolog OS=Drosophila melanogaster OX=7227 GN=Patj PE=1 SV=2	Drosophila melanogaster	Patj
Chr1.gn2866.rna1	IntrPro	Dbxref=CDD:cd00992,InterPro:IPR001478,InterPro:IPR036034,PANTHER:PTHR19964,PANTHER:PTHR19964:SF20,PFAM:PF00595,ProSiteProfiles:PS50106,SMART:SM00228,SUPERFAMILY:SSF50156;Ontology_term=GO:0005515
Chr7.gn1241.rna1	TrEMBL	A0A6J2XP76	0.0	1240	protein polybromo-1 isoform X4 OS=Sitophilus oryzae OX=7048 GN=LOC115879807 PE=4 SV=1	Sitophilus oryzae	LOC115879807
Chr7.gn1241.rna1	OrthoDB	XP_019758345.1	0.0	1011	109536525	Dendroctonus ponderosae	109536525
Chr7.gn1241.rna1	NT	CP045902.1	0.0	667	isolate FCH chromosome 13	Caligus rogercresseyi	N/A
Chr7.gn1241.rna1	Sprot	Q86U86	1.11e-78	284	Protein polybromo-1 OS=Homo sapiens OX=9606 GN=PBRM1 PE=1 SV=1	Homo sapiens	PBRM1
Chr7.gn1241.rna1	IntrPro	Dbxref=CDD:cd00084,CDD:cd04717,InterPro:IPR001025,InterPro:IPR009071,InterPro:IPR027180,InterPro:IPR036910,InterPro:IPR037382,PANTHER:PTHR16062,PANTHER:PTHR16062:SF19,PFAM:PF00505,PFAM:PF01426,ProSiteProfiles:PS50118,ProSiteProfiles:PS51038,SMART:SM00398,SMART:SM00439,SUPERFAMILY:SSF47095;Ontology_term=GO:0003682,GO:0006338,GO:0016586
Chr10.gn1355.rna1	OrthoDB	XP_023011636.1	1.55e-100	310	uncharacterized protein LOC111501933	Leptinotarsa decemlineata	LOC111501933
Chr10.gn1355.rna1	TrEMBL	A0A6J2Y2G0	1.24e-71	233	rasGEF domain-containing serine/threonine-protein kinase X-like OS=Sitophilus oryzae OX=7048 GN=LOC115883744 PE=4 SV=1	Sitophilus oryzae	LOC115883744
Chr10.gn1355.rna1	Sprot	P10405	2.94e-09	62.0	Retrovirus-related Gag polyprotein from transposon gypsy OS=Drosophila melanogaster OX=7227 GN=gag PE=4 SV=1	Drosophila melanogaster	gag
Chr10.gn1355.rna1	NT	No hit
Chr10.gn1355.rna1	IntrPro	Dbxref=InterPro:IPR001878,InterPro:IPR036875,PANTHER:PTHR33223,PFAM:PF00098,ProSiteProfiles:PS50158,SMART:SM00343,SUPERFAMILY:SSF57756;Ontology_term=GO:0003676,GO:0008270
Chr4.gn1925.rna1	NT	XM_035589721.1	0.0	532	probable G-protein coupled receptor Mth-like 4 (LOC118272995), mRNA	Spodoptera frugiperda	LOC118272995
Chr4.gn1925.rna1	OrthoDB	XP_019761931.1	8.57e-22	90.9	pupal cuticle protein 20-like	Dendroctonus ponderosae	LOC109538930
Chr4.gn1925.rna1	TrEMBL	A0A6J2XL85	5.21e-16	80.9	pupal cuticle protein 20 OS=Sitophilus oryzae OX=7048 GN=LOC115878966 PE=4 SV=1	Sitophilus oryzae	LOC115878966
Chr4.gn1925.rna1	Sprot	No hit
Chr4.gn1925.rna1	IntrPro	No hit
Chr10.gn837.rna1	NT	XM_029318220.1	0.0	447	histone-lysine N-methyltransferase SETMAR-like (LOC114942773), mRNA	Nylanderia fulva	LOC114942773
Chr10.gn837.rna1	TrEMBL	A0A6J2XAB4	1.44e-138	440	modular serine protease-like OS=Sitophilus oryzae OX=7048 GN=LOC115876215 PE=4 SV=1	Sitophilus oryzae	LOC115876215
Chr10.gn837.rna1	OrthoDB	XP_019772932.1	8.99e-120	373	modular serine protease isoform X1	Dendroctonus ponderosae	LOC109546418
Chr10.gn837.rna1	Sprot	Q9VER6	5.04e-29	125	Modular serine protease OS=Drosophila melanogaster OX=7227 GN=modSP PE=1 SV=2	Drosophila melanogaster	modSP
Chr10.gn837.rna1	IntrPro	Dbxref=CDD:cd00033,CDD:cd00190,InterPro:IPR000436,InterPro:IPR001254,InterPro:IPR001314,InterPro:IPR009003,InterPro:IPR018114,InterPro:IPR035976,PANTHER:PTHR24260,PANTHER:PTHR24260:SF129,PRINTS:PR00722,PFAM:PF00084,PFAM:PF00089,ProSitePatterns:PS00134,ProSiteProfiles:PS50240,ProSiteProfiles:PS50923,SMART:SM00020,SMART:SM00032,SUPERFAMILY:SSF50494,SUPERFAMILY:SSF57535;Ontology_term=GO:0004252,GO:0…
Chr9.gn667.rna1	TrEMBL	A0A482WAF0	4.49e-13	72.8	Uncharacterized protein (Fragment) OS=Asbolus verrucosus OX=1661398 GN=BDFB_002514 PE=4 SV=1	Asbolus verrucosus	BDFB_002514
Chr9.gn667.rna1	OrthoDB	XP_023026830.1	1.53e-14	72.0	protein takeout-like	Leptinotarsa decemlineata	LOC111514822
Chr9.gn667.rna1	Sprot	No hit
Chr9.gn667.rna1	NT	No hit
Chr9.gn667.rna1	IntrPro	Dbxref=InterPro:IPR010562,PFAM:PF06585
Chr11.gn2255.rna1	TrEMBL	A0A6J2Z014	0.0	986	protein Skeletor, isoforms B/C OS=Sitophilus oryzae OX=7048 GN=LOC115891934 PE=4 SV=1	Sitophilus oryzae	LOC115891934
Chr11.gn2255.rna1	OrthoDB	XP_019763622.1	0.0	920	protein Skeletor, isoforms B/C	Dendroctonus ponderosae	LOC109539975
Chr11.gn2255.rna1	NT	XM_035589721.1	0.0	539	probable G-protein coupled receptor Mth-like 4 (LOC118272995), mRNA	Spodoptera frugiperda	LOC118272995
Chr11.gn2255.rna1	Sprot	Q9VGY6	8.88e-63	223	Protein Skeletor, isoforms B/C OS=Drosophila melanogaster OX=7227 GN=Skeletor PE=1 SV=2	Drosophila melanogaster	Skeletor
Chr11.gn2255.rna1	IntrPro	Dbxref=CDD:cd09631,InterPro:IPR005018,InterPro:IPR019545,PANTHER:PTHR24036,PANTHER:PTHR24036:SF16,PFAM:PF03351,PFAM:PF10517,ProSiteProfiles:PS50836,ProSiteProfiles:PS51549,SMART:SM00664,SMART:SM00686
Chr2.gn3766.rna1	TrEMBL	A0A653CDQ4	2.54e-55	207	Uncharacterized protein OS=Callosobruchus maculatus OX=64391 GN=CALMAC_LOCUS8168 PE=4 SV=1	Callosobruchus maculatus	CALMAC_LOCUS8168
Chr2.gn3766.rna1	OrthoDB	Endonuclease/exonuclease/phosphatase	2.40e-34	141	Endonuclease/exonuclease/phosphatase	Galloisiana yuasai	GY_00020691-RA
Chr2.gn3766.rna1	Sprot	No hit
Chr2.gn3766.rna1	NT	No hit
Chr2.gn3766.rna1	IntrPro	Dbxref=InterPro:IPR036691,PANTHER:PTHR33776,PANTHER:PTHR33776:SF4,SUPERFAMILY:SSF56219
Chr8.gn2141.rna1	TrEMBL	A0A6G0Y1V3	1.95e-63	223	PiggyBac transposable element-derived protein 3-like (Fragment) OS=Aphis craccivora OX=307492 GN=FWK35_00022477 PE=4 SV=1	Aphis craccivora	FWK35_00022477
Chr8.gn2141.rna1	OrthoDB	piggyBac	1.53e-63	221	transposable element-derived protein 2-like piggyBac transposable element-derived protein 2-like	Spodoptera litura	XP_022817852.1
Chr8.gn2141.rna1	Sprot	Q6P3X8	4.46e-09	62.0	PiggyBac transposable element-derived protein 2 OS=Homo sapiens OX=9606 GN=PGBD2 PE=2 SV=1	Homo sapiens	PGBD2
Chr8.gn2141.rna1	NT	No hit
Chr8.gn2141.rna1	IntrPro	Dbxref=InterPro:IPR029526,PANTHER:PTHR47272,PFAM:PF13843
Chr1.gn2126.rna1	TrEMBL	A0A6J2Y199	5.93e-16	79.0	uncharacterized protein LOC115882953 isoform X1 OS=Sitophilus oryzae OX=7048 GN=LOC115882953 PE=4 SV=1	Sitophilus oryzae	LOC115882953
Chr1.gn2126.rna1	OrthoDB	XP_019756203.1	1.89e-14	69.7	109534865	Dendroctonus ponderosae	109534865
Chr1.gn2126.rna1	Sprot	No hit
Chr1.gn2126.rna1	NT	No hit
Chr1.gn2126.rna1	IntrPro	Dbxref=CDD:cd00037,InterPro:IPR016187,SUPERFAMILY:SSF56436
Chr9.gn993.rna1	NT	LR991084.1	0.0	700	genome assembly, chromosome: 3	Lymantria monacha	N/A
Chr9.gn993.rna1	TrEMBL	U4UDY9	4.01e-205	575	Uncharacterized protein OS=Dendroctonus ponderosae OX=77166 GN=D910_09509 PE=3 SV=1	Dendroctonus ponderosae	D910_09509
Chr9.gn993.rna1	OrthoDB	XP_019768623.1	0.0	529	cAMP-dependent protein kinase catalytic subunit-like	Dendroctonus ponderosae	LOC109543377
Chr9.gn993.rna1	Sprot	P22694	1.06e-115	342	cAMP-dependent protein kinase catalytic subunit beta OS=Homo sapiens OX=9606 GN=PRKACB PE=1 SV=2	Homo sapiens	PRKACB
Chr9.gn993.rna1	IntrPro	Dbxref=InterPro:IPR000719,InterPro:IPR000961,InterPro:IPR008271,InterPro:IPR011009,InterPro:IPR017441,PANTHER:PTHR24353,PANTHER:PTHR24353:SF117,PFAM:PF00069,ProSitePatterns:PS00107,ProSitePatterns:PS00108,ProSiteProfiles:PS50011,ProSiteProfiles:PS51285,SMART:SM00220,SUPERFAMILY:SSF56112;Ontology_term=GO:0004674,GO:0005524,GO:0006468
Chr11.gn2581.rna1	OrthoDB	XP_019762252.1	4.64e-81	254	IQ domain-containing protein G-like	Dendroctonus ponderosae	LOC109539095
Chr11.gn2581.rna1	TrEMBL	A0A6J2YCV4	1.36e-61	208	Dynein regulatory complex protein 9 OS=Sitophilus oryzae OX=7048 GN=LOC115886609 PE=3 SV=1	Sitophilus oryzae	LOC115886609
Chr11.gn2581.rna1	Sprot	No hit
Chr11.gn2581.rna1	NT	No hit
Chr11.gn2581.rna1	IntrPro	No hit
Chr8.gn31.rna1	TrEMBL	A0A6J2XDY5	5.26e-52	176	ubiquitin-like protein 7 OS=Sitophilus oryzae OX=7048 GN=LOC115877148 PE=4 SV=1	Sitophilus oryzae	LOC115877148
Chr8.gn31.rna1	OrthoDB	XP_019754024.1	1.71e-44	153	109533206	Dendroctonus ponderosae	109533206
Chr8.gn31.rna1	NT	XM_025300284.1	5.30e-54	76	histone-lysine N-methyltransferase SETMAR-like (LOC112588922), mRNA	Harpegnathos saltator	LOC112588922
Chr8.gn31.rna1	Sprot	No hit
Chr8.gn31.rna1	IntrPro	Dbxref=CDD:cd17039,InterPro:IPR000626,InterPro:IPR029071,PFAM:PF00240,ProSiteProfiles:PS50053,SMART:SM00213,SUPERFAMILY:SSF54236;Ontology_term=GO:0005515
Chr7.gn1273.rna1	NT	LR991084.1	0.0	748	genome assembly, chromosome: 3	Lymantria monacha	N/A
Chr7.gn1273.rna1	TrEMBL	N6U021	4.54e-153	439	Uncharacterized protein (Fragment) OS=Dendroctonus ponderosae OX=77166 GN=109540217 PE=3 SV=1	Dendroctonus ponderosae	109540217
Chr7.gn1273.rna1	OrthoDB	XP_019764042.1	6.44e-128	371	109540217	Dendroctonus ponderosae	109540217
Chr7.gn1273.rna1	Sprot	Q9NHW7	3.82e-48	164	Aquaporin AQPAe.a OS=Aedes aegypti OX=7159 GN=AAEL003512 PE=2 SV=2	Aedes aegypti	AAEL003512
Chr7.gn1273.rna1	IntrPro	Dbxref=CDD:cd00333,InterPro:IPR000425,InterPro:IPR022357,InterPro:IPR023271,InterPro:IPR034294,PANTHER:PTHR19139,PRINTS:PR00783,PFAM:PF00230,ProSitePatterns:PS00221,SUPERFAMILY:SSF81338,TIGRFAM:TIGR00861;Ontology_term=GO:0015267,GO:0016020,GO:0055085
Chr4.gn1957.rna1	TrEMBL	A0A6J2YIG0	1.85e-65	216	uncharacterized protein LOC115887594 OS=Sitophilus oryzae OX=7048 GN=LOC115887594 PE=4 SV=1	Sitophilus oryzae	LOC115887594
Chr4.gn1957.rna1	OrthoDB	uncharacterized	4.26e-31	123	protein LOC111416221 uncharacterized protein LOC111416221	Onthophagus taurus	XP_022903957.1
Chr4.gn1957.rna1	Sprot	No hit
Chr4.gn1957.rna1	NT	No hit
Chr4.gn1957.rna1	IntrPro	Dbxref=PANTHER:PTHR36191,PANTHER:PTHR36191:SF5
Chr1.gn2898.rna1	TrEMBL	U4UJQ7	1.87e-227	633	Uncharacterized protein OS=Dendroctonus ponderosae OX=77166 GN=D910_10033 PE=3 SV=1	Dendroctonus ponderosae	D910_10033
Chr1.gn2898.rna1	OrthoDB	XP_019758092.1	0.0	547	109536352	Dendroctonus ponderosae	109536352
Chr1.gn2898.rna1	Sprot	Q9VZV5	4.93e-131	384	Cysteine and histidine-rich protein 1 homolog OS=Drosophila melanogaster OX=7227 GN=CG32486 PE=2 SV=2	Drosophila melanogaster	CG32486
Chr1.gn2898.rna1	NT	LR991100.1	7.81e-55	77	genome assembly, chromosome: 19	Lymantria monacha	N/A
Chr1.gn2898.rna1	IntrPro	Dbxref=CDD:cd16505,InterPro:IPR001293,InterPro:IPR001841,InterPro:IPR039338,PANTHER:PTHR23059,PFAM:PF13920,ProSiteProfiles:PS50089,ProSiteProfiles:PS50145,SUPERFAMILY:SSF49599,SUPERFAMILY:SSF57850
Chr2.gn814.rna1	TrEMBL	A0A6J2YRV5	4.22e-98	309	uncharacterized protein LOC115890060 OS=Sitophilus oryzae OX=7048 GN=LOC115890060 PE=4 SV=1	Sitophilus oryzae	LOC115890060
Chr2.gn814.rna1	OrthoDB	XP_019754114.1	5.34e-88	278	uncharacterized protein LOC109533271	Dendroctonus ponderosae	LOC109533271
Chr2.gn814.rna1	Sprot	No hit
Chr2.gn814.rna1	NT	No hit
Chr2.gn814.rna1	IntrPro	Dbxref=InterPro:IPR001810,InterPro:IPR036047,ProSiteProfiles:PS50181,SUPERFAMILY:SSF81383;Ontology_term=GO:0005515
Chr4.gn1511.rna1	NT	LR991084.1	0.0	609	genome assembly, chromosome: 3	Lymantria monacha	N/A
Chr4.gn1511.rna1	TrEMBL	U4USM7	3.38e-60	204	MFS domain-containing protein OS=Dendroctonus ponderosae OX=77166 GN=D910_12785 PE=4 SV=1	Dendroctonus ponderosae	D910_12785
Chr4.gn1511.rna1	OrthoDB	XP_023311398.1	1.27e-51	179	facilitated trehalose transporter Tret1-2 homolog isoform X1	Anoplophora glabripennis	LOC108914335
Chr4.gn1511.rna1	Sprot	Q7PIR5	8.09e-22	96.3	Facilitated trehalose transporter Tret1 OS=Anopheles gambiae OX=7165 GN=Tret1 PE=1 SV=3	Anopheles gambiae	Tret1
Chr4.gn1511.rna1	IntrPro	Dbxref=InterPro:IPR005828,InterPro:IPR020846,InterPro:IPR036259,PANTHER:PTHR48021,PANTHER:PTHR48021:SF46,PFAM:PF00083,ProSiteProfiles:PS50850,SUPERFAMILY:SSF103473
Chr9.gn699.rna1	NT	LR990060.1	0.0	623	genome assembly, chromosome: 21	Blastobasis lacticolella	N/A
Chr9.gn699.rna1	TrEMBL	A0A6J2X9S1	3.05e-46	168	palmitoleoyl-protein carboxylesterase NOTUM OS=Sitophilus oryzae OX=7048 GN=LOC115876159 PE=3 SV=1	Sitophilus oryzae	LOC115876159
Chr9.gn699.rna1	OrthoDB	XP_019772323.1	1.70e-47	167	109545924	Dendroctonus ponderosae	109545924
Chr9.gn699.rna1	Sprot	Q9VUX3	1.26e-30	119	Palmitoleoyl-protein carboxylesterase NOTUM OS=Drosophila melanogaster OX=7227 GN=Notum PE=1 SV=3	Drosophila melanogaster	Notum
Chr9.gn699.rna1	IntrPro	No hit
Chr2.gn3026.rna1	TrEMBL	A0A6J2XW03	1.65e-96	303	neuroligin-1 OS=Sitophilus oryzae OX=7048 GN=LOC115881551 PE=4 SV=1	Sitophilus oryzae	LOC115881551
Chr2.gn3026.rna1	OrthoDB	XP_018579806.1	1.18e-94	286	neuroligin-4, Y-linked-like	Anoplophora glabripennis	LOC108917601
Chr2.gn3026.rna1	Sprot	Q8WMG7	6.34e-09	56.2	Neuroligin-4, X-linked (Fragment) OS=Macaca mulatta OX=9544 GN=NLGN4X PE=2 SV=1	Macaca mulatta	NLGN4X
Chr2.gn3026.rna1	NT	No hit
Chr2.gn3026.rna1	IntrPro	Dbxref=PANTHER:PTHR43903,PANTHER:PTHR43903:SF21
Chr7.gn290.rna1	TrEMBL	A0A6P7FSW0	1.05e-36	151	uncharacterized protein LOC114333655 isoform X2 OS=Diabrotica virgifera virgifera OX=50390 GN=LOC114333655 PE=4 SV=1	Diabrotica virgifera virgifera	LOC114333655
Chr7.gn290.rna1	OrthoDB	A0A0T6BGZ9_9SCAR	4.06e-30	126	A0A0T6BGZ9_9SCAR	Oryctes borbonicus	KRT86608.1
Chr7.gn290.rna1	Sprot	No hit
Chr7.gn290.rna1	NT	No hit
Chr7.gn290.rna1	IntrPro	Dbxref=InterPro:IPR027417,SUPERFAMILY:SSF52540
Chr10.gn423.rna1	NT	LR761654.1	0.0	354	Aphantopus hyperantus genome assembly, chromosome: 7	N/A	N/A
Chr10.gn423.rna1	TrEMBL	A0A6J2Y3C0	2.27e-106	326	polygalacturonase-like OS=Sitophilus oryzae OX=7048 GN=LOC115883243 PE=3 SV=1	Sitophilus oryzae	LOC115883243
Chr10.gn423.rna1	OrthoDB	XP_019761280.1	1.57e-91	284	endopolygalacturonase I-like	Dendroctonus ponderosae	LOC109538475
Chr10.gn423.rna1	Sprot	P26215	1.18e-58	197	Polygalacturonase OS=Cochliobolus carbonum OX=5017 GN=PGN1 PE=3 SV=1	Cochliobolus carbonum	PGN1
Chr10.gn423.rna1	IntrPro	Dbxref=InterPro:IPR000743,InterPro:IPR006626,InterPro:IPR011050,PANTHER:PTHR31884,PFAM:PF00295,SMART:SM00710,SUPERFAMILY:SSF51126;Ontology_term=GO:0004650,GO:0005975
Chr9.gn253.rna1	TrEMBL	A0A6J2XWA7	5.80e-57	197	uncharacterized protein LOC115881632 isoform X2 OS=Sitophilus oryzae OX=7048 GN=LOC115881632 PE=4 SV=1	Sitophilus oryzae	LOC115881632
Chr9.gn253.rna1	OrthoDB	XP_023017068.1	4.26e-58	194	uncharacterized protein LOC111506274	Leptinotarsa decemlineata	LOC111506274
Chr9.gn253.rna1	Sprot	No hit
Chr9.gn253.rna1	NT	No hit
Chr9.gn253.rna1	IntrPro	Dbxref=InterPro:IPR006578,PANTHER:PTHR21505,PANTHER:PTHR21505:SF10,PFAM:PF10545,ProSiteProfiles:PS51029,SMART:SM00595
Chr2.gn3798.rna1	TrEMBL	A0A653DAW3	1.51e-138	416	Uncharacterized protein (Fragment) OS=Callosobruchus maculatus OX=64391 GN=CALMAC_LOCUS16003 PE=4 SV=1	Callosobruchus maculatus	CALMAC_LOCUS16003
Chr2.gn3798.rna1	OrthoDB	XP_022127216.1	7.62e-71	233	uncharacterized protein LOC111001591	Pieris rapae	LOC111001591
Chr2.gn3798.rna1	Sprot	No hit
Chr2.gn3798.rna1	NT	No hit
Chr2.gn3798.rna1	IntrPro	Dbxref=PANTHER:PTHR10773
Chr8.gn2173.rna1	NT	XM_035589721.1	0.0	535	probable G-protein coupled receptor Mth-like 4 (LOC118272995), mRNA	Spodoptera frugiperda	LOC118272995
Chr8.gn2173.rna1	TrEMBL	E7CIS5	9.77e-114	343	Cellulase OS=Dendroctonus ponderosae OX=77166 GN=109536140 PE=2 SV=1	Dendroctonus ponderosae	109536140
Chr8.gn2173.rna1	OrthoDB	XP_019757792.1	9.13e-89	275	109536140	Dendroctonus ponderosae	109536140
Chr8.gn2173.rna1	Sprot	O97401	7.53e-46	162	Endoglucanase OS=Phaedon cochleariae OX=80249 PE=2 SV=1	Phaedon cochleariae	N/A
Chr8.gn2173.rna1	IntrPro	Dbxref=InterPro:IPR000334,InterPro:IPR036908,PANTHER:PTHR39730,PFAM:PF02015,SUPERFAMILY:SSF50685;Ontology_term=GO:0005975,GO:0008810
Chr4.gn1217.rna1	OrthoDB	XP_019753751.1	8.67e-27	101	ATP-binding cassette sub-family G member 1-like isoform X2	Dendroctonus ponderosae	LOC109533009
Chr4.gn1217.rna1	TrEMBL	D1ZZE4	1.23e-19	92.0	Protein white-like Protein OS=Tribolium castaneum OX=7070 GN=TcasGA2_TC007467 PE=3 SV=1	Tribolium castaneum	TcasGA2_TC007467
Chr4.gn1217.rna1	Sprot	Q9H172	6.47e-13	65.9	ATP-binding cassette sub-family G member 4 OS=Homo sapiens OX=9606 GN=ABCG4 PE=1 SV=2	Homo sapiens	ABCG4
Chr4.gn1217.rna1	NT	No hit
Chr4.gn1217.rna1	IntrPro	Dbxref=PANTHER:PTHR48041,PANTHER:PTHR48041:SF15
Chr10.gn129.rna1	NT	AK417799.1	0.0	349	mRNA for unkown protein, complete cds, sequence id: Rped-1162	Riptortus pedestris	N/A
Chr10.gn129.rna1	OrthoDB	XP_019771616.1	2.11e-88	276	protein gooseberry-neuro-like	Dendroctonus ponderosae	LOC109545390
Chr10.gn129.rna1	TrEMBL	A0A482W2Q2	3.01e-79	251	Gooseberry-neuro (Fragment) OS=Asbolus verrucosus OX=1661398 GN=BDFB_012840 PE=3 SV=1	Asbolus verrucosus	BDFB_012840
Chr10.gn129.rna1	Sprot	P09083	5.70e-40	149	Protein gooseberry-neuro OS=Drosophila melanogaster OX=7227 GN=gsb-n PE=1 SV=2	Drosophila melanogaster	gsb-n
Chr10.gn129.rna1	IntrPro	Dbxref=CDD:cd00086,InterPro:IPR000047,InterPro:IPR001356,InterPro:IPR009057,InterPro:IPR017970,InterPro:IPR043565,PANTHER:PTHR45636,PANTHER:PTHR45636:SF3,PRINTS:PR00031,PFAM:PF00046,ProSitePatterns:PS00027,ProSiteProfiles:PS50071,SMART:SM00389,SUPERFAMILY:SSF46689;Ontology_term=GO:0003677,GO:0006355
evm.model.HiC_scaffold_2373.1	TrEMBL	A0A6J2YJW4	2.52e-22	95.5	transcription factor SUM-1 OS=Sitophilus oryzae OX=7048 GN=LOC115888685 PE=4 SV=1	Sitophilus oryzae	LOC115888685
evm.model.HiC_scaffold_2373.1	OrthoDB	myogenic-determination	1.68e-23	93.2	protein myogenic-determination protein	Nicrophorus vespilloides	XP_017787141.1
evm.model.HiC_scaffold_2373.1	Sprot	Q00492	3.59e-17	75.1	Transcription factor SUM-1 OS=Lytechinus variegatus OX=7654 GN=SUM-1 PE=2 SV=1	Lytechinus variegatus	SUM-1
evm.model.HiC_scaffold_2373.1	NT	No hit
evm.model.HiC_scaffold_2373.1	IntrPro	Dbxref=InterPro:IPR011598,InterPro:IPR036638,InterPro:IPR039704,PANTHER:PTHR11534,PANTHER:PTHR11534:SF9,PFAM:PF00010,ProSiteProfiles:PS50888,SUPERFAMILY:SSF47459;Ontology_term=GO:0046983
Chr11.gn1910.rna1	TrEMBL	A0A6J1MWG3	8.55e-12	67.8	uncharacterized protein LOC112045309 OS=Bicyclus anynana OX=110368 GN=LOC112045309 PE=4 SV=1	Bicyclus anynana	LOC112045309
Chr11.gn1910.rna1	OrthoDB	uncharacterized	9.85e-09	57.4	protein LOC103569733 uncharacterized protein LOC103569733	Microplitis demolitor	XP_008545419.1
Chr11.gn1910.rna1	Sprot	No hit
Chr11.gn1910.rna1	NT	No hit
Chr11.gn1910.rna1	IntrPro	No hit
Chr4.gn1543.rna1	TrEMBL	A0A6J2X3K2	3.02e-194	580	Receptor protein-tyrosine kinase OS=Sitophilus oryzae OX=7048 GN=LOC115874628 PE=4 SV=1	Sitophilus oryzae	LOC115874628
Chr4.gn1543.rna1	OrthoDB	XP_018571450.1	9.13e-180	539	insulin-like peptide receptor isoform X1	Anoplophora glabripennis	LOC108911096
Chr4.gn1543.rna1	Sprot	Q05688	9.41e-124	374	Insulin-like growth factor 1 receptor (Fragment) OS=Bos taurus OX=9913 GN=IGF1R PE=2 SV=1	Bos taurus	IGF1R
Chr4.gn1543.rna1	NT	XM_030896949.1	2.80e-127	158	poly [ADP-ribose] polymerase (LOC115879905), mRNA	Sitophilus oryzae	LOC115879905
Chr4.gn1543.rna1	IntrPro	Dbxref=InterPro:IPR000719,InterPro:IPR001245,InterPro:IPR002011,InterPro:IPR008266,InterPro:IPR011009,InterPro:IPR020635,PANTHER:PTHR24416,PANTHER:PTHR24416:SF525,PRINTS:PR00109,PFAM:PF07714,ProSitePatterns:PS00109,ProSitePatterns:PS00239,ProSiteProfiles:PS50011,SMART:SM00219,SUPERFAMILY:SSF56112
Chr2.gn3058.rna1	TrEMBL	A0A6J2XM41	9.28e-29	109	Deoxyuridine 5'-triphosphate nucleotidohydrolase OS=Sitophilus oryzae OX=7048 GN=LOC115879644 PE=3 SV=1	Sitophilus oryzae	LOC115879644
Chr2.gn3058.rna1	OrthoDB	XP_023012863.1	1.95e-26	100	deoxyuridine 5'-triphosphate nucleotidohydrolase-like	Leptinotarsa decemlineata	LOC111502916
Chr2.gn3058.rna1	Sprot	P70583	2.16e-23	91.3	Deoxyuridine 5'-triphosphate nucleotidohydrolase OS=Rattus norvegicus OX=10116 GN=Dut PE=2 SV=3	Rattus norvegicus	Dut
Chr2.gn3058.rna1	NT	No hit
Chr2.gn3058.rna1	IntrPro	Dbxref=CDD:cd07557,InterPro:IPR008181,InterPro:IPR029054,InterPro:IPR033704,InterPro:IPR036157,PANTHER:PTHR11241,PFAM:PF00692,SUPERFAMILY:SSF51283;Ontology_term=GO:0000287,GO:0004170,GO:0006226,GO:0046081
Chr1.gn699.rna1	TrEMBL	A0A6J2YX28	2.55e-92	285	uncharacterized protein LOC115891439 OS=Sitophilus oryzae OX=7048 GN=LOC115891439 PE=4 SV=1	Sitophilus oryzae	LOC115891439
Chr1.gn699.rna1	OrthoDB	XP_018575730.1	2.09e-70	226	uncharacterized protein LOC108914397	Anoplophora glabripennis	LOC108914397
Chr1.gn699.rna1	Sprot	No hit
Chr1.gn699.rna1	NT	No hit
Chr1.gn699.rna1	IntrPro	No hit
Chr10.gn455.rna1	TrEMBL	A0A6J2X6X8	1.12e-30	127	uncharacterized protein LOC115875568 OS=Sitophilus oryzae OX=7048 GN=LOC115875568 PE=4 SV=1	Sitophilus oryzae	LOC115875568
Chr10.gn455.rna1	OrthoDB	XP_019764739.1	1.06e-30	126	uncharacterized protein LOC109540722	Dendroctonus ponderosae	LOC109540722
Chr10.gn455.rna1	Sprot	No hit
Chr10.gn455.rna1	NT	No hit
Chr10.gn455.rna1	IntrPro	No hit
Chr9.gn285.rna1	TrEMBL	A0A6J2YCI3	2.16e-124	370	methyltransferase-like protein 4 OS=Sitophilus oryzae OX=7048 GN=LOC115886004 PE=3 SV=1	Sitophilus oryzae	LOC115886004
Chr9.gn285.rna1	OrthoDB	XP_019765965.1	1.07e-114	340	109541529	Dendroctonus ponderosae	109541529
Chr9.gn285.rna1	Sprot	Q3U034	1.92e-38	145	N(6)-adenine-specific methyltransferase METTL4 OS=Mus musculus OX=10090 GN=Mettl4 PE=1 SV=1	Mus musculus	Mettl4
Chr9.gn285.rna1	NT	XM_030905029.1	2.76e-27	46	methyltransferase-like protein 4 (LOC115886004), mRNA	Sitophilus oryzae	LOC115886004
Chr9.gn285.rna1	IntrPro	Dbxref=InterPro:IPR002052,InterPro:IPR007757,InterPro:IPR029063,PANTHER:PTHR12829,PANTHER:PTHR12829:SF4,PFAM:PF05063,ProSitePatterns:PS00092,ProSiteProfiles:PS51143,SUPERFAMILY:SSF53335
Chr2.gn400.rna1	TrEMBL	U4U0E5	4.79e-301	877	Uncharacterized protein (Fragment) OS=Dendroctonus ponderosae OX=77166 GN=D910_03959 PE=4 SV=1	Dendroctonus ponderosae	D910_03959
Chr2.gn400.rna1	OrthoDB	XP_018564906.1	0.0	838	laminin subunit alpha-2	Anoplophora glabripennis	LOC108906185
Chr2.gn400.rna1	NT	LR991084.1	0.0	758	genome assembly, chromosome: 3	Lymantria monacha	N/A
Chr2.gn400.rna1	Sprot	P19137	1.92e-102	356	Laminin subunit alpha-1 OS=Mus musculus OX=10090 GN=Lama1 PE=1 SV=2	Mus musculus	Lama1
Chr2.gn400.rna1	IntrPro	Dbxref=CDD:cd00055,InterPro:IPR000034,InterPro:IPR000742,InterPro:IPR002049,PANTHER:PTHR10574,PANTHER:PTHR10574:SF409,PRINTS:PR00011,PFAM:PF00052,PFAM:PF00053,ProSitePatterns:PS00022,ProSitePatterns:PS01248,ProSiteProfiles:PS50027,SMART:SM00180,SMART:SM00181,SUPERFAMILY:SSF57196,SUPERFAMILY:SSF58104
Chr2.gn3384.rna1	TrEMBL	A0A6J2YM23	6.63e-37	137	uncharacterized protein LOC115888595 OS=Sitophilus oryzae OX=7048 GN=LOC115888595 PE=4 SV=1	Sitophilus oryzae	LOC115888595
Chr2.gn3384.rna1	OrthoDB	uncharacterized	2.85e-26	107	protein LOC111428755 uncharacterized protein LOC111428755	Onthophagus taurus	XP_022920190.1
Chr2.gn3384.rna1	Sprot	No hit
Chr2.gn3384.rna1	NT	No hit
Chr2.gn3384.rna1	IntrPro	No hit
Chr8.gn1502.rna1	TrEMBL	A0A6J2YBD2	0.0	1121	Palmitoyltransferase OS=Sitophilus oryzae OX=7048 GN=LOC115886235 PE=3 SV=1	Sitophilus oryzae	LOC115886235
Chr8.gn1502.rna1	OrthoDB	XP_019757799.1	0.0	1028	palmitoyltransferase ZDHHC5	Dendroctonus ponderosae	LOC109536148
Chr8.gn1502.rna1	NT	XM_029318220.1	0.0	503	histone-lysine N-methyltransferase SETMAR-like (LOC114942773), mRNA	Nylanderia fulva	LOC114942773
Chr8.gn1502.rna1	Sprot	Q9ULC8	2.09e-80	273	Probable palmitoyltransferase ZDHHC8 OS=Homo sapiens OX=9606 GN=ZDHHC8 PE=1 SV=3	Homo sapiens	ZDHHC8
Chr8.gn1502.rna1	IntrPro	Dbxref=InterPro:IPR001594,PANTHER:PTHR12349,PANTHER:PTHR12349:SF2,PFAM:PF01529,ProSiteProfiles:PS50216;Ontology_term=GO:0016409
Chr4.gn1249.rna1	TrEMBL	A0A6J2XSM6	0.0	1258	neutral alpha-glucosidase C-like OS=Sitophilus oryzae OX=7048 GN=LOC115881236 PE=3 SV=1	Sitophilus oryzae	LOC115881236
Chr4.gn1249.rna1	OrthoDB	XP_019755435.1	0.0	1026	neutral alpha-glucosidase C-like	Dendroctonus ponderosae	LOC109534276
Chr4.gn1249.rna1	Sprot	Q8TET4	3.73e-157	485	Neutral alpha-glucosidase C OS=Homo sapiens OX=9606 GN=GANC PE=2 SV=3	Homo sapiens	GANC
Chr4.gn1249.rna1	NT	XM_011156157.3	2.77e-54	77	protein catecholamines up (LOC105192194), mRNA	Harpegnathos saltator	LOC105192194
Chr4.gn1249.rna1	IntrPro	Dbxref=CDD:cd06603,CDD:cd14752,InterPro:IPR000322,InterPro:IPR011013,InterPro:IPR017853,InterPro:IPR025887,PANTHER:PTHR22762,PANTHER:PTHR22762:SF54,PFAM:PF01055,PFAM:PF13802,SUPERFAMILY:SSF51011,SUPERFAMILY:SSF51445,SUPERFAMILY:SSF74650
Chr10.gn781.rna1	TrEMBL	A0A6J2XZ83	6.40e-206	591	cytochrome P450 9e2-like OS=Sitophilus oryzae OX=7048 GN=LOC115882271 PE=3 SV=1	Sitophilus oryzae	LOC115882271
Chr10.gn781.rna1	OrthoDB	XP_019773084.1	4.77e-175	507	cytochrome P450 9e2-like	Dendroctonus ponderosae	LOC109546534
Chr10.gn781.rna1	Sprot	Q964T2	2.35e-111	343	Cytochrome P450 9e2 OS=Blattella germanica OX=6973 GN=CYP9E2 PE=2 SV=1	Blattella germanica	CYP9E2
Chr10.gn781.rna1	NT	JX861090.1	2.56e-11	29	cytochrome P450 CYP9Z18 (CYP9Z18) mRNA, complete cds	Dendroctonus valens	CYP9Z18
Chr10.gn781.rna1	IntrPro	Dbxref=InterPro:IPR001128,InterPro:IPR002401,InterPro:IPR017972,InterPro:IPR036396,PANTHER:PTHR24292,PANTHER:PTHR24292:SF90,PRINTS:PR00385,PRINTS:PR00463,PFAM:PF00067,ProSitePatterns:PS00086,SUPERFAMILY:SSF48264;Ontology_term=GO:0004497,GO:0005506,GO:0016705,GO:0020037
Chr1.gn9.rna1	NT	LR990879.1	2.16e-127	156	genome assembly, chromosome: 26	Endotricha flammealis	N/A
Chr1.gn9.rna1	TrEMBL	A0A6G0SVG5	1.46e-24	108	Uncharacterized protein OS=Aphis glycines OX=307491 GN=AGLY_017292 PE=4 SV=1	Aphis glycines	AGLY_017292
Chr1.gn9.rna1	OrthoDB	HMEL009423g1.t1	4.34e-28	108		Heliconius melpomene	HMEL009423g1.t1
Chr1.gn9.rna1	Sprot	No hit
Chr1.gn9.rna1	IntrPro	No hit
Chr4.gn1575.rna1	OrthoDB	uncharacterized	1.36e-10	66.6	protein LOC109863459 uncharacterized protein LOC109863459	Pseudomyrmex gracilis	XP_020299317.1
Chr4.gn1575.rna1	TrEMBL	A0A4S2L265	3.78e-08	64.3	DDE-1 domain-containing protein (Fragment) OS=Temnothorax longispinosus OX=300112 GN=DBV15_12651 PE=4 SV=1	Temnothorax longispinosus	DBV15_12651
Chr4.gn1575.rna1	Sprot	No hit
Chr4.gn1575.rna1	NT	No hit
Chr4.gn1575.rna1	IntrPro	No hit
Chr9.gn2402.rna1	TrEMBL	A0A653DDB9	4.12e-20	98.2	Reverse transcriptase domain-containing protein OS=Callosobruchus maculatus OX=64391 GN=CALMAC_LOCUS16620 PE=4 SV=1	Callosobruchus maculatus	CALMAC_LOCUS16620
Chr9.gn2402.rna1	OrthoDB	XP_023019013.1	9.58e-15	76.6	uncharacterized protein LOC111507867	Leptinotarsa decemlineata	LOC111507867
Chr9.gn2402.rna1	Sprot	No hit
Chr9.gn2402.rna1	NT	No hit
Chr9.gn2402.rna1	IntrPro	Dbxref=InterPro:IPR036691,SUPERFAMILY:SSF56219
Chr1.gn2070.rna1	TrEMBL	A0A6P7H124	8.61e-13	72.8	uncharacterized protein LOC114344790 isoform X1 OS=Diabrotica virgifera virgifera OX=50390 GN=LOC114344790 PE=4 SV=1	Diabrotica virgifera virgifera	LOC114344790
Chr1.gn2070.rna1	Sprot	No hit
Chr1.gn2070.rna1	NT	No hit
Chr1.gn2070.rna1	OrthoDB	No hit
Chr1.gn2070.rna1	IntrPro	No hit
Chr1.gn1813.rna1	OrthoDB	XP_019755132.1	8.94e-32	115	farnesol dehydrogenase-like isoform X1	Dendroctonus ponderosae	LOC109534026
Chr1.gn1813.rna1	TrEMBL	N6TVL6	1.51e-26	107	Uncharacterized protein (Fragment) OS=Dendroctonus ponderosae OX=77166 GN=109534645 PE=3 SV=1	Dendroctonus ponderosae	109534645
Chr1.gn1813.rna1	Sprot	D2WKD9	5.81e-18	77.8	Farnesol dehydrogenase OS=Aedes aegypti OX=7159 GN=SDR-1 PE=1 SV=2	Aedes aegypti	SDR-1
Chr1.gn1813.rna1	NT	No hit
Chr1.gn1813.rna1	IntrPro	Dbxref=InterPro:IPR002347,InterPro:IPR036291,PANTHER:PTHR43115,PFAM:PF00106,SUPERFAMILY:SSF51735
Chr2.gn432.rna1	TrEMBL	A0A653CMA8	5.64e-103	322	Reverse transcriptase domain-containing protein OS=Callosobruchus maculatus OX=64391 GN=CALMAC_LOCUS10300 PE=4 SV=1	Callosobruchus maculatus	CALMAC_LOCUS10300
Chr2.gn432.rna1	OrthoDB	XP_018493989.1	5.90e-77	242	RNA-directed DNA polymerase from mobile element jockey-like	Galendromus occidentalis	LOC108863841
Chr2.gn432.rna1	Sprot	P21328	8.66e-27	113	RNA-directed DNA polymerase from mobile element jockey OS=Drosophila melanogaster OX=7227 GN=pol PE=1 SV=1	Drosophila melanogaster	pol
Chr2.gn432.rna1	NT	AJ829764.1	6.32e-30	49	partial cbh1 gene for cellulose 1,4-beta-cellobiosidase, six exons	Otiorhynchus sulcatus	N/A
Chr2.gn432.rna1	IntrPro	Dbxref=CDD:cd01650,InterPro:IPR000477,InterPro:IPR043502,PANTHER:PTHR33332,PANTHER:PTHR33332:SF23,PFAM:PF00078,ProSiteProfiles:PS50878,SUPERFAMILY:SSF56672
[truncated: 131,830 more rows]
