# Supplementary material for: The Easter Egg Weevil (Pachyrhynchus) genome reveals syntenic patterns in Coleoptera across 200 million years of evolution
Source: PLoS Genet. 2021 Aug 30;17(8):e1009745. doi: 10.1371/journal.pgen.1009745 (PMC8432895; doi:10.1371/journal.pgen.1009745)
Supplement: S1 Anno Results — The faa, gff, and model scores results files as well as trna sequences of P. sulphureomaculatus assembly. A: Table_A.gff: the gff file. B: Table_B.faa: the faa file. C: Table_C.tsv: the gene model scores file. D: Table_D.trna: the trna seqs. (ZIP) [file pgen.1009745.s001.zip › S1_Anno_Results/Table_A.gff]

##gff-version 3
Chr4	EVM	gene	1894	23967		-		ID=Chr4.gn1;Alias=evm.TU.HiC_scaffold_4_pilon.1;Name=EVM%20prediction%20HiC_scaffold_4_pilon.1;
Chr4	EVM	mRNA	1894	23967		-		ID=Chr4.gn1.rna1;Alias=evm.model.HiC_scaffold_4_pilon.1;Parent=Chr4.gn1;Name=EVM%20prediction%20HiC_scaffold_4_pilon.1;;description=Similar to Uncharacterized protein [Callosobruchus maculatus];Dbxref=InterPro:IPR003604,PANTHER:PTHR15577,SMART:SM00451;Ontology_term=GO:0003676,GO:0008270;
Chr4	EVM	exon	23864	23967		-		ID=exon1.Chr4.gn1.rna1;Alias=evm.model.HiC_scaffold_4_pilon.1.exon1;Parent=Chr4.gn1.rna1;
Chr4	EVM	CDS	23864	23967		-	0	ID=CDS.Chr4.gn1.rna1;Alias=cds.evm.model.HiC_scaffold_4_pilon.1;Parent=Chr4.gn1.rna1;
Chr4	EVM	exon	23492	23741		-		ID=exon2.Chr4.gn1.rna1;Alias=evm.model.HiC_scaffold_4_pilon.1.exon2;Parent=Chr4.gn1.rna1;
Chr4	EVM	CDS	23492	23741		-	1	ID=CDS.Chr4.gn1.rna1;Alias=cds.evm.model.HiC_scaffold_4_pilon.1;Parent=Chr4.gn1.rna1;
Chr4	EVM	exon	21772	23261		-		ID=exon3.Chr4.gn1.rna1;Alias=evm.model.HiC_scaffold_4_pilon.1.exon3;Parent=Chr4.gn1.rna1;
Chr4	EVM	CDS	21772	23261		-	0	ID=CDS.Chr4.gn1.rna1;Alias=cds.evm.model.HiC_scaffold_4_pilon.1;Parent=Chr4.gn1.rna1;
Chr4	EVM	exon	15169	15471		-		ID=exon4.Chr4.gn1.rna1;Alias=evm.model.HiC_scaffold_4_pilon.1.exon4;Parent=Chr4.gn1.rna1;
Chr4	EVM	CDS	15169	15471		-	1	ID=CDS.Chr4.gn1.rna1;Alias=cds.evm.model.HiC_scaffold_4_pilon.1;Parent=Chr4.gn1.rna1;
Chr4	EVM	exon	11215	11432		-		ID=exon5.Chr4.gn1.rna1;Alias=evm.model.HiC_scaffold_4_pilon.1.exon5;Parent=Chr4.gn1.rna1;
Chr4	EVM	CDS	11215	11432		-	1	ID=CDS.Chr4.gn1.rna1;Alias=cds.evm.model.HiC_scaffold_4_pilon.1;Parent=Chr4.gn1.rna1;
Chr4	EVM	exon	2837	2955		-		ID=exon6.Chr4.gn1.rna1;Alias=evm.model.HiC_scaffold_4_pilon.1.exon6;Parent=Chr4.gn1.rna1;
Chr4	EVM	CDS	2837	2955		-	2	ID=CDS.Chr4.gn1.rna1;Alias=cds.evm.model.HiC_scaffold_4_pilon.1;Parent=Chr4.gn1.rna1;
Chr4	EVM	exon	1894	2217		-		ID=exon7.Chr4.gn1.rna1;Alias=evm.model.HiC_scaffold_4_pilon.1.exon7;Parent=Chr4.gn1.rna1;
Chr4	EVM	CDS	1894	2217		-	0	ID=CDS.Chr4.gn1.rna1;Alias=cds.evm.model.HiC_scaffold_4_pilon.1;Parent=Chr4.gn1.rna1;
###
Chr4	EVM	gene	124964	145980		-		ID=Chr4.gn2;Alias=evm.TU.HiC_scaffold_4_pilon.2;Name=EVM%20prediction%20HiC_scaffold_4_pilon.2;
Chr4	EVM	mRNA	124964	145980		-		ID=Chr4.gn2.rna1;Alias=evm.model.HiC_scaffold_4_pilon.2;Parent=Chr4.gn2;Name=EVM%20prediction%20HiC_scaffold_4_pilon.2;;description=Found in genome assembly%2C chromosome: 3 [Lymantria monacha];Dbxref=CDD:cd17955,CDD:cd18787,InterPro:IPR000629,InterPro:IPR001650,InterPro:IPR011545,InterPro:IPR014001,InterPro:IPR014014,InterPro:IPR027417,PANTHER:PTHR24031,PANTHER:PTHR24031:SF240,PFAM:PF00270,PFAM:…
Chr4	EVM	exon	145908	145980		-		ID=exon1.Chr4.gn2.rna1;Alias=evm.model.HiC_scaffold_4_pilon.2.exon1;Parent=Chr4.gn2.rna1;
Chr4	EVM	CDS	145908	145980		-	0	ID=CDS.Chr4.gn2.rna1;Alias=cds.evm.model.HiC_scaffold_4_pilon.2;Parent=Chr4.gn2.rna1;
Chr4	EVM	exon	145772	145855		-		ID=exon2.Chr4.gn2.rna1;Alias=evm.model.HiC_scaffold_4_pilon.2.exon2;Parent=Chr4.gn2.rna1;
Chr4	EVM	CDS	145772	145855		-	2	ID=CDS.Chr4.gn2.rna1;Alias=cds.evm.model.HiC_scaffold_4_pilon.2;Parent=Chr4.gn2.rna1;
Chr4	EVM	exon	145374	145703		-		ID=exon3.Chr4.gn2.rna1;Alias=evm.model.HiC_scaffold_4_pilon.2.exon3;Parent=Chr4.gn2.rna1;
Chr4	EVM	CDS	145374	145703		-	2	ID=CDS.Chr4.gn2.rna1;Alias=cds.evm.model.HiC_scaffold_4_pilon.2;Parent=Chr4.gn2.rna1;
Chr4	EVM	exon	144097	144394		-		ID=exon4.Chr4.gn2.rna1;Alias=evm.model.HiC_scaffold_4_pilon.2.exon4;Parent=Chr4.gn2.rna1;
Chr4	EVM	CDS	144097	144394		-	2	ID=CDS.Chr4.gn2.rna1;Alias=cds.evm.model.HiC_scaffold_4_pilon.2;Parent=Chr4.gn2.rna1;
Chr4	EVM	exon	139714	139868		-		ID=exon5.Chr4.gn2.rna1;Alias=evm.model.HiC_scaffold_4_pilon.2.exon5;Parent=Chr4.gn2.rna1;
Chr4	EVM	CDS	139714	139868		-	1	ID=CDS.Chr4.gn2.rna1;Alias=cds.evm.model.HiC_scaffold_4_pilon.2;Parent=Chr4.gn2.rna1;
Chr4	EVM	exon	139320	139520		-		ID=exon6.Chr4.gn2.rna1;Alias=evm.model.HiC_scaffold_4_pilon.2.exon6;Parent=Chr4.gn2.rna1;
Chr4	EVM	CDS	139320	139520		-	2	ID=CDS.Chr4.gn2.rna1;Alias=cds.evm.model.HiC_scaffold_4_pilon.2;Parent=Chr4.gn2.rna1;
Chr4	EVM	exon	124964	125058		-		ID=exon7.Chr4.gn2.rna1;Alias=evm.model.HiC_scaffold_4_pilon.2.exon7;Parent=Chr4.gn2.rna1;
Chr4	EVM	CDS	124964	125058		-	2	ID=CDS.Chr4.gn2.rna1;Alias=cds.evm.model.HiC_scaffold_4_pilon.2;Parent=Chr4.gn2.rna1;
###
Chr4	EVM	gene	146669	250721		+		ID=Chr4.gn3;Alias=evm.TU.HiC_scaffold_4_pilon.3;Name=EVM%20prediction%20HiC_scaffold_4_pilon.3;
Chr4	EVM	mRNA	146669	250721		+		ID=Chr4.gn3.rna1;Alias=evm.model.HiC_scaffold_4_pilon.3;Parent=Chr4.gn3;Name=EVM%20prediction%20HiC_scaffold_4_pilon.3;;description=Similar to SCAN domain-containing protein 3-like (LOC112639115)%2C mRNA [Camponotus floridanus];Dbxref=InterPro:IPR003604,PANTHER:PTHR15577,SMART:SM00451;Ontology_term=GO:0003676,GO:0008270;
Chr4	EVM	exon	146669	146824		+		ID=exon1.Chr4.gn3.rna1;Alias=evm.model.HiC_scaffold_4_pilon.3.exon1;Parent=Chr4.gn3.rna1;
Chr4	EVM	CDS	146669	146824		+	0	ID=CDS.Chr4.gn3.rna1;Alias=cds.evm.model.HiC_scaffold_4_pilon.3;Parent=Chr4.gn3.rna1;
Chr4	EVM	exon	157801	157884		+		ID=exon2.Chr4.gn3.rna1;Alias=evm.model.HiC_scaffold_4_pilon.3.exon2;Parent=Chr4.gn3.rna1;
Chr4	EVM	CDS	157801	157884		+	0	ID=CDS.Chr4.gn3.rna1;Alias=cds.evm.model.HiC_scaffold_4_pilon.3;Parent=Chr4.gn3.rna1;
Chr4	EVM	exon	162595	162721		+		ID=exon3.Chr4.gn3.rna1;Alias=evm.model.HiC_scaffold_4_pilon.3.exon3;Parent=Chr4.gn3.rna1;
Chr4	EVM	CDS	162595	162721		+	0	ID=CDS.Chr4.gn3.rna1;Alias=cds.evm.model.HiC_scaffold_4_pilon.3;Parent=Chr4.gn3.rna1;
Chr4	EVM	exon	174770	174954		+		ID=exon4.Chr4.gn3.rna1;Alias=evm.model.HiC_scaffold_4_pilon.3.exon4;Parent=Chr4.gn3.rna1;
Chr4	EVM	CDS	174770	174954		+	2	ID=CDS.Chr4.gn3.rna1;Alias=cds.evm.model.HiC_scaffold_4_pilon.3;Parent=Chr4.gn3.rna1;
Chr4	EVM	exon	187424	187713		+		ID=exon5.Chr4.gn3.rna1;Alias=evm.model.HiC_scaffold_4_pilon.3.exon5;Parent=Chr4.gn3.rna1;
Chr4	EVM	CDS	187424	187713		+	0	ID=CDS.Chr4.gn3.rna1;Alias=cds.evm.model.HiC_scaffold_4_pilon.3;Parent=Chr4.gn3.rna1;
Chr4	EVM	exon	192810	193027		+		ID=exon6.Chr4.gn3.rna1;Alias=evm.model.HiC_scaffold_4_pilon.3.exon6;Parent=Chr4.gn3.rna1;
Chr4	EVM	CDS	192810	193027		+	1	ID=CDS.Chr4.gn3.rna1;Alias=cds.evm.model.HiC_scaffold_4_pilon.3;Parent=Chr4.gn3.rna1;
Chr4	EVM	exon	206102	206220		+		ID=exon7.Chr4.gn3.rna1;Alias=evm.model.HiC_scaffold_4_pilon.3.exon7;Parent=Chr4.gn3.rna1;
Chr4	EVM	CDS	206102	206220		+	2	ID=CDS.Chr4.gn3.rna1;Alias=cds.evm.model.HiC_scaffold_4_pilon.3;Parent=Chr4.gn3.rna1;
Chr4	EVM	exon	209336	209647		+		ID=exon8.Chr4.gn3.rna1;Alias=evm.model.HiC_scaffold_4_pilon.3.exon8;Parent=Chr4.gn3.rna1;
Chr4	EVM	CDS	209336	209647		+	0	ID=CDS.Chr4.gn3.rna1;Alias=cds.evm.model.HiC_scaffold_4_pilon.3;Parent=Chr4.gn3.rna1;
Chr4	EVM	exon	213671	213864		+		ID=exon9.Chr4.gn3.rna1;Alias=evm.model.HiC_scaffold_4_pilon.3.exon9;Parent=Chr4.gn3.rna1;
Chr4	EVM	CDS	213671	213864		+	0	ID=CDS.Chr4.gn3.rna1;Alias=cds.evm.model.HiC_scaffold_4_pilon.3;Parent=Chr4.gn3.rna1;
Chr4	EVM	exon	218345	218548		+		ID=exon10.Chr4.gn3.rna1;Alias=evm.model.HiC_scaffold_4_pilon.3.exon10;Parent=Chr4.gn3.rna1;
Chr4	EVM	CDS	218345	218548		+	1	ID=CDS.Chr4.gn3.rna1;Alias=cds.evm.model.HiC_scaffold_4_pilon.3;Parent=Chr4.gn3.rna1;
Chr4	EVM	exon	218620	218745		+		ID=exon11.Chr4.gn3.rna1;Alias=evm.model.HiC_scaffold_4_pilon.3.exon11;Parent=Chr4.gn3.rna1;
Chr4	EVM	CDS	218620	218745		+	1	ID=CDS.Chr4.gn3.rna1;Alias=cds.evm.model.HiC_scaffold_4_pilon.3;Parent=Chr4.gn3.rna1;
Chr4	EVM	exon	230334	230543		+		ID=exon12.Chr4.gn3.rna1;Alias=evm.model.HiC_scaffold_4_pilon.3.exon12;Parent=Chr4.gn3.rna1;
Chr4	EVM	CDS	230334	230543		+	1	ID=CDS.Chr4.gn3.rna1;Alias=cds.evm.model.HiC_scaffold_4_pilon.3;Parent=Chr4.gn3.rna1;
Chr4	EVM	exon	230693	230954		+		ID=exon13.Chr4.gn3.rna1;Alias=evm.model.HiC_scaffold_4_pilon.3.exon13;Parent=Chr4.gn3.rna1;
Chr4	EVM	CDS	230693	230954		+	1	ID=CDS.Chr4.gn3.rna1;Alias=cds.evm.model.HiC_scaffold_4_pilon.3;Parent=Chr4.gn3.rna1;
Chr4	EVM	exon	250521	250721		+		ID=exon14.Chr4.gn3.rna1;Alias=evm.model.HiC_scaffold_4_pilon.3.exon14;Parent=Chr4.gn3.rna1;
Chr4	EVM	CDS	250521	250721		+	0	ID=CDS.Chr4.gn3.rna1;Alias=cds.evm.model.HiC_scaffold_4_pilon.3;Parent=Chr4.gn3.rna1;
###
Chr4	EVM	gene	265422	297117		+		ID=Chr4.gn5;Alias=evm.TU.HiC_scaffold_4_pilon.5;Name=EVM%20prediction%20HiC_scaffold_4_pilon.5;
Chr4	EVM	mRNA	265422	297117		+		ID=Chr4.gn5.rna1;Alias=evm.model.HiC_scaffold_4_pilon.5;Parent=Chr4.gn5;Name=EVM%20prediction%20HiC_scaffold_4_pilon.5;;description=Similar to isolate BJYQ chromosome 19 [Carposina sasakii];Dbxref=InterPro:IPR037386,PANTHER:PTHR16275;Ontology_term=GO:0035082;
Chr4	EVM	exon	265422	265639		+		ID=exon1.Chr4.gn5.rna1;Alias=evm.model.HiC_scaffold_4_pilon.5.exon1;Parent=Chr4.gn5.rna1;
Chr4	EVM	CDS	265422	265639		+	0	ID=CDS.Chr4.gn5.rna1;Alias=cds.evm.model.HiC_scaffold_4_pilon.5;Parent=Chr4.gn5.rna1;
Chr4	EVM	exon	278167	278371		+		ID=exon2.Chr4.gn5.rna1;Alias=evm.model.HiC_scaffold_4_pilon.5.exon2;Parent=Chr4.gn5.rna1;
Chr4	EVM	CDS	278167	278371		+	1	ID=CDS.Chr4.gn5.rna1;Alias=cds.evm.model.HiC_scaffold_4_pilon.5;Parent=Chr4.gn5.rna1;
Chr4	EVM	exon	288673	288865		+		ID=exon3.Chr4.gn5.rna1;Alias=evm.model.HiC_scaffold_4_pilon.5.exon3;Parent=Chr4.gn5.rna1;
Chr4	EVM	CDS	288673	288865		+	0	ID=CDS.Chr4.gn5.rna1;Alias=cds.evm.model.HiC_scaffold_4_pilon.5;Parent=Chr4.gn5.rna1;
Chr4	EVM	exon	291877	292031		+		ID=exon4.Chr4.gn5.rna1;Alias=evm.model.HiC_scaffold_4_pilon.5.exon4;Parent=Chr4.gn5.rna1;
Chr4	EVM	CDS	291877	292031		+	2	ID=CDS.Chr4.gn5.rna1;Alias=cds.evm.model.HiC_scaffold_4_pilon.5;Parent=Chr4.gn5.rna1;
Chr4	EVM	exon	297031	297117		+		ID=exon5.Chr4.gn5.rna1;Alias=evm.model.HiC_scaffold_4_pilon.5.exon5;Parent=Chr4.gn5.rna1;
Chr4	EVM	CDS	297031	297117		+	0	ID=CDS.Chr4.gn5.rna1;Alias=cds.evm.model.HiC_scaffold_4_pilon.5;Parent=Chr4.gn5.rna1;
###
Chr4	EVM	gene	297188	342651		+		ID=Chr4.gn6;Alias=evm.TU.HiC_scaffold_4_pilon.6;Name=EVM%20prediction%20HiC_scaffold_4_pilon.6;
Chr4	EVM	mRNA	297188	342651		+		ID=Chr4.gn6.rna1;Alias=evm.model.HiC_scaffold_4_pilon.6;Parent=Chr4.gn6;Name=EVM%20prediction%20HiC_scaffold_4_pilon.6;;description=Similar to SCAN domain-containing protein 3-like (LOC112639115)%2C mRNA [Camponotus floridanus];Dbxref=InterPro:IPR037386,PANTHER:PTHR16275;Ontology_term=GO:0035082;
Chr4	EVM	exon	297188	297245		+		ID=exon1.Chr4.gn6.rna1;Alias=evm.model.HiC_scaffold_4_pilon.6.exon1;Parent=Chr4.gn6.rna1;
Chr4	EVM	CDS	297188	297245		+	0	ID=CDS.Chr4.gn6.rna1;Alias=cds.evm.model.HiC_scaffold_4_pilon.6;Parent=Chr4.gn6.rna1;
Chr4	EVM	exon	302997	303157		+		ID=exon2.Chr4.gn6.rna1;Alias=evm.model.HiC_scaffold_4_pilon.6.exon2;Parent=Chr4.gn6.rna1;
Chr4	EVM	CDS	302997	303157		+	2	ID=CDS.Chr4.gn6.rna1;Alias=cds.evm.model.HiC_scaffold_4_pilon.6;Parent=Chr4.gn6.rna1;
Chr4	EVM	exon	312187	312425		+		ID=exon3.Chr4.gn6.rna1;Alias=evm.model.HiC_scaffold_4_pilon.6.exon3;Parent=Chr4.gn6.rna1;
Chr4	EVM	CDS	312187	312425		+	0	ID=CDS.Chr4.gn6.rna1;Alias=cds.evm.model.HiC_scaffold_4_pilon.6;Parent=Chr4.gn6.rna1;
Chr4	EVM	exon	319752	320191		+		ID=exon4.Chr4.gn6.rna1;Alias=evm.model.HiC_scaffold_4_pilon.6.exon4;Parent=Chr4.gn6.rna1;
Chr4	EVM	CDS	319752	320191		+	1	ID=CDS.Chr4.gn6.rna1;Alias=cds.evm.model.HiC_scaffold_4_pilon.6;Parent=Chr4.gn6.rna1;
Chr4	EVM	exon	341737	341974		+		ID=exon5.Chr4.gn6.rna1;Alias=evm.model.HiC_scaffold_4_pilon.6.exon5;Parent=Chr4.gn6.rna1;
Chr4	EVM	CDS	341737	341974		+	2	ID=CDS.Chr4.gn6.rna1;Alias=cds.evm.model.HiC_scaffold_4_pilon.6;Parent=Chr4.gn6.rna1;
Chr4	EVM	exon	342036	342651		+		ID=exon6.Chr4.gn6.rna1;Alias=evm.model.HiC_scaffold_4_pilon.6.exon6;Parent=Chr4.gn6.rna1;
Chr4	EVM	CDS	342036	342651		+	1	ID=CDS.Chr4.gn6.rna1;Alias=cds.evm.model.HiC_scaffold_4_pilon.6;Parent=Chr4.gn6.rna1;
###
Chr4	EVM	gene	353390	365385		-		ID=Chr4.gn8;Alias=evm.TU.HiC_scaffold_4_pilon.8;Name=EVM%20prediction%20HiC_scaffold_4_pilon.8;
Chr4	EVM	mRNA	353390	365385		-		ID=Chr4.gn8.rna1;Alias=evm.model.HiC_scaffold_4_pilon.8;Parent=Chr4.gn8;Name=EVM%20prediction%20HiC_scaffold_4_pilon.8;;description=Similar to probable G-protein coupled receptor Mth-like 4 (LOC118272995)%2C mRNA [Spodoptera frugiperda];Dbxref=InterPro:IPR002110,InterPro:IPR020683,InterPro:IPR036770,PANTHER:PTHR23206,PANTHER:PTHR23206:SF4,PRINTS:PR01415,PFAM:PF12796,ProSiteProfiles:PS50088,ProSit…
Chr4	EVM	exon	365374	365385		-		ID=exon1.Chr4.gn8.rna1;Alias=evm.model.HiC_scaffold_4_pilon.8.exon1;Parent=Chr4.gn8.rna1;
Chr4	EVM	CDS	365374	365385		-	0	ID=CDS.Chr4.gn8.rna1;Alias=cds.evm.model.HiC_scaffold_4_pilon.8;Parent=Chr4.gn8.rna1;
Chr4	EVM	exon	364226	364321		-		ID=exon2.Chr4.gn8.rna1;Alias=evm.model.HiC_scaffold_4_pilon.8.exon2;Parent=Chr4.gn8.rna1;
Chr4	EVM	CDS	364226	364321		-	0	ID=CDS.Chr4.gn8.rna1;Alias=cds.evm.model.HiC_scaffold_4_pilon.8;Parent=Chr4.gn8.rna1;
Chr4	EVM	exon	363839	364084		-		ID=exon3.Chr4.gn8.rna1;Alias=evm.model.HiC_scaffold_4_pilon.8.exon3;Parent=Chr4.gn8.rna1;
Chr4	EVM	CDS	363839	364084		-	0	ID=CDS.Chr4.gn8.rna1;Alias=cds.evm.model.HiC_scaffold_4_pilon.8;Parent=Chr4.gn8.rna1;
Chr4	EVM	exon	353390	353707		-		ID=exon4.Chr4.gn8.rna1;Alias=evm.model.HiC_scaffold_4_pilon.8.exon4;Parent=Chr4.gn8.rna1;
Chr4	EVM	CDS	353390	353707		-	0	ID=CDS.Chr4.gn8.rna1;Alias=cds.evm.model.HiC_scaffold_4_pilon.8;Parent=Chr4.gn8.rna1;
###
Chr4	EVM	gene	370263	413501		+		ID=Chr4.gn9;Alias=evm.TU.HiC_scaffold_4_pilon.9;Name=EVM%20prediction%20HiC_scaffold_4_pilon.9;
Chr4	EVM	mRNA	370263	413501		+		ID=Chr4.gn9.rna1;Alias=evm.model.HiC_scaffold_4_pilon.9;Parent=Chr4.gn9;Name=EVM%20prediction%20HiC_scaffold_4_pilon.9;;description=Similar to V-type proton ATPase catalytic subunit A [Dendroctonus ponderosae];Dbxref=CDD:cd01134,CDD:cd18111,CDD:cd18119,InterPro:IPR000194,InterPro:IPR004100,InterPro:IPR020003,InterPro:IPR022878,InterPro:IPR027417,InterPro:IPR031686,InterPro:IPR036121,PANTHER:PTHR4…
Chr4	EVM	exon	370263	370278		+		ID=exon1.Chr4.gn9.rna1;Alias=evm.model.HiC_scaffold_4_pilon.9.exon1;Parent=Chr4.gn9.rna1;
Chr4	EVM	CDS	370263	370278		+	0	ID=CDS.Chr4.gn9.rna1;Alias=cds.evm.model.HiC_scaffold_4_pilon.9;Parent=Chr4.gn9.rna1;
Chr4	EVM	exon	383318	383430		+		ID=exon2.Chr4.gn9.rna1;Alias=evm.model.HiC_scaffold_4_pilon.9.exon2;Parent=Chr4.gn9.rna1;
Chr4	EVM	CDS	383318	383430		+	2	ID=CDS.Chr4.gn9.rna1;Alias=cds.evm.model.HiC_scaffold_4_pilon.9;Parent=Chr4.gn9.rna1;
Chr4	EVM	exon	383551	383778		+		ID=exon3.Chr4.gn9.rna1;Alias=evm.model.HiC_scaffold_4_pilon.9.exon3;Parent=Chr4.gn9.rna1;
Chr4	EVM	CDS	383551	383778		+	0	ID=CDS.Chr4.gn9.rna1;Alias=cds.evm.model.HiC_scaffold_4_pilon.9;Parent=Chr4.gn9.rna1;
Chr4	EVM	exon	383903	384040		+		ID=exon4.Chr4.gn9.rna1;Alias=evm.model.HiC_scaffold_4_pilon.9.exon4;Parent=Chr4.gn9.rna1;
Chr4	EVM	CDS	383903	384040		+	0	ID=CDS.Chr4.gn9.rna1;Alias=cds.evm.model.HiC_scaffold_4_pilon.9;Parent=Chr4.gn9.rna1;
Chr4	EVM	exon	388617	388768		+		ID=exon5.Chr4.gn9.rna1;Alias=evm.model.HiC_scaffold_4_pilon.9.exon5;Parent=Chr4.gn9.rna1;
Chr4	EVM	CDS	388617	388768		+	0	ID=CDS.Chr4.gn9.rna1;Alias=cds.evm.model.HiC_scaffold_4_pilon.9;Parent=Chr4.gn9.rna1;
Chr4	EVM	exon	396896	397020		+		ID=exon6.Chr4.gn9.rna1;Alias=evm.model.HiC_scaffold_4_pilon.9.exon6;Parent=Chr4.gn9.rna1;
Chr4	EVM	CDS	396896	397020		+	1	ID=CDS.Chr4.gn9.rna1;Alias=cds.evm.model.HiC_scaffold_4_pilon.9;Parent=Chr4.gn9.rna1;
Chr4	EVM	exon	399131	399376		+		ID=exon7.Chr4.gn9.rna1;Alias=evm.model.HiC_scaffold_4_pilon.9.exon7;Parent=Chr4.gn9.rna1;
Chr4	EVM	CDS	399131	399376		+	2	ID=CDS.Chr4.gn9.rna1;Alias=cds.evm.model.HiC_scaffold_4_pilon.9;Parent=Chr4.gn9.rna1;
Chr4	EVM	exon	406529	406577		+		ID=exon8.Chr4.gn9.rna1;Alias=evm.model.HiC_scaffold_4_pilon.9.exon8;Parent=Chr4.gn9.rna1;
Chr4	EVM	CDS	406529	406577		+	2	ID=CDS.Chr4.gn9.rna1;Alias=cds.evm.model.HiC_scaffold_4_pilon.9;Parent=Chr4.gn9.rna1;
Chr4	EVM	exon	406665	406731		+		ID=exon9.Chr4.gn9.rna1;Alias=evm.model.HiC_scaffold_4_pilon.9.exon9;Parent=Chr4.gn9.rna1;
Chr4	EVM	CDS	406665	406731		+	1	ID=CDS.Chr4.gn9.rna1;Alias=cds.evm.model.HiC_scaffold_4_pilon.9;Parent=Chr4.gn9.rna1;
Chr4	EVM	exon	406824	406985		+		ID=exon10.Chr4.gn9.rna1;Alias=evm.model.HiC_scaffold_4_pilon.9.exon10;Parent=Chr4.gn9.rna1;
Chr4	EVM	CDS	406824	406985		+	0	ID=CDS.Chr4.gn9.rna1;Alias=cds.evm.model.HiC_scaffold_4_pilon.9;Parent=Chr4.gn9.rna1;
Chr4	EVM	exon	408450	408612		+		ID=exon11.Chr4.gn9.rna1;Alias=evm.model.HiC_scaffold_4_pilon.9.exon11;Parent=Chr4.gn9.rna1;
Chr4	EVM	CDS	408450	408612		+	0	ID=CDS.Chr4.gn9.rna1;Alias=cds.evm.model.HiC_scaffold_4_pilon.9;Parent=Chr4.gn9.rna1;
Chr4	EVM	exon	413263	413501		+		ID=exon12.Chr4.gn9.rna1;Alias=evm.model.HiC_scaffold_4_pilon.9.exon12;Parent=Chr4.gn9.rna1;
Chr4	EVM	CDS	413263	413501		+	2	ID=CDS.Chr4.gn9.rna1;Alias=cds.evm.model.HiC_scaffold_4_pilon.9;Parent=Chr4.gn9.rna1;
###
Chr4	EVM	gene	461082	485012		-		ID=Chr4.gn10;Alias=evm.TU.HiC_scaffold_4_pilon.10;Name=EVM%20prediction%20HiC_scaffold_4_pilon.10;
Chr4	EVM	mRNA	461082	485012		-		ID=Chr4.gn10.rna1;Alias=evm.model.HiC_scaffold_4_pilon.10;Parent=Chr4.gn10;Name=EVM%20prediction%20HiC_scaffold_4_pilon.10;;description=Similar to isolate BJYQ chromosome 28 [Carposina sasakii];Dbxref=InterPro:IPR021394,PFAM:PF11232;
Chr4	EVM	exon	484990	485012		-		ID=exon1.Chr4.gn10.rna1;Alias=evm.model.HiC_scaffold_4_pilon.10.exon1;Parent=Chr4.gn10.rna1;
Chr4	EVM	CDS	484990	485012		-	0	ID=CDS.Chr4.gn10.rna1;Alias=cds.evm.model.HiC_scaffold_4_pilon.10;Parent=Chr4.gn10.rna1;
Chr4	EVM	exon	484297	484544		-		ID=exon2.Chr4.gn10.rna1;Alias=evm.model.HiC_scaffold_4_pilon.10.exon2;Parent=Chr4.gn10.rna1;
Chr4	EVM	CDS	484297	484544		-	1	ID=CDS.Chr4.gn10.rna1;Alias=cds.evm.model.HiC_scaffold_4_pilon.10;Parent=Chr4.gn10.rna1;
Chr4	EVM	exon	477881	477961		-		ID=exon3.Chr4.gn10.rna1;Alias=evm.model.HiC_scaffold_4_pilon.10.exon3;Parent=Chr4.gn10.rna1;
Chr4	EVM	CDS	477881	477961		-	2	ID=CDS.Chr4.gn10.rna1;Alias=cds.evm.model.HiC_scaffold_4_pilon.10;Parent=Chr4.gn10.rna1;
Chr4	EVM	exon	472695	472862		-		ID=exon4.Chr4.gn10.rna1;Alias=evm.model.HiC_scaffold_4_pilon.10.exon4;Parent=Chr4.gn10.rna1;
Chr4	EVM	CDS	472695	472862		-	2	ID=CDS.Chr4.gn10.rna1;Alias=cds.evm.model.HiC_scaffold_4_pilon.10;Parent=Chr4.gn10.rna1;
Chr4	EVM	exon	467587	467744		-		ID=exon5.Chr4.gn10.rna1;Alias=evm.model.HiC_scaffold_4_pilon.10.exon5;Parent=Chr4.gn10.rna1;
Chr4	EVM	CDS	467587	467744		-	2	ID=CDS.Chr4.gn10.rna1;Alias=cds.evm.model.HiC_scaffold_4_pilon.10;Parent=Chr4.gn10.rna1;
Chr4	EVM	exon	467301	467365		-		ID=exon6.Chr4.gn10.rna1;Alias=evm.model.HiC_scaffold_4_pilon.10.exon6;Parent=Chr4.gn10.rna1;
Chr4	EVM	CDS	467301	467365		-	0	ID=CDS.Chr4.gn10.rna1;Alias=cds.evm.model.HiC_scaffold_4_pilon.10;Parent=Chr4.gn10.rna1;
Chr4	EVM	exon	461082	461175		-		ID=exon7.Chr4.gn10.rna1;Alias=evm.model.HiC_scaffold_4_pilon.10.exon7;Parent=Chr4.gn10.rna1;
Chr4	EVM	CDS	461082	461175		-	1	ID=CDS.Chr4.gn10.rna1;Alias=cds.evm.model.HiC_scaffold_4_pilon.10;Parent=Chr4.gn10.rna1;
###
Chr4	EVM	gene	532019	540220		+		ID=Chr4.gn12;Alias=evm.TU.HiC_scaffold_4_pilon.12;Name=EVM%20prediction%20HiC_scaffold_4_pilon.12;
Chr4	EVM	mRNA	532019	540220		+		ID=Chr4.gn12.rna1;Alias=evm.model.HiC_scaffold_4_pilon.12;Parent=Chr4.gn12;Name=EVM%20prediction%20HiC_scaffold_4_pilon.12;;description=Similar to zinc finger BED domain-containing protein 5-like (LOC112128222)%2C mRNA [Cimex lectularius];Dbxref=InterPro:IPR001406,PANTHER:PTHR11142,PANTHER:PTHR11142:SF5;
Chr4	EVM	exon	532019	532038		+		ID=exon1.Chr4.gn12.rna1;Alias=evm.model.HiC_scaffold_4_pilon.12.exon1;Parent=Chr4.gn12.rna1;
Chr4	EVM	CDS	532019	532038		+	0	ID=CDS.Chr4.gn12.rna1;Alias=cds.evm.model.HiC_scaffold_4_pilon.12;Parent=Chr4.gn12.rna1;
Chr4	EVM	exon	532184	532327		+		ID=exon2.Chr4.gn12.rna1;Alias=evm.model.HiC_scaffold_4_pilon.12.exon2;Parent=Chr4.gn12.rna1;
Chr4	EVM	CDS	532184	532327		+	1	ID=CDS.Chr4.gn12.rna1;Alias=cds.evm.model.HiC_scaffold_4_pilon.12;Parent=Chr4.gn12.rna1;
Chr4	EVM	exon	535038	535177		+		ID=exon3.Chr4.gn12.rna1;Alias=evm.model.HiC_scaffold_4_pilon.12.exon3;Parent=Chr4.gn12.rna1;
Chr4	EVM	CDS	535038	535177		+	1	ID=CDS.Chr4.gn12.rna1;Alias=cds.evm.model.HiC_scaffold_4_pilon.12;Parent=Chr4.gn12.rna1;
Chr4	EVM	exon	540135	540220		+		ID=exon4.Chr4.gn12.rna1;Alias=evm.model.HiC_scaffold_4_pilon.12.exon4;Parent=Chr4.gn12.rna1;
Chr4	EVM	CDS	540135	540220		+	2	ID=CDS.Chr4.gn12.rna1;Alias=cds.evm.model.HiC_scaffold_4_pilon.12;Parent=Chr4.gn12.rna1;
###
Chr4	EVM	gene	540232	586705		-		ID=Chr4.gn13;Alias=evm.TU.HiC_scaffold_4_pilon.13;Name=EVM%20prediction%20HiC_scaffold_4_pilon.13;
Chr4	EVM	mRNA	540232	586705		-		ID=Chr4.gn13.rna1;Alias=evm.model.HiC_scaffold_4_pilon.13;Parent=Chr4.gn13;Name=EVM%20prediction%20HiC_scaffold_4_pilon.13;;description=Similar to Helicase ATP-binding domain-containing protein [Dendroctonus ponderosae];Dbxref=CDD:cd18788,InterPro:IPR006554,InterPro:IPR006555,InterPro:IPR010614,InterPro:IPR013020,InterPro:IPR014013,InterPro:IPR027417,InterPro:IPR028331,InterPro:IPR045028,PANTHER:…
Chr4	EVM	exon	586580	586705		-		ID=exon1.Chr4.gn13.rna1;Alias=evm.model.HiC_scaffold_4_pilon.13.exon1;Parent=Chr4.gn13.rna1;
Chr4	EVM	CDS	586580	586705		-	0	ID=CDS.Chr4.gn13.rna1;Alias=cds.evm.model.HiC_scaffold_4_pilon.13;Parent=Chr4.gn13.rna1;
Chr4	EVM	exon	586268	586459		-		ID=exon2.Chr4.gn13.rna1;Alias=evm.model.HiC_scaffold_4_pilon.13.exon2;Parent=Chr4.gn13.rna1;
Chr4	EVM	CDS	586268	586459		-	0	ID=CDS.Chr4.gn13.rna1;Alias=cds.evm.model.HiC_scaffold_4_pilon.13;Parent=Chr4.gn13.rna1;
Chr4	EVM	exon	581645	581724		-		ID=exon3.Chr4.gn13.rna1;Alias=evm.model.HiC_scaffold_4_pilon.13.exon3;Parent=Chr4.gn13.rna1;
Chr4	EVM	CDS	581645	581724		-	0	ID=CDS.Chr4.gn13.rna1;Alias=cds.evm.model.HiC_scaffold_4_pilon.13;Parent=Chr4.gn13.rna1;
Chr4	EVM	exon	581448	581586		-		ID=exon4.Chr4.gn13.rna1;Alias=evm.model.HiC_scaffold_4_pilon.13.exon4;Parent=Chr4.gn13.rna1;
Chr4	EVM	CDS	581448	581586		-	1	ID=CDS.Chr4.gn13.rna1;Alias=cds.evm.model.HiC_scaffold_4_pilon.13;Parent=Chr4.gn13.rna1;
Chr4	EVM	exon	575682	575810		-		ID=exon5.Chr4.gn13.rna1;Alias=evm.model.HiC_scaffold_4_pilon.13.exon5;Parent=Chr4.gn13.rna1;
Chr4	EVM	CDS	575682	575810		-	0	ID=CDS.Chr4.gn13.rna1;Alias=cds.evm.model.HiC_scaffold_4_pilon.13;Parent=Chr4.gn13.rna1;
Chr4	EVM	exon	575232	575472		-		ID=exon6.Chr4.gn13.rna1;Alias=evm.model.HiC_scaffold_4_pilon.13.exon6;Parent=Chr4.gn13.rna1;
Chr4	EVM	CDS	575232	575472		-	0	ID=CDS.Chr4.gn13.rna1;Alias=cds.evm.model.HiC_scaffold_4_pilon.13;Parent=Chr4.gn13.rna1;
Chr4	EVM	exon	563449	563593		-		ID=exon7.Chr4.gn13.rna1;Alias=evm.model.HiC_scaffold_4_pilon.13.exon7;Parent=Chr4.gn13.rna1;
Chr4	EVM	CDS	563449	563593		-	2	ID=CDS.Chr4.gn13.rna1;Alias=cds.evm.model.HiC_scaffold_4_pilon.13;Parent=Chr4.gn13.rna1;
Chr4	EVM	exon	563325	563341		-		ID=exon8.Chr4.gn13.rna1;Alias=evm.model.HiC_scaffold_4_pilon.13.exon8;Parent=Chr4.gn13.rna1;
Chr4	EVM	CDS	563325	563341		-	1	ID=CDS.Chr4.gn13.rna1;Alias=cds.evm.model.HiC_scaffold_4_pilon.13;Parent=Chr4.gn13.rna1;
Chr4	EVM	exon	559127	559254		-		ID=exon9.Chr4.gn13.rna1;Alias=evm.model.HiC_scaffold_4_pilon.13.exon9;Parent=Chr4.gn13.rna1;
Chr4	EVM	CDS	559127	559254		-	2	ID=CDS.Chr4.gn13.rna1;Alias=cds.evm.model.HiC_scaffold_4_pilon.13;Parent=Chr4.gn13.rna1;
Chr4	EVM	exon	557239	557559		-		ID=exon10.Chr4.gn13.rna1;Alias=evm.model.HiC_scaffold_4_pilon.13.exon10;Parent=Chr4.gn13.rna1;
Chr4	EVM	CDS	557239	557559		-	0	ID=CDS.Chr4.gn13.rna1;Alias=cds.evm.model.HiC_scaffold_4_pilon.13;Parent=Chr4.gn13.rna1;
Chr4	EVM	exon	556927	557127		-		ID=exon11.Chr4.gn13.rna1;Alias=evm.model.HiC_scaffold_4_pilon.13.exon11;Parent=Chr4.gn13.rna1;
Chr4	EVM	CDS	556927	557127		-	0	ID=CDS.Chr4.gn13.rna1;Alias=cds.evm.model.HiC_scaffold_4_pilon.13;Parent=Chr4.gn13.rna1;
Chr4	EVM	exon	554225	554462		-		ID=exon12.Chr4.gn13.rna1;Alias=evm.model.HiC_scaffold_4_pilon.13.exon12;Parent=Chr4.gn13.rna1;
Chr4	EVM	CDS	554225	554462		-	0	ID=CDS.Chr4.gn13.rna1;Alias=cds.evm.model.HiC_scaffold_4_pilon.13;Parent=Chr4.gn13.rna1;
Chr4	EVM	exon	547667	547797		-		ID=exon13.Chr4.gn13.rna1;Alias=evm.model.HiC_scaffold_4_pilon.13.exon13;Parent=Chr4.gn13.rna1;
Chr4	EVM	CDS	547667	547797		-	2	ID=CDS.Chr4.gn13.rna1;Alias=cds.evm.model.HiC_scaffold_4_pilon.13;Parent=Chr4.gn13.rna1;
Chr4	EVM	exon	540948	541163		-		ID=exon14.Chr4.gn13.rna1;Alias=evm.model.HiC_scaffold_4_pilon.13.exon14;Parent=Chr4.gn13.rna1;
Chr4	EVM	CDS	540948	541163		-	0	ID=CDS.Chr4.gn13.rna1;Alias=cds.evm.model.HiC_scaffold_4_pilon.13;Parent=Chr4.gn13.rna1;
Chr4	EVM	exon	540232	540267		-		ID=exon15.Chr4.gn13.rna1;Alias=evm.model.HiC_scaffold_4_pilon.13.exon15;Parent=Chr4.gn13.rna1;
Chr4	EVM	CDS	540232	540267		-	0	ID=CDS.Chr4.gn13.rna1;Alias=cds.evm.model.HiC_scaffold_4_pilon.13;Parent=Chr4.gn13.rna1;
###
Chr4	EVM	gene	729901	780143		-		ID=Chr4.gn16;Alias=evm.TU.HiC_scaffold_4_pilon.16;Name=EVM%20prediction%20HiC_scaffold_4_pilon.16;
Chr4	EVM	mRNA	729901	780143		-		ID=Chr4.gn16.rna1;Alias=evm.model.HiC_scaffold_4_pilon.16;Parent=Chr4.gn16;Name=EVM%20prediction%20HiC_scaffold_4_pilon.16;;description=Found in genome assembly%2C chromosome: 3 [Lymantria monacha];Dbxref=CDD:cd02947,InterPro:IPR013766,InterPro:IPR017937,InterPro:IPR036249,PANTHER:PTHR43601,PANTHER:PTHR43601:SF5,PFAM:PF00085,ProSitePatterns:PS00194,ProSiteProfiles:PS51352,SUPERFAMILY:SSF52833;
Chr4	EVM	exon	780009	780143		-		ID=exon1.Chr4.gn16.rna1;Alias=evm.model.HiC_scaffold_4_pilon.16.exon1;Parent=Chr4.gn16.rna1;
Chr4	EVM	CDS	780009	780143		-	0	ID=CDS.Chr4.gn16.rna1;Alias=cds.evm.model.HiC_scaffold_4_pilon.16;Parent=Chr4.gn16.rna1;
Chr4	EVM	exon	779789	779950		-		ID=exon2.Chr4.gn16.rna1;Alias=evm.model.HiC_scaffold_4_pilon.16.exon2;Parent=Chr4.gn16.rna1;
Chr4	EVM	CDS	779789	779950		-	0	ID=CDS.Chr4.gn16.rna1;Alias=cds.evm.model.HiC_scaffold_4_pilon.16;Parent=Chr4.gn16.rna1;
Chr4	EVM	exon	779608	779700		-		ID=exon3.Chr4.gn16.rna1;Alias=evm.model.HiC_scaffold_4_pilon.16.exon3;Parent=Chr4.gn16.rna1;
Chr4	EVM	CDS	779608	779700		-	0	ID=CDS.Chr4.gn16.rna1;Alias=cds.evm.model.HiC_scaffold_4_pilon.16;Parent=Chr4.gn16.rna1;
Chr4	EVM	exon	778883	779019		-		ID=exon4.Chr4.gn16.rna1;Alias=evm.model.HiC_scaffold_4_pilon.16.exon4;Parent=Chr4.gn16.rna1;
Chr4	EVM	CDS	778883	779019		-	0	ID=CDS.Chr4.gn16.rna1;Alias=cds.evm.model.HiC_scaffold_4_pilon.16;Parent=Chr4.gn16.rna1;
Chr4	EVM	exon	771162	771235		-		ID=exon5.Chr4.gn16.rna1;Alias=evm.model.HiC_scaffold_4_pilon.16.exon5;Parent=Chr4.gn16.rna1;
Chr4	EVM	CDS	771162	771235		-	1	ID=CDS.Chr4.gn16.rna1;Alias=cds.evm.model.HiC_scaffold_4_pilon.16;Parent=Chr4.gn16.rna1;
Chr4	EVM	exon	768563	768980		-		ID=exon6.Chr4.gn16.rna1;Alias=evm.model.HiC_scaffold_4_pilon.16.exon6;Parent=Chr4.gn16.rna1;
Chr4	EVM	CDS	768563	768980		-	2	ID=CDS.Chr4.gn16.rna1;Alias=cds.evm.model.HiC_scaffold_4_pilon.16;Parent=Chr4.gn16.rna1;
Chr4	EVM	exon	768057	768089		-		ID=exon7.Chr4.gn16.rna1;Alias=evm.model.HiC_scaffold_4_pilon.16.exon7;Parent=Chr4.gn16.rna1;
Chr4	EVM	CDS	768057	768089		-	1	ID=CDS.Chr4.gn16.rna1;Alias=cds.evm.model.HiC_scaffold_4_pilon.16;Parent=Chr4.gn16.rna1;
Chr4	EVM	exon	762118	762346		-		ID=exon8.Chr4.gn16.rna1;Alias=evm.model.HiC_scaffold_4_pilon.16.exon8;Parent=Chr4.gn16.rna1;
Chr4	EVM	CDS	762118	762346		-	1	ID=CDS.Chr4.gn16.rna1;Alias=cds.evm.model.HiC_scaffold_4_pilon.16;Parent=Chr4.gn16.rna1;
Chr4	EVM	exon	761794	761879		-		ID=exon9.Chr4.gn16.rna1;Alias=evm.model.HiC_scaffold_4_pilon.16.exon9;Parent=Chr4.gn16.rna1;
Chr4	EVM	CDS	761794	761879		-	0	ID=CDS.Chr4.gn16.rna1;Alias=cds.evm.model.HiC_scaffold_4_pilon.16;Parent=Chr4.gn16.rna1;
Chr4	EVM	exon	749058	749289		-		ID=exon10.Chr4.gn16.rna1;Alias=evm.model.HiC_scaffold_4_pilon.16.exon10;Parent=Chr4.gn16.rna1;
Chr4	EVM	CDS	749058	749289		-	1	ID=CDS.Chr4.gn16.rna1;Alias=cds.evm.model.HiC_scaffold_4_pilon.16;Parent=Chr4.gn16.rna1;
Chr4	EVM	exon	733008	733035		-		ID=exon11.Chr4.gn16.rna1;Alias=evm.model.HiC_scaffold_4_pilon.16.exon11;Parent=Chr4.gn16.rna1;
Chr4	EVM	CDS	733008	733035		-	0	ID=CDS.Chr4.gn16.rna1;Alias=cds.evm.model.HiC_scaffold_4_pilon.16;Parent=Chr4.gn16.rna1;
Chr4	EVM	exon	732738	732940		-		ID=exon12.Chr4.gn16.rna1;Alias=evm.model.HiC_scaffold_4_pilon.16.exon12;Parent=Chr4.gn16.rna1;
Chr4	EVM	CDS	732738	732940		-	2	ID=CDS.Chr4.gn16.rna1;Alias=cds.evm.model.HiC_scaffold_4_pilon.16;Parent=Chr4.gn16.rna1;
Chr4	EVM	exon	732196	732270		-		ID=exon13.Chr4.gn16.rna1;Alias=evm.model.HiC_scaffold_4_pilon.16.exon13;Parent=Chr4.gn16.rna1;
Chr4	EVM	CDS	732196	732270		-	0	ID=CDS.Chr4.gn16.rna1;Alias=cds.evm.model.HiC_scaffold_4_pilon.16;Parent=Chr4.gn16.rna1;
Chr4	EVM	exon	732025	732133		-		ID=exon14.Chr4.gn16.rna1;Alias=evm.model.HiC_scaffold_4_pilon.16.exon14;Parent=Chr4.gn16.rna1;
Chr4	EVM	CDS	732025	732133		-	0	ID=CDS.Chr4.gn16.rna1;Alias=cds.evm.model.HiC_scaffold_4_pilon.16;Parent=Chr4.gn16.rna1;
Chr4	EVM	exon	729901	730208		-		ID=exon15.Chr4.gn16.rna1;Alias=evm.model.HiC_scaffold_4_pilon.16.exon15;Parent=Chr4.gn16.rna1;
Chr4	EVM	CDS	729901	730208		-	2	ID=CDS.Chr4.gn16.rna1;Alias=cds.evm.model.HiC_scaffold_4_pilon.16;Parent=Chr4.gn16.rna1;
###
Chr4	EVM	gene	781031	839575		+		ID=Chr4.gn17;Alias=evm.TU.HiC_scaffold_4_pilon.17;Name=EVM%20prediction%20HiC_scaffold_4_pilon.17;
Chr4	EVM	mRNA	781031	839575		+		ID=Chr4.gn17.rna1;Alias=evm.model.HiC_scaffold_4_pilon.17;Parent=Chr4.gn17;Name=EVM%20prediction%20HiC_scaffold_4_pilon.17;;description=Similar to Helicase ATP-binding domain-containing protein [Dendroctonus ponderosae];Dbxref=CDD:cd18788,InterPro:IPR006554,InterPro:IPR006555,InterPro:IPR010614,InterPro:IPR013020,InterPro:IPR014013,InterPro:IPR027417,InterPro:IPR028331,InterPro:IPR045028,PANTHER:…
Chr4	EVM	exon	781031	781156		+		ID=exon1.Chr4.gn17.rna1;Alias=evm.model.HiC_scaffold_4_pilon.17.exon1;Parent=Chr4.gn17.rna1;
Chr4	EVM	CDS	781031	781156		+	0	ID=CDS.Chr4.gn17.rna1;Alias=cds.evm.model.HiC_scaffold_4_pilon.17;Parent=Chr4.gn17.rna1;
Chr4	EVM	exon	781277	781468		+		ID=exon2.Chr4.gn17.rna1;Alias=evm.model.HiC_scaffold_4_pilon.17.exon2;Parent=Chr4.gn17.rna1;
Chr4	EVM	CDS	781277	781468		+	0	ID=CDS.Chr4.gn17.rna1;Alias=cds.evm.model.HiC_scaffold_4_pilon.17;Parent=Chr4.gn17.rna1;
Chr4	EVM	exon	784186	784461		+		ID=exon3.Chr4.gn17.rna1;Alias=evm.model.HiC_scaffold_4_pilon.17.exon3;Parent=Chr4.gn17.rna1;
Chr4	EVM	CDS	784186	784461		+	0	ID=CDS.Chr4.gn17.rna1;Alias=cds.evm.model.HiC_scaffold_4_pilon.17;Parent=Chr4.gn17.rna1;
Chr4	EVM	exon	792544	792710		+		ID=exon4.Chr4.gn17.rna1;Alias=evm.model.HiC_scaffold_4_pilon.17.exon4;Parent=Chr4.gn17.rna1;
Chr4	EVM	CDS	792544	792710		+	0	ID=CDS.Chr4.gn17.rna1;Alias=cds.evm.model.HiC_scaffold_4_pilon.17;Parent=Chr4.gn17.rna1;
Chr4	EVM	exon	794268	794515		+		ID=exon5.Chr4.gn17.rna1;Alias=evm.model.HiC_scaffold_4_pilon.17.exon5;Parent=Chr4.gn17.rna1;
Chr4	EVM	CDS	794268	794515		+	1	ID=CDS.Chr4.gn17.rna1;Alias=cds.evm.model.HiC_scaffold_4_pilon.17;Parent=Chr4.gn17.rna1;
Chr4	EVM	exon	801043	801309		+		ID=exon6.Chr4.gn17.rna1;Alias=evm.model.HiC_scaffold_4_pilon.17.exon6;Parent=Chr4.gn17.rna1;
Chr4	EVM	CDS	801043	801309		+	2	ID=CDS.Chr4.gn17.rna1;Alias=cds.evm.model.HiC_scaffold_4_pilon.17;Parent=Chr4.gn17.rna1;
Chr4	EVM	exon	812108	812235		+		ID=exon7.Chr4.gn17.rna1;Alias=evm.model.HiC_scaffold_4_pilon.17.exon7;Parent=Chr4.gn17.rna1;
Chr4	EVM	CDS	812108	812235		+	2	ID=CDS.Chr4.gn17.rna1;Alias=cds.evm.model.HiC_scaffold_4_pilon.17;Parent=Chr4.gn17.rna1;
Chr4	EVM	exon	819162	819482		+		ID=exon8.Chr4.gn17.rna1;Alias=evm.model.HiC_scaffold_4_pilon.17.exon8;Parent=Chr4.gn17.rna1;
Chr4	EVM	CDS	819162	819482		+	0	ID=CDS.Chr4.gn17.rna1;Alias=cds.evm.model.HiC_scaffold_4_pilon.17;Parent=Chr4.gn17.rna1;
Chr4	EVM	exon	819600	819800		+		ID=exon9.Chr4.gn17.rna1;Alias=evm.model.HiC_scaffold_4_pilon.17.exon9;Parent=Chr4.gn17.rna1;
Chr4	EVM	CDS	819600	819800		+	0	ID=CDS.Chr4.gn17.rna1;Alias=cds.evm.model.HiC_scaffold_4_pilon.17;Parent=Chr4.gn17.rna1;
Chr4	EVM	exon	822961	823198		+		ID=exon10.Chr4.gn17.rna1;Alias=evm.model.HiC_scaffold_4_pilon.17.exon10;Parent=Chr4.gn17.rna1;
Chr4	EVM	CDS	822961	823198		+	0	ID=CDS.Chr4.gn17.rna1;Alias=cds.evm.model.HiC_scaffold_4_pilon.17;Parent=Chr4.gn17.rna1;
Chr4	EVM	exon	834948	834997		+		ID=exon11.Chr4.gn17.rna1;Alias=evm.model.HiC_scaffold_4_pilon.17.exon11;Parent=Chr4.gn17.rna1;
Chr4	EVM	CDS	834948	834997		+	2	ID=CDS.Chr4.gn17.rna1;Alias=cds.evm.model.HiC_scaffold_4_pilon.17;Parent=Chr4.gn17.rna1;
Chr4	EVM	exon	835054	835080		+		ID=exon12.Chr4.gn17.rna1;Alias=evm.model.HiC_scaffold_4_pilon.17.exon12;Parent=Chr4.gn17.rna1;
Chr4	EVM	CDS	835054	835080		+	0	ID=CDS.Chr4.gn17.rna1;Alias=cds.evm.model.HiC_scaffold_4_pilon.17;Parent=Chr4.gn17.rna1;
Chr4	EVM	exon	838649	838864		+		ID=exon13.Chr4.gn17.rna1;Alias=evm.model.HiC_scaffold_4_pilon.17.exon13;Parent=Chr4.gn17.rna1;
Chr4	EVM	CDS	838649	838864		+	0	ID=CDS.Chr4.gn17.rna1;Alias=cds.evm.model.HiC_scaffold_4_pilon.17;Parent=Chr4.gn17.rna1;
Chr4	EVM	exon	839540	839575		+		ID=exon14.Chr4.gn17.rna1;Alias=evm.model.HiC_scaffold_4_pilon.17.exon14;Parent=Chr4.gn17.rna1;
Chr4	EVM	CDS	839540	839575		+	0	ID=CDS.Chr4.gn17.rna1;Alias=cds.evm.model.HiC_scaffold_4_pilon.17;Parent=Chr4.gn17.rna1;
###
Chr4	EVM	gene	839587	859620		-		ID=Chr4.gn18;Alias=evm.TU.HiC_scaffold_4_pilon.18;Name=EVM%20prediction%20HiC_scaffold_4_pilon.18;
Chr4	EVM	mRNA	839587	859620		-		ID=Chr4.gn18.rna1;Alias=evm.model.HiC_scaffold_4_pilon.18;Parent=Chr4.gn18;Name=EVM%20prediction%20HiC_scaffold_4_pilon.18;;description=Similar to zinc finger BED domain-containing protein 5-like (LOC112128222)%2C mRNA [Cimex lectularius];Dbxref=CDD:cd02569,InterPro:IPR001406,InterPro:IPR020097,InterPro:IPR020103,InterPro:IPR041707,PANTHER:PTHR11142,PANTHER:PTHR11142:SF5,PFAM:PF01416,SUPERFAMILY:…
Chr4	EVM	exon	859546	859620		-		ID=exon1.Chr4.gn18.rna1;Alias=evm.model.HiC_scaffold_4_pilon.18.exon1;Parent=Chr4.gn18.rna1;
Chr4	EVM	CDS	859546	859620		-	0	ID=CDS.Chr4.gn18.rna1;Alias=cds.evm.model.HiC_scaffold_4_pilon.18;Parent=Chr4.gn18.rna1;
Chr4	EVM	exon	858954	859087		-		ID=exon2.Chr4.gn18.rna1;Alias=evm.model.HiC_scaffold_4_pilon.18.exon2;Parent=Chr4.gn18.rna1;
Chr4	EVM	CDS	858954	859087		-	0	ID=CDS.Chr4.gn18.rna1;Alias=cds.evm.model.HiC_scaffold_4_pilon.18;Parent=Chr4.gn18.rna1;
Chr4	EVM	exon	858692	858893		-		ID=exon3.Chr4.gn18.rna1;Alias=evm.model.HiC_scaffold_4_pilon.18.exon3;Parent=Chr4.gn18.rna1;
Chr4	EVM	CDS	858692	858893		-	1	ID=CDS.Chr4.gn18.rna1;Alias=cds.evm.model.HiC_scaffold_4_pilon.18;Parent=Chr4.gn18.rna1;
Chr4	EVM	exon	855271	855483		-		ID=exon4.Chr4.gn18.rna1;Alias=evm.model.HiC_scaffold_4_pilon.18.exon4;Parent=Chr4.gn18.rna1;
Chr4	EVM	CDS	855271	855483		-	0	ID=CDS.Chr4.gn18.rna1;Alias=cds.evm.model.HiC_scaffold_4_pilon.18;Parent=Chr4.gn18.rna1;
Chr4	EVM	exon	854704	854854		-		ID=exon5.Chr4.gn18.rna1;Alias=evm.model.HiC_scaffold_4_pilon.18.exon5;Parent=Chr4.gn18.rna1;
Chr4	EVM	CDS	854704	854854		-	0	ID=CDS.Chr4.gn18.rna1;Alias=cds.evm.model.HiC_scaffold_4_pilon.18;Parent=Chr4.gn18.rna1;
Chr4	EVM	exon	849376	849523		-		ID=exon6.Chr4.gn18.rna1;Alias=evm.model.HiC_scaffold_4_pilon.18.exon6;Parent=Chr4.gn18.rna1;
Chr4	EVM	CDS	849376	849523		-	2	ID=CDS.Chr4.gn18.rna1;Alias=cds.evm.model.HiC_scaffold_4_pilon.18;Parent=Chr4.gn18.rna1;
Chr4	EVM	exon	849090	849233		-		ID=exon7.Chr4.gn18.rna1;Alias=evm.model.HiC_scaffold_4_pilon.18.exon7;Parent=Chr4.gn18.rna1;
Chr4	EVM	CDS	849090	849233		-	1	ID=CDS.Chr4.gn18.rna1;Alias=cds.evm.model.HiC_scaffold_4_pilon.18;Parent=Chr4.gn18.rna1;
Chr4	EVM	exon	847181	847320		-		ID=exon8.Chr4.gn18.rna1;Alias=evm.model.HiC_scaffold_4_pilon.18.exon8;Parent=Chr4.gn18.rna1;
Chr4	EVM	CDS	847181	847320		-	1	ID=CDS.Chr4.gn18.rna1;Alias=cds.evm.model.HiC_scaffold_4_pilon.18;Parent=Chr4.gn18.rna1;
Chr4	EVM	exon	839587	839672		-		ID=exon9.Chr4.gn18.rna1;Alias=evm.model.HiC_scaffold_4_pilon.18.exon9;Parent=Chr4.gn18.rna1;
Chr4	EVM	CDS	839587	839672		-	2	ID=CDS.Chr4.gn18.rna1;Alias=cds.evm.model.HiC_scaffold_4_pilon.18;Parent=Chr4.gn18.rna1;
###
Chr4	EVM	gene	891879	893882		+		ID=Chr4.gn20;Alias=evm.TU.HiC_scaffold_4_pilon.20;Name=EVM%20prediction%20HiC_scaffold_4_pilon.20;
Chr4	EVM	mRNA	891879	893882		+		ID=Chr4.gn20.rna1;Alias=evm.model.HiC_scaffold_4_pilon.20;Parent=Chr4.gn20;Name=EVM%20prediction%20HiC_scaffold_4_pilon.20;;description=Similar to uncharacterized LOC116413704 (LOC116413704)%2C mRNA [Galleria mellonella];Dbxref=CDD:cd15489,InterPro:IPR004875,InterPro:IPR007889,InterPro:IPR009057,InterPro:IPR011011,PFAM:PF03184,PFAM:PF05225,ProSiteProfiles:PS50960,SUPERFAMILY:SSF46689,SUPERFAMILY:…
Chr4	EVM	exon	891879	892133		+		ID=exon1.Chr4.gn20.rna1;Alias=evm.model.HiC_scaffold_4_pilon.20.exon1;Parent=Chr4.gn20.rna1;
Chr4	EVM	CDS	891879	892133		+	0	ID=CDS.Chr4.gn20.rna1;Alias=cds.evm.model.HiC_scaffold_4_pilon.20;Parent=Chr4.gn20.rna1;
Chr4	EVM	exon	892662	893882		+		ID=exon2.Chr4.gn20.rna1;Alias=evm.model.HiC_scaffold_4_pilon.20.exon2;Parent=Chr4.gn20.rna1;
Chr4	EVM	CDS	892662	893882		+	0	ID=CDS.Chr4.gn20.rna1;Alias=cds.evm.model.HiC_scaffold_4_pilon.20;Parent=Chr4.gn20.rna1;
###
Chr4	EVM	gene	901432	903221		+		ID=Chr4.gn21;Alias=evm.TU.HiC_scaffold_4_pilon.21;Name=EVM%20prediction%20HiC_scaffold_4_pilon.21;
Chr4	EVM	mRNA	901432	903221		+		ID=Chr4.gn21.rna1;Alias=evm.model.HiC_scaffold_4_pilon.21;Parent=Chr4.gn21;Name=EVM%20prediction%20HiC_scaffold_4_pilon.21;;description=Similar to Uncharacterized protein [Ooceraea biroi];Dbxref=CDD:cd15489,InterPro:IPR011011,SUPERFAMILY:SSF57903;
Chr4	EVM	exon	901432	902165		+		ID=exon1.Chr4.gn21.rna1;Alias=evm.model.HiC_scaffold_4_pilon.21.exon1;Parent=Chr4.gn21.rna1;
Chr4	EVM	CDS	901432	902165		+	0	ID=CDS.Chr4.gn21.rna1;Alias=cds.evm.model.HiC_scaffold_4_pilon.21;Parent=Chr4.gn21.rna1;
Chr4	EVM	exon	902762	902879		+		ID=exon2.Chr4.gn21.rna1;Alias=evm.model.HiC_scaffold_4_pilon.21.exon2;Parent=Chr4.gn21.rna1;
Chr4	EVM	CDS	902762	902879		+	1	ID=CDS.Chr4.gn21.rna1;Alias=cds.evm.model.HiC_scaffold_4_pilon.21;Parent=Chr4.gn21.rna1;
Chr4	EVM	exon	902976	903221		+		ID=exon3.Chr4.gn21.rna1;Alias=evm.model.HiC_scaffold_4_pilon.21.exon3;Parent=Chr4.gn21.rna1;
Chr4	EVM	CDS	902976	903221		+	0	ID=CDS.Chr4.gn21.rna1;Alias=cds.evm.model.HiC_scaffold_4_pilon.21;Parent=Chr4.gn21.rna1;
###
Chr4	EVM	gene	918717	934118		-		ID=Chr4.gn22;Alias=evm.TU.HiC_scaffold_4_pilon.22;Name=EVM%20prediction%20HiC_scaffold_4_pilon.22;
Chr4	EVM	mRNA	918717	934118		-		ID=Chr4.gn22.rna1;Alias=evm.model.HiC_scaffold_4_pilon.22;Parent=Chr4.gn22;Name=EVM%20prediction%20HiC_scaffold_4_pilon.22;;description=Found in genome assembly%2C chromosome: 3 [Lymantria monacha];Dbxref=CDD:cd04016,CDD:cd14363,InterPro:IPR000008,InterPro:IPR003892,InterPro:IPR009060,InterPro:IPR035892,InterPro:IPR037301,InterPro:IPR041799,PANTHER:PTHR16461,PFAM:PF00168,PFAM:PF02845,ProSiteProfi…
Chr4	EVM	exon	934035	934118		-		ID=exon1.Chr4.gn22.rna1;Alias=evm.model.HiC_scaffold_4_pilon.22.exon1;Parent=Chr4.gn22.rna1;
Chr4	EVM	CDS	934035	934118		-	0	ID=CDS.Chr4.gn22.rna1;Alias=cds.evm.model.HiC_scaffold_4_pilon.22;Parent=Chr4.gn22.rna1;
Chr4	EVM	exon	933856	933970		-		ID=exon2.Chr4.gn22.rna1;Alias=evm.model.HiC_scaffold_4_pilon.22.exon2;Parent=Chr4.gn22.rna1;
Chr4	EVM	CDS	933856	933970		-	0	ID=CDS.Chr4.gn22.rna1;Alias=cds.evm.model.HiC_scaffold_4_pilon.22;Parent=Chr4.gn22.rna1;
Chr4	EVM	exon	933330	933516		-		ID=exon3.Chr4.gn22.rna1;Alias=evm.model.HiC_scaffold_4_pilon.22.exon3;Parent=Chr4.gn22.rna1;
Chr4	EVM	CDS	933330	933516		-	2	ID=CDS.Chr4.gn22.rna1;Alias=cds.evm.model.HiC_scaffold_4_pilon.22;Parent=Chr4.gn22.rna1;
Chr4	EVM	exon	924184	924388		-		ID=exon4.Chr4.gn22.rna1;Alias=evm.model.HiC_scaffold_4_pilon.22.exon4;Parent=Chr4.gn22.rna1;
Chr4	EVM	CDS	924184	924388		-	1	ID=CDS.Chr4.gn22.rna1;Alias=cds.evm.model.HiC_scaffold_4_pilon.22;Parent=Chr4.gn22.rna1;
Chr4	EVM	exon	923208	923366		-		ID=exon5.Chr4.gn22.rna1;Alias=evm.model.HiC_scaffold_4_pilon.22.exon5;Parent=Chr4.gn22.rna1;
Chr4	EVM	CDS	923208	923366		-	0	ID=CDS.Chr4.gn22.rna1;Alias=cds.evm.model.HiC_scaffold_4_pilon.22;Parent=Chr4.gn22.rna1;
Chr4	EVM	exon	918717	918827		-		ID=exon6.Chr4.gn22.rna1;Alias=evm.model.HiC_scaffold_4_pilon.22.exon6;Parent=Chr4.gn22.rna1;
Chr4	EVM	CDS	918717	918827		-	0	ID=CDS.Chr4.gn22.rna1;Alias=cds.evm.model.HiC_scaffold_4_pilon.22;Parent=Chr4.gn22.rna1;
###
Chr4	EVM	gene	936412	1008819		+		ID=Chr4.gn23;Alias=evm.TU.HiC_scaffold_4_pilon.23;Name=EVM%20prediction%20HiC_scaffold_4_pilon.23;
Chr4	EVM	mRNA	936412	1008819		+		ID=Chr4.gn23.rna1;Alias=evm.model.HiC_scaffold_4_pilon.23;Parent=Chr4.gn23;Name=EVM%20prediction%20HiC_scaffold_4_pilon.23;;description=Similar to Mediator complex subunit 25 [Sitophilus oryzae];Dbxref=InterPro:IPR021394,InterPro:IPR021419,InterPro:IPR045105,PANTHER:PTHR12433,PANTHER:PTHR12433:SF11,PFAM:PF11232,PFAM:PF11265;
Chr4	EVM	exon	936412	936533		+		ID=exon1.Chr4.gn23.rna1;Alias=evm.model.HiC_scaffold_4_pilon.23.exon1;Parent=Chr4.gn23.rna1;
Chr4	EVM	CDS	936412	936533		+	0	ID=CDS.Chr4.gn23.rna1;Alias=cds.evm.model.HiC_scaffold_4_pilon.23;Parent=Chr4.gn23.rna1;
Chr4	EVM	exon	936843	937013		+		ID=exon2.Chr4.gn23.rna1;Alias=evm.model.HiC_scaffold_4_pilon.23.exon2;Parent=Chr4.gn23.rna1;
Chr4	EVM	CDS	936843	937013		+	1	ID=CDS.Chr4.gn23.rna1;Alias=cds.evm.model.HiC_scaffold_4_pilon.23;Parent=Chr4.gn23.rna1;
Chr4	EVM	exon	937212	937431		+		ID=exon3.Chr4.gn23.rna1;Alias=evm.model.HiC_scaffold_4_pilon.23.exon3;Parent=Chr4.gn23.rna1;
Chr4	EVM	CDS	937212	937431		+	1	ID=CDS.Chr4.gn23.rna1;Alias=cds.evm.model.HiC_scaffold_4_pilon.23;Parent=Chr4.gn23.rna1;
Chr4	EVM	exon	939614	939759		+		ID=exon4.Chr4.gn23.rna1;Alias=evm.model.HiC_scaffold_4_pilon.23.exon4;Parent=Chr4.gn23.rna1;
Chr4	EVM	CDS	939614	939759		+	0	ID=CDS.Chr4.gn23.rna1;Alias=cds.evm.model.HiC_scaffold_4_pilon.23;Parent=Chr4.gn23.rna1;
Chr4	EVM	exon	943874	944121		+		ID=exon5.Chr4.gn23.rna1;Alias=evm.model.HiC_scaffold_4_pilon.23.exon5;Parent=Chr4.gn23.rna1;
Chr4	EVM	CDS	943874	944121		+	1	ID=CDS.Chr4.gn23.rna1;Alias=cds.evm.model.HiC_scaffold_4_pilon.23;Parent=Chr4.gn23.rna1;
Chr4	EVM	exon	953067	953147		+		ID=exon6.Chr4.gn23.rna1;Alias=evm.model.HiC_scaffold_4_pilon.23.exon6;Parent=Chr4.gn23.rna1;
Chr4	EVM	CDS	953067	953147		+	2	ID=CDS.Chr4.gn23.rna1;Alias=cds.evm.model.HiC_scaffold_4_pilon.23;Parent=Chr4.gn23.rna1;
Chr4	EVM	exon	957742	957909		+		ID=exon7.Chr4.gn23.rna1;Alias=evm.model.HiC_scaffold_4_pilon.23.exon7;Parent=Chr4.gn23.rna1;
Chr4	EVM	CDS	957742	957909		+	2	ID=CDS.Chr4.gn23.rna1;Alias=cds.evm.model.HiC_scaffold_4_pilon.23;Parent=Chr4.gn23.rna1;
Chr4	EVM	exon	962616	962773		+		ID=exon8.Chr4.gn23.rna1;Alias=evm.model.HiC_scaffold_4_pilon.23.exon8;Parent=Chr4.gn23.rna1;
Chr4	EVM	CDS	962616	962773		+	2	ID=CDS.Chr4.gn23.rna1;Alias=cds.evm.model.HiC_scaffold_4_pilon.23;Parent=Chr4.gn23.rna1;
Chr4	EVM	exon	962896	963062		+		ID=exon9.Chr4.gn23.rna1;Alias=evm.model.HiC_scaffold_4_pilon.23.exon9;Parent=Chr4.gn23.rna1;
Chr4	EVM	CDS	962896	963062		+	0	ID=CDS.Chr4.gn23.rna1;Alias=cds.evm.model.HiC_scaffold_4_pilon.23;Parent=Chr4.gn23.rna1;
Chr4	EVM	exon	966878	967040		+		ID=exon10.Chr4.gn23.rna1;Alias=evm.model.HiC_scaffold_4_pilon.23.exon10;Parent=Chr4.gn23.rna1;
Chr4	EVM	CDS	966878	967040		+	1	ID=CDS.Chr4.gn23.rna1;Alias=cds.evm.model.HiC_scaffold_4_pilon.23;Parent=Chr4.gn23.rna1;
Chr4	EVM	exon	972968	973147		+		ID=exon11.Chr4.gn23.rna1;Alias=evm.model.HiC_scaffold_4_pilon.23.exon11;Parent=Chr4.gn23.rna1;
Chr4	EVM	CDS	972968	973147		+	0	ID=CDS.Chr4.gn23.rna1;Alias=cds.evm.model.HiC_scaffold_4_pilon.23;Parent=Chr4.gn23.rna1;
Chr4	EVM	exon	987459	987639		+		ID=exon12.Chr4.gn23.rna1;Alias=evm.model.HiC_scaffold_4_pilon.23.exon12;Parent=Chr4.gn23.rna1;
Chr4	EVM	CDS	987459	987639		+	0	ID=CDS.Chr4.gn23.rna1;Alias=cds.evm.model.HiC_scaffold_4_pilon.23;Parent=Chr4.gn23.rna1;
Chr4	EVM	exon	987881	988126		+		ID=exon13.Chr4.gn23.rna1;Alias=evm.model.HiC_scaffold_4_pilon.23.exon13;Parent=Chr4.gn23.rna1;
Chr4	EVM	CDS	987881	988126		+	2	ID=CDS.Chr4.gn23.rna1;Alias=cds.evm.model.HiC_scaffold_4_pilon.23;Parent=Chr4.gn23.rna1;
Chr4	EVM	exon	994766	995022		+		ID=exon14.Chr4.gn23.rna1;Alias=evm.model.HiC_scaffold_4_pilon.23.exon14;Parent=Chr4.gn23.rna1;
Chr4	EVM	CDS	994766	995022		+	2	ID=CDS.Chr4.gn23.rna1;Alias=cds.evm.model.HiC_scaffold_4_pilon.23;Parent=Chr4.gn23.rna1;
Chr4	EVM	exon	1003785	1003904		+		ID=exon15.Chr4.gn23.rna1;Alias=evm.model.HiC_scaffold_4_pilon.23.exon15;Parent=Chr4.gn23.rna1;
Chr4	EVM	CDS	1003785	1003904		+	0	ID=CDS.Chr4.gn23.rna1;Alias=cds.evm.model.HiC_scaffold_4_pilon.23;Parent=Chr4.gn23.rna1;
Chr4	EVM	exon	1008667	1008819		+		ID=exon16.Chr4.gn23.rna1;Alias=evm.model.HiC_scaffold_4_pilon.23.exon16;Parent=Chr4.gn23.rna1;
Chr4	EVM	CDS	1008667	1008819		+	0	ID=CDS.Chr4.gn23.rna1;Alias=cds.evm.model.HiC_scaffold_4_pilon.23;Parent=Chr4.gn23.rna1;
###
Chr4	EVM	gene	1011792	1012597		-		ID=Chr4.gn24;Alias=evm.TU.HiC_scaffold_4_pilon.24;Name=EVM%20prediction%20HiC_scaffold_4_pilon.24;
Chr4	EVM	mRNA	1011792	1012597		-		ID=Chr4.gn24.rna1;Alias=evm.model.HiC_scaffold_4_pilon.24;Parent=Chr4.gn24;Name=EVM%20prediction%20HiC_scaffold_4_pilon.24;;description=Similar to DDE superfamily endonuclease domain [Heliconius melpomene];Dbxref=InterPro:IPR007889,InterPro:IPR009057,PFAM:PF05225,ProSiteProfiles:PS50960,SUPERFAMILY:SSF46689;Ontology_term=GO:0003677;
Chr4	EVM	exon	1012402	1012597		-		ID=exon1.Chr4.gn24.rna1;Alias=evm.model.HiC_scaffold_4_pilon.24.exon1;Parent=Chr4.gn24.rna1;
Chr4	EVM	CDS	1012402	1012597		-	0	ID=CDS.Chr4.gn24.rna1;Alias=cds.evm.model.HiC_scaffold_4_pilon.24;Parent=Chr4.gn24.rna1;
Chr4	EVM	exon	1012165	1012261		-		ID=exon2.Chr4.gn24.rna1;Alias=evm.model.HiC_scaffold_4_pilon.24.exon2;Parent=Chr4.gn24.rna1;
Chr4	EVM	CDS	1012165	1012261		-	2	ID=CDS.Chr4.gn24.rna1;Alias=cds.evm.model.HiC_scaffold_4_pilon.24;Parent=Chr4.gn24.rna1;
Chr4	EVM	exon	1011792	1012095		-		ID=exon3.Chr4.gn24.rna1;Alias=evm.model.HiC_scaffold_4_pilon.24.exon3;Parent=Chr4.gn24.rna1;
Chr4	EVM	CDS	1011792	1012095		-	1	ID=CDS.Chr4.gn24.rna1;Alias=cds.evm.model.HiC_scaffold_4_pilon.24;Parent=Chr4.gn24.rna1;
###
Chr4	EVM	gene	1021318	1079314		-		ID=Chr4.gn25;Alias=evm.TU.HiC_scaffold_4_pilon.25;Name=EVM%20prediction%20HiC_scaffold_4_pilon.25;
Chr4	EVM	mRNA	1021318	1079314		-		ID=Chr4.gn25.rna1;Alias=evm.model.HiC_scaffold_4_pilon.25;Parent=Chr4.gn25;Name=EVM%20prediction%20HiC_scaffold_4_pilon.25;;description=Similar to V-type proton ATPase catalytic subunit A [Agrilus planipennis];Dbxref=CDD:cd01134,CDD:cd18111,CDD:cd18119,InterPro:IPR000194,InterPro:IPR004100,InterPro:IPR005725,InterPro:IPR020003,InterPro:IPR022878,InterPro:IPR027417,InterPro:IPR031686,InterPro:IPR0…
Chr4	EVM	exon	1079299	1079314		-		ID=exon1.Chr4.gn25.rna1;Alias=evm.model.HiC_scaffold_4_pilon.25.exon1;Parent=Chr4.gn25.rna1;
Chr4	EVM	CDS	1079299	1079314		-	0	ID=CDS.Chr4.gn25.rna1;Alias=cds.evm.model.HiC_scaffold_4_pilon.25;Parent=Chr4.gn25.rna1;
Chr4	EVM	exon	1058481	1058593		-		ID=exon2.Chr4.gn25.rna1;Alias=evm.model.HiC_scaffold_4_pilon.25.exon2;Parent=Chr4.gn25.rna1;
Chr4	EVM	CDS	1058481	1058593		-	2	ID=CDS.Chr4.gn25.rna1;Alias=cds.evm.model.HiC_scaffold_4_pilon.25;Parent=Chr4.gn25.rna1;
Chr4	EVM	exon	1058134	1058361		-		ID=exon3.Chr4.gn25.rna1;Alias=evm.model.HiC_scaffold_4_pilon.25.exon3;Parent=Chr4.gn25.rna1;
Chr4	EVM	CDS	1058134	1058361		-	0	ID=CDS.Chr4.gn25.rna1;Alias=cds.evm.model.HiC_scaffold_4_pilon.25;Parent=Chr4.gn25.rna1;
Chr4	EVM	exon	1057976	1058009		-		ID=exon4.Chr4.gn25.rna1;Alias=evm.model.HiC_scaffold_4_pilon.25.exon4;Parent=Chr4.gn25.rna1;
Chr4	EVM	CDS	1057976	1058009		-	0	ID=CDS.Chr4.gn25.rna1;Alias=cds.evm.model.HiC_scaffold_4_pilon.25;Parent=Chr4.gn25.rna1;
Chr4	EVM	exon	1057870	1057919		-		ID=exon5.Chr4.gn25.rna1;Alias=evm.model.HiC_scaffold_4_pilon.25.exon5;Parent=Chr4.gn25.rna1;
Chr4	EVM	CDS	1057870	1057919		-	2	ID=CDS.Chr4.gn25.rna1;Alias=cds.evm.model.HiC_scaffold_4_pilon.25;Parent=Chr4.gn25.rna1;
Chr4	EVM	exon	1049610	1049761		-		ID=exon6.Chr4.gn25.rna1;Alias=evm.model.HiC_scaffold_4_pilon.25.exon6;Parent=Chr4.gn25.rna1;
Chr4	EVM	CDS	1049610	1049761		-	0	ID=CDS.Chr4.gn25.rna1;Alias=cds.evm.model.HiC_scaffold_4_pilon.25;Parent=Chr4.gn25.rna1;
Chr4	EVM	exon	1039615	1039739		-		ID=exon7.Chr4.gn25.rna1;Alias=evm.model.HiC_scaffold_4_pilon.25.exon7;Parent=Chr4.gn25.rna1;
Chr4	EVM	CDS	1039615	1039739		-	1	ID=CDS.Chr4.gn25.rna1;Alias=cds.evm.model.HiC_scaffold_4_pilon.25;Parent=Chr4.gn25.rna1;
Chr4	EVM	exon	1034980	1035225		-		ID=exon8.Chr4.gn25.rna1;Alias=evm.model.HiC_scaffold_4_pilon.25.exon8;Parent=Chr4.gn25.rna1;
Chr4	EVM	CDS	1034980	1035225		-	2	ID=CDS.Chr4.gn25.rna1;Alias=cds.evm.model.HiC_scaffold_4_pilon.25;Parent=Chr4.gn25.rna1;
Chr4	EVM	exon	1028530	1028732		-		ID=exon9.Chr4.gn25.rna1;Alias=evm.model.HiC_scaffold_4_pilon.25.exon9;Parent=Chr4.gn25.rna1;
Chr4	EVM	CDS	1028530	1028732		-	2	ID=CDS.Chr4.gn25.rna1;Alias=cds.evm.model.HiC_scaffold_4_pilon.25;Parent=Chr4.gn25.rna1;
Chr4	EVM	exon	1028271	1028432		-		ID=exon10.Chr4.gn25.rna1;Alias=evm.model.HiC_scaffold_4_pilon.25.exon10;Parent=Chr4.gn25.rna1;
Chr4	EVM	CDS	1028271	1028432		-	0	ID=CDS.Chr4.gn25.rna1;Alias=cds.evm.model.HiC_scaffold_4_pilon.25;Parent=Chr4.gn25.rna1;
Chr4	EVM	exon	1026652	1026814		-		ID=exon11.Chr4.gn25.rna1;Alias=evm.model.HiC_scaffold_4_pilon.25.exon11;Parent=Chr4.gn25.rna1;
Chr4	EVM	CDS	1026652	1026814		-	0	ID=CDS.Chr4.gn25.rna1;Alias=cds.evm.model.HiC_scaffold_4_pilon.25;Parent=Chr4.gn25.rna1;
Chr4	EVM	exon	1021318	1021556		-		ID=exon12.Chr4.gn25.rna1;Alias=evm.model.HiC_scaffold_4_pilon.25.exon12;Parent=Chr4.gn25.rna1;
Chr4	EVM	CDS	1021318	1021556		-	2	ID=CDS.Chr4.gn25.rna1;Alias=cds.evm.model.HiC_scaffold_4_pilon.25;Parent=Chr4.gn25.rna1;
###
Chr4	EVM	gene	1090351	1102348		+		ID=Chr4.gn26;Alias=evm.TU.HiC_scaffold_4_pilon.26;Name=EVM%20prediction%20HiC_scaffold_4_pilon.26;
Chr4	EVM	mRNA	1090351	1102348		+		ID=Chr4.gn26.rna1;Alias=evm.model.HiC_scaffold_4_pilon.26;Parent=Chr4.gn26;Name=EVM%20prediction%20HiC_scaffold_4_pilon.26;;description=Similar to probable G-protein coupled receptor Mth-like 4 (LOC118272995)%2C mRNA [Spodoptera frugiperda];Dbxref=InterPro:IPR002110,InterPro:IPR020683,InterPro:IPR036770,PANTHER:PTHR24193,PANTHER:PTHR24193:SF119,PRINTS:PR01415,PFAM:PF12796,ProSiteProfiles:PS50088,…
Chr4	EVM	exon	1090351	1090452		+		ID=exon1.Chr4.gn26.rna1;Alias=evm.model.HiC_scaffold_4_pilon.26.exon1;Parent=Chr4.gn26.rna1;
Chr4	EVM	CDS	1090351	1090452		+	0	ID=CDS.Chr4.gn26.rna1;Alias=cds.evm.model.HiC_scaffold_4_pilon.26;Parent=Chr4.gn26.rna1;
Chr4	EVM	exon	1090596	1090841		+		ID=exon2.Chr4.gn26.rna1;Alias=evm.model.HiC_scaffold_4_pilon.26.exon2;Parent=Chr4.gn26.rna1;
Chr4	EVM	CDS	1090596	1090841		+	0	ID=CDS.Chr4.gn26.rna1;Alias=cds.evm.model.HiC_scaffold_4_pilon.26;Parent=Chr4.gn26.rna1;
Chr4	EVM	exon	1102031	1102348		+		ID=exon3.Chr4.gn26.rna1;Alias=evm.model.HiC_scaffold_4_pilon.26.exon3;Parent=Chr4.gn26.rna1;
Chr4	EVM	CDS	1102031	1102348		+	0	ID=CDS.Chr4.gn26.rna1;Alias=cds.evm.model.HiC_scaffold_4_pilon.26;Parent=Chr4.gn26.rna1;
###
Chr4	EVM	gene	1107983	1159218		-		ID=Chr4.gn27;Alias=evm.TU.HiC_scaffold_4_pilon.27;Name=EVM%20prediction%20HiC_scaffold_4_pilon.27;
Chr4	EVM	mRNA	1107983	1159218		-		ID=Chr4.gn27.rna1;Alias=evm.model.HiC_scaffold_4_pilon.27;Parent=Chr4.gn27;Name=EVM%20prediction%20HiC_scaffold_4_pilon.27;;description=Similar to 3_Tce_b3v08;Dbxref=InterPro:IPR037386,PANTHER:PTHR16275;Ontology_term=GO:0035082;
Chr4	EVM	exon	1159104	1159218		-		ID=exon1.Chr4.gn27.rna1;Alias=evm.model.HiC_scaffold_4_pilon.27.exon1;Parent=Chr4.gn27.rna1;
Chr4	EVM	CDS	1159104	1159218		-	0	ID=CDS.Chr4.gn27.rna1;Alias=cds.evm.model.HiC_scaffold_4_pilon.27;Parent=Chr4.gn27.rna1;
Chr4	EVM	exon	1154318	1154478		-		ID=exon2.Chr4.gn27.rna1;Alias=evm.model.HiC_scaffold_4_pilon.27.exon2;Parent=Chr4.gn27.rna1;
Chr4	EVM	CDS	1154318	1154478		-	2	ID=CDS.Chr4.gn27.rna1;Alias=cds.evm.model.HiC_scaffold_4_pilon.27;Parent=Chr4.gn27.rna1;
Chr4	EVM	exon	1141878	1142116		-		ID=exon3.Chr4.gn27.rna1;Alias=evm.model.HiC_scaffold_4_pilon.27.exon3;Parent=Chr4.gn27.rna1;
Chr4	EVM	CDS	1141878	1142116		-	0	ID=CDS.Chr4.gn27.rna1;Alias=cds.evm.model.HiC_scaffold_4_pilon.27;Parent=Chr4.gn27.rna1;
Chr4	EVM	exon	1135376	1135730		-		ID=exon4.Chr4.gn27.rna1;Alias=evm.model.HiC_scaffold_4_pilon.27.exon4;Parent=Chr4.gn27.rna1;
Chr4	EVM	CDS	1135376	1135730		-	1	ID=CDS.Chr4.gn27.rna1;Alias=cds.evm.model.HiC_scaffold_4_pilon.27;Parent=Chr4.gn27.rna1;
Chr4	EVM	exon	1135290	1135296		-		ID=exon5.Chr4.gn27.rna1;Alias=evm.model.HiC_scaffold_4_pilon.27.exon5;Parent=Chr4.gn27.rna1;
Chr4	EVM	CDS	1135290	1135296		-	0	ID=CDS.Chr4.gn27.rna1;Alias=cds.evm.model.HiC_scaffold_4_pilon.27;Parent=Chr4.gn27.rna1;
Chr4	EVM	exon	1113823	1114060		-		ID=exon6.Chr4.gn27.rna1;Alias=evm.model.HiC_scaffold_4_pilon.27.exon6;Parent=Chr4.gn27.rna1;
Chr4	EVM	CDS	1113823	1114060		-	2	ID=CDS.Chr4.gn27.rna1;Alias=cds.evm.model.HiC_scaffold_4_pilon.27;Parent=Chr4.gn27.rna1;
Chr4	EVM	exon	1113261	1113761		-		ID=exon7.Chr4.gn27.rna1;Alias=evm.model.HiC_scaffold_4_pilon.27.exon7;Parent=Chr4.gn27.rna1;
Chr4	EVM	CDS	1113261	1113761		-	1	ID=CDS.Chr4.gn27.rna1;Alias=cds.evm.model.HiC_scaffold_4_pilon.27;Parent=Chr4.gn27.rna1;
Chr4	EVM	exon	1107983	1108385		-		ID=exon8.Chr4.gn27.rna1;Alias=evm.model.HiC_scaffold_4_pilon.27.exon8;Parent=Chr4.gn27.rna1;
Chr4	EVM	CDS	1107983	1108385		-	1	ID=CDS.Chr4.gn27.rna1;Alias=cds.evm.model.HiC_scaffold_4_pilon.27;Parent=Chr4.gn27.rna1;
###
Chr4	EVM	gene	1159262	1195253		-		ID=Chr4.gn28;Alias=evm.TU.HiC_scaffold_4_pilon.28;Name=EVM%20prediction%20HiC_scaffold_4_pilon.28;
Chr4	EVM	mRNA	1159262	1195253		-		ID=Chr4.gn28.rna1;Alias=evm.model.HiC_scaffold_4_pilon.28;Parent=Chr4.gn28;Name=EVM%20prediction%20HiC_scaffold_4_pilon.28;;description=Found in genome assembly%2C chromosome: 20 [Lymantria monacha];Dbxref=InterPro:IPR037386,PANTHER:PTHR16275;Ontology_term=GO:0035082;
Chr4	EVM	exon	1195036	1195253		-		ID=exon1.Chr4.gn28.rna1;Alias=evm.model.HiC_scaffold_4_pilon.28.exon1;Parent=Chr4.gn28.rna1;
Chr4	EVM	CDS	1195036	1195253		-	0	ID=CDS.Chr4.gn28.rna1;Alias=cds.evm.model.HiC_scaffold_4_pilon.28;Parent=Chr4.gn28.rna1;
Chr4	EVM	exon	1180378	1180567		-		ID=exon2.Chr4.gn28.rna1;Alias=evm.model.HiC_scaffold_4_pilon.28.exon2;Parent=Chr4.gn28.rna1;
Chr4	EVM	CDS	1180378	1180567		-	1	ID=CDS.Chr4.gn28.rna1;Alias=cds.evm.model.HiC_scaffold_4_pilon.28;Parent=Chr4.gn28.rna1;
Chr4	EVM	exon	1169996	1170188		-		ID=exon3.Chr4.gn28.rna1;Alias=evm.model.HiC_scaffold_4_pilon.28.exon3;Parent=Chr4.gn28.rna1;
Chr4	EVM	CDS	1169996	1170188		-	0	ID=CDS.Chr4.gn28.rna1;Alias=cds.evm.model.HiC_scaffold_4_pilon.28;Parent=Chr4.gn28.rna1;
Chr4	EVM	exon	1168019	1168173		-		ID=exon4.Chr4.gn28.rna1;Alias=evm.model.HiC_scaffold_4_pilon.28.exon4;Parent=Chr4.gn28.rna1;
Chr4	EVM	CDS	1168019	1168173		-	2	ID=CDS.Chr4.gn28.rna1;Alias=cds.evm.model.HiC_scaffold_4_pilon.28;Parent=Chr4.gn28.rna1;
Chr4	EVM	exon	1159262	1159318		-		ID=exon5.Chr4.gn28.rna1;Alias=evm.model.HiC_scaffold_4_pilon.28.exon5;Parent=Chr4.gn28.rna1;
Chr4	EVM	CDS	1159262	1159318		-	0	ID=CDS.Chr4.gn28.rna1;Alias=cds.evm.model.HiC_scaffold_4_pilon.28;Parent=Chr4.gn28.rna1;
###
Chr4	EVM	gene	1341596	1388640		+		ID=Chr4.gn32;Alias=evm.TU.HiC_scaffold_4_pilon.32;Name=EVM%20prediction%20HiC_scaffold_4_pilon.32;
Chr4	EVM	mRNA	1341596	1388640		+		ID=Chr4.gn32.rna1;Alias=evm.model.HiC_scaffold_4_pilon.32;Parent=Chr4.gn32;Name=EVM%20prediction%20HiC_scaffold_4_pilon.32;;description=Similar to Rhamnogalacturonan endolyase [Dendroctonus ponderosae];Dbxref=CDD:cd10316,CDD:cd10317,CDD:cd10320,InterPro:IPR008979,InterPro:IPR011013,InterPro:IPR013784,InterPro:IPR029411,InterPro:IPR029413,PANTHER:PTHR32018,PFAM:PF14683,PFAM:PF14686,SUPERFAMILY:SSF…
Chr4	EVM	exon	1341596	1341845		+		ID=exon1.Chr4.gn32.rna1;Alias=evm.model.HiC_scaffold_4_pilon.32.exon1;Parent=Chr4.gn32.rna1;
Chr4	EVM	CDS	1341596	1341845		+	0	ID=CDS.Chr4.gn32.rna1;Alias=cds.evm.model.HiC_scaffold_4_pilon.32;Parent=Chr4.gn32.rna1;
Chr4	EVM	exon	1348335	1348534		+		ID=exon2.Chr4.gn32.rna1;Alias=evm.model.HiC_scaffold_4_pilon.32.exon2;Parent=Chr4.gn32.rna1;
Chr4	EVM	CDS	1348335	1348534		+	2	ID=CDS.Chr4.gn32.rna1;Alias=cds.evm.model.HiC_scaffold_4_pilon.32;Parent=Chr4.gn32.rna1;
Chr4	EVM	exon	1348815	1348859		+		ID=exon3.Chr4.gn32.rna1;Alias=evm.model.HiC_scaffold_4_pilon.32.exon3;Parent=Chr4.gn32.rna1;
Chr4	EVM	CDS	1348815	1348859		+	0	ID=CDS.Chr4.gn32.rna1;Alias=cds.evm.model.HiC_scaffold_4_pilon.32;Parent=Chr4.gn32.rna1;
Chr4	EVM	exon	1348918	1348998		+		ID=exon4.Chr4.gn32.rna1;Alias=evm.model.HiC_scaffold_4_pilon.32.exon4;Parent=Chr4.gn32.rna1;
Chr4	EVM	CDS	1348918	1348998		+	0	ID=CDS.Chr4.gn32.rna1;Alias=cds.evm.model.HiC_scaffold_4_pilon.32;Parent=Chr4.gn32.rna1;
Chr4	EVM	exon	1349928	1350238		+		ID=exon5.Chr4.gn32.rna1;Alias=evm.model.HiC_scaffold_4_pilon.32.exon5;Parent=Chr4.gn32.rna1;
Chr4	EVM	CDS	1349928	1350238		+	0	ID=CDS.Chr4.gn32.rna1;Alias=cds.evm.model.HiC_scaffold_4_pilon.32;Parent=Chr4.gn32.rna1;
Chr4	EVM	exon	1355765	1356000		+		ID=exon6.Chr4.gn32.rna1;Alias=evm.model.HiC_scaffold_4_pilon.32.exon6;Parent=Chr4.gn32.rna1;
Chr4	EVM	CDS	1355765	1356000		+	1	ID=CDS.Chr4.gn32.rna1;Alias=cds.evm.model.HiC_scaffold_4_pilon.32;Parent=Chr4.gn32.rna1;
Chr4	EVM	exon	1357424	1357607		+		ID=exon7.Chr4.gn32.rna1;Alias=evm.model.HiC_scaffold_4_pilon.32.exon7;Parent=Chr4.gn32.rna1;
Chr4	EVM	CDS	1357424	1357607		+	2	ID=CDS.Chr4.gn32.rna1;Alias=cds.evm.model.HiC_scaffold_4_pilon.32;Parent=Chr4.gn32.rna1;
Chr4	EVM	exon	1384658	1384948		+		ID=exon8.Chr4.gn32.rna1;Alias=evm.model.HiC_scaffold_4_pilon.32.exon8;Parent=Chr4.gn32.rna1;
Chr4	EVM	CDS	1384658	1384948		+	1	ID=CDS.Chr4.gn32.rna1;Alias=cds.evm.model.HiC_scaffold_4_pilon.32;Parent=Chr4.gn32.rna1;
Chr4	EVM	exon	1388040	1388640		+		ID=exon9.Chr4.gn32.rna1;Alias=evm.model.HiC_scaffold_4_pilon.32.exon9;Parent=Chr4.gn32.rna1;
Chr4	EVM	CDS	1388040	1388640		+	1	ID=CDS.Chr4.gn32.rna1;Alias=cds.evm.model.HiC_scaffold_4_pilon.32;Parent=Chr4.gn32.rna1;
###
Chr4	EVM	gene	1923403	1924699		-		ID=Chr4.gn36;Alias=evm.TU.HiC_scaffold_4_pilon.36;Name=EVM%20prediction%20HiC_scaffold_4_pilon.36;
Chr4	EVM	mRNA	1923403	1924699		-		ID=Chr4.gn36.rna1;Alias=evm.model.HiC_scaffold_4_pilon.36;Parent=Chr4.gn36;Name=EVM%20prediction%20HiC_scaffold_4_pilon.36;;description=Similar to PiggyBac transposable element-derived protein [Homalodisca vitripennis];Dbxref=InterPro:IPR029526,PANTHER:PTHR47055,PFAM:PF13843;
Chr4	EVM	exon	1924680	1924699		-		ID=exon1.Chr4.gn36.rna1;Alias=evm.model.HiC_scaffold_4_pilon.36.exon1;Parent=Chr4.gn36.rna1;
Chr4	EVM	CDS	1924680	1924699		-	0	ID=CDS.Chr4.gn36.rna1;Alias=cds.evm.model.HiC_scaffold_4_pilon.36;Parent=Chr4.gn36.rna1;
Chr4	EVM	exon	1924201	1924491		-		ID=exon2.Chr4.gn36.rna1;Alias=evm.model.HiC_scaffold_4_pilon.36.exon2;Parent=Chr4.gn36.rna1;
Chr4	EVM	CDS	1924201	1924491		-	1	ID=CDS.Chr4.gn36.rna1;Alias=cds.evm.model.HiC_scaffold_4_pilon.36;Parent=Chr4.gn36.rna1;
Chr4	EVM	exon	1923403	1923937		-		ID=exon3.Chr4.gn36.rna1;Alias=evm.model.HiC_scaffold_4_pilon.36.exon3;Parent=Chr4.gn36.rna1;
Chr4	EVM	CDS	1923403	1923937		-	1	ID=CDS.Chr4.gn36.rna1;Alias=cds.evm.model.HiC_scaffold_4_pilon.36;Parent=Chr4.gn36.rna1;
###
Chr4	EVM	gene	2126844	2127245		-		ID=Chr4.gn37;Alias=evm.TU.HiC_scaffold_4_pilon.37;Name=EVM%20prediction%20HiC_scaffold_4_pilon.37;
Chr4	EVM	mRNA	2126844	2127245		-		ID=Chr4.gn37.rna1;Alias=evm.model.HiC_scaffold_4_pilon.37;Parent=Chr4.gn37;Name=EVM%20prediction%20HiC_scaffold_4_pilon.37;;description=Similar to EPM2A-interacting protein 1-like [Myzus persicae];Dbxref=InterPro:IPR008906,InterPro:IPR012337,InterPro:IPR026630,PANTHER:PTHR45913,PANTHER:PTHR45913:SF9,PFAM:PF05699,SUPERFAMILY:SSF53098;Ontology_term=GO:0046983;
Chr4	EVM	exon	2126844	2127245		-		ID=exon1.Chr4.gn37.rna1;Alias=evm.model.HiC_scaffold_4_pilon.37.exon1;Parent=Chr4.gn37.rna1;
Chr4	EVM	CDS	2126844	2127245		-	0	ID=CDS.Chr4.gn37.rna1;Alias=cds.evm.model.HiC_scaffold_4_pilon.37;Parent=Chr4.gn37.rna1;
###
Chr4	EVM	gene	2254143	2255293		-		ID=Chr4.gn38;Alias=evm.TU.HiC_scaffold_4_pilon.38;Name=EVM%20prediction%20HiC_scaffold_4_pilon.38;
Chr4	EVM	mRNA	2254143	2255293		-		ID=Chr4.gn38.rna1;Alias=evm.model.HiC_scaffold_4_pilon.38;Parent=Chr4.gn38;Name=EVM%20prediction%20HiC_scaffold_4_pilon.38;;description=Similar to uncharacterized protein LOC113500199 [Trichoplusia ni];Dbxref=PANTHER:PTHR19303,PANTHER:PTHR19303:SF45;
Chr4	EVM	exon	2254799	2255293		-		ID=exon1.Chr4.gn38.rna1;Alias=evm.model.HiC_scaffold_4_pilon.38.exon1;Parent=Chr4.gn38.rna1;
Chr4	EVM	CDS	2254799	2255293		-	0	ID=CDS.Chr4.gn38.rna1;Alias=cds.evm.model.HiC_scaffold_4_pilon.38;Parent=Chr4.gn38.rna1;
Chr4	EVM	exon	2254143	2254547		-		ID=exon2.Chr4.gn38.rna1;Alias=evm.model.HiC_scaffold_4_pilon.38.exon2;Parent=Chr4.gn38.rna1;
Chr4	EVM	CDS	2254143	2254547		-	0	ID=CDS.Chr4.gn38.rna1;Alias=cds.evm.model.HiC_scaffold_4_pilon.38;Parent=Chr4.gn38.rna1;
###
Chr4	EVM	gene	2364443	2365720		-		ID=Chr4.gn40;Alias=evm.TU.HiC_scaffold_4_pilon.40;Name=EVM%20prediction%20HiC_scaffold_4_pilon.40;
Chr4	EVM	mRNA	2364443	2365720		-		ID=Chr4.gn40.rna1;Alias=evm.model.HiC_scaffold_4_pilon.40;Parent=Chr4.gn40;Name=EVM%20prediction%20HiC_scaffold_4_pilon.40;;description=Similar to transposable element-derived protein 3-like piggyBac transposable element-derived protein 3-like [Onthophagus taurus];Dbxref=InterPro:IPR029526,PANTHER:PTHR47055,PFAM:PF13843;
Chr4	EVM	exon	2365701	2365720		-		ID=exon1.Chr4.gn40.rna1;Alias=evm.model.HiC_scaffold_4_pilon.40.exon1;Parent=Chr4.gn40.rna1;
Chr4	EVM	CDS	2365701	2365720		-	0	ID=CDS.Chr4.gn40.rna1;Alias=cds.evm.model.HiC_scaffold_4_pilon.40;Parent=Chr4.gn40.rna1;
Chr4	EVM	exon	2364443	2365511		-		ID=exon2.Chr4.gn40.rna1;Alias=evm.model.HiC_scaffold_4_pilon.40.exon2;Parent=Chr4.gn40.rna1;
Chr4	EVM	CDS	2364443	2365511		-	1	ID=CDS.Chr4.gn40.rna1;Alias=cds.evm.model.HiC_scaffold_4_pilon.40;Parent=Chr4.gn40.rna1;
###
Chr4	EVM	gene	2673012	2673365		+		ID=Chr4.gn44;Alias=evm.TU.HiC_scaffold_4_pilon.44;Name=EVM%20prediction%20HiC_scaffold_4_pilon.44;
Chr4	EVM	mRNA	2673012	2673365		+		ID=Chr4.gn44.rna1;Alias=evm.model.HiC_scaffold_4_pilon.44;Parent=Chr4.gn44;Name=EVM%20prediction%20HiC_scaffold_4_pilon.44;;description=Similar to Uncharacterized protein [Araneus ventricosus];Dbxref=InterPro:IPR029526,PFAM:PF13843;
Chr4	EVM	exon	2673012	2673365		+		ID=exon1.Chr4.gn44.rna1;Alias=evm.model.HiC_scaffold_4_pilon.44.exon1;Parent=Chr4.gn44.rna1;
Chr4	EVM	CDS	2673012	2673365		+	0	ID=CDS.Chr4.gn44.rna1;Alias=cds.evm.model.HiC_scaffold_4_pilon.44;Parent=Chr4.gn44.rna1;
###
Chr4	EVM	gene	2715346	2716404		-		ID=Chr4.gn47;Alias=evm.TU.HiC_scaffold_4_pilon.47;Name=EVM%20prediction%20HiC_scaffold_4_pilon.47;
Chr4	EVM	mRNA	2715346	2716404		-		ID=Chr4.gn47.rna1;Alias=evm.model.HiC_scaffold_4_pilon.47;Parent=Chr4.gn47;Name=EVM%20prediction%20HiC_scaffold_4_pilon.47;;description=Similar to Uncharacterized protein [Laodelphax striatellus];Dbxref=PANTHER:PTHR10773,PANTHER:PTHR10773:SF12;
Chr4	EVM	exon	2715346	2716404		-		ID=exon1.Chr4.gn47.rna1;Alias=evm.model.HiC_scaffold_4_pilon.47.exon1;Parent=Chr4.gn47.rna1;
Chr4	EVM	CDS	2715346	2716404		-	0	ID=CDS.Chr4.gn47.rna1;Alias=cds.evm.model.HiC_scaffold_4_pilon.47;Parent=Chr4.gn47.rna1;
###
Chr4	EVM	gene	2721995	2730654		-		ID=Chr4.gn48;Alias=evm.TU.HiC_scaffold_4_pilon.48;Name=EVM%20prediction%20HiC_scaffold_4_pilon.48;
Chr4	EVM	mRNA	2721995	2730654		-		ID=Chr4.gn48.rna1;Alias=evm.model.HiC_scaffold_4_pilon.48;Parent=Chr4.gn48;Name=EVM%20prediction%20HiC_scaffold_4_pilon.48;;description=Found in genome assembly%2C chromosome: 10 [Lymantria monacha];Dbxref=InterPro:IPR015089,InterPro:IPR029027,PANTHER:PTHR15420,PFAM:PF08997,SUPERFAMILY:SSF81518;Ontology_term=GO:0005750,GO:0006122;
Chr4	EVM	exon	2730489	2730654		-		ID=exon1.Chr4.gn48.rna1;Alias=evm.model.HiC_scaffold_4_pilon.48.exon1;Parent=Chr4.gn48.rna1;
Chr4	EVM	CDS	2730489	2730654		-	0	ID=CDS.Chr4.gn48.rna1;Alias=cds.evm.model.HiC_scaffold_4_pilon.48;Parent=Chr4.gn48.rna1;
Chr4	EVM	exon	2721995	2722176		-		ID=exon2.Chr4.gn48.rna1;Alias=evm.model.HiC_scaffold_4_pilon.48.exon2;Parent=Chr4.gn48.rna1;
Chr4	EVM	CDS	2721995	2722176		-	2	ID=CDS.Chr4.gn48.rna1;Alias=cds.evm.model.HiC_scaffold_4_pilon.48;Parent=Chr4.gn48.rna1;
###
Chr4	EVM	gene	3553292	3553989		-		ID=Chr4.gn54;Alias=evm.TU.HiC_scaffold_4_pilon.54;Name=EVM%20prediction%20HiC_scaffold_4_pilon.54;
Chr4	EVM	mRNA	3553292	3553989		-		ID=Chr4.gn54.rna1;Alias=evm.model.HiC_scaffold_4_pilon.54;Parent=Chr4.gn54;Name=EVM%20prediction%20HiC_scaffold_4_pilon.54;;description=Similar to transcription factor Adf-1-like [Diabrotica virgifera virgifera];Dbxref=InterPro:IPR006578,PFAM:PF10545;
Chr4	EVM	exon	3553292	3553989		-		ID=exon1.Chr4.gn54.rna1;Alias=evm.model.HiC_scaffold_4_pilon.54.exon1;Parent=Chr4.gn54.rna1;
Chr4	EVM	CDS	3553292	3553989		-	2	ID=CDS.Chr4.gn54.rna1;Alias=cds.evm.model.HiC_scaffold_4_pilon.54;Parent=Chr4.gn54.rna1;
###
Chr4	EVM	gene	3614051	3614440		+		ID=Chr4.gn57;Alias=evm.TU.HiC_scaffold_4_pilon.57;Name=EVM%20prediction%20HiC_scaffold_4_pilon.57;
Chr4	EVM	mRNA	3614051	3614440		+		ID=Chr4.gn57.rna1;Alias=evm.model.HiC_scaffold_4_pilon.57;Parent=Chr4.gn57;Name=EVM%20prediction%20HiC_scaffold_4_pilon.57;;description=Similar to DDE_Tnp_1_7 domain-containing protein [Callosobruchus maculatus];Dbxref=InterPro:IPR029526,PANTHER:PTHR47055,PFAM:PF13843;
Chr4	EVM	exon	3614051	3614440		+		ID=exon1.Chr4.gn57.rna1;Alias=evm.model.HiC_scaffold_4_pilon.57.exon1;Parent=Chr4.gn57.rna1;
Chr4	EVM	CDS	3614051	3614440		+	0	ID=CDS.Chr4.gn57.rna1;Alias=cds.evm.model.HiC_scaffold_4_pilon.57;Parent=Chr4.gn57.rna1;
###
Chr4	EVM	gene	3712605	3713020		+		ID=Chr4.gn58;Alias=evm.TU.HiC_scaffold_4_pilon.58;Name=EVM%20prediction%20HiC_scaffold_4_pilon.58;
Chr4	EVM	mRNA	3712605	3713020		+		ID=Chr4.gn58.rna1;Alias=evm.model.HiC_scaffold_4_pilon.58;Parent=Chr4.gn58;Name=EVM%20prediction%20HiC_scaffold_4_pilon.58;;description=Similar to MADF domain-containing protein [Rhodnius prolixus];Dbxref=InterPro:IPR006578,PFAM:PF10545;
Chr4	EVM	exon	3712605	3712822		+		ID=exon1.Chr4.gn58.rna1;Alias=evm.model.HiC_scaffold_4_pilon.58.exon1;Parent=Chr4.gn58.rna1;
Chr4	EVM	CDS	3712605	3712822		+	0	ID=CDS.Chr4.gn58.rna1;Alias=cds.evm.model.HiC_scaffold_4_pilon.58;Parent=Chr4.gn58.rna1;
Chr4	EVM	exon	3712891	3713020		+		ID=exon2.Chr4.gn58.rna1;Alias=evm.model.HiC_scaffold_4_pilon.58.exon2;Parent=Chr4.gn58.rna1;
Chr4	EVM	CDS	3712891	3713020		+	1	ID=CDS.Chr4.gn58.rna1;Alias=cds.evm.model.HiC_scaffold_4_pilon.58;Parent=Chr4.gn58.rna1;
###
Chr4	EVM	gene	3727962	3728608		-		ID=Chr4.gn60;Alias=evm.TU.HiC_scaffold_4_pilon.60;Name=EVM%20prediction%20HiC_scaffold_4_pilon.60;
Chr4	EVM	mRNA	3727962	3728608		-		ID=Chr4.gn60.rna1;Alias=evm.model.HiC_scaffold_4_pilon.60;Parent=Chr4.gn60;Name=EVM%20prediction%20HiC_scaffold_4_pilon.60;;description=Found in genome assembly%2C chromosome: 15 [Lymantria monacha];Dbxref=InterPro:IPR006578,PFAM:PF10545;
Chr4	EVM	exon	3728321	3728608		-		ID=exon1.Chr4.gn60.rna1;Alias=evm.model.HiC_scaffold_4_pilon.60.exon1;Parent=Chr4.gn60.rna1;
Chr4	EVM	CDS	3728321	3728608		-	0	ID=CDS.Chr4.gn60.rna1;Alias=cds.evm.model.HiC_scaffold_4_pilon.60;Parent=Chr4.gn60.rna1;
Chr4	EVM	exon	3727962	3728057		-		ID=exon2.Chr4.gn60.rna1;Alias=evm.model.HiC_scaffold_4_pilon.60.exon2;Parent=Chr4.gn60.rna1;
Chr4	EVM	CDS	3727962	3728057		-	0	ID=CDS.Chr4.gn60.rna1;Alias=cds.evm.model.HiC_scaffold_4_pilon.60;Parent=Chr4.gn60.rna1;
###
Chr4	EVM	gene	3764611	3765257		-		ID=Chr4.gn61;Alias=evm.TU.HiC_scaffold_4_pilon.61;Name=EVM%20prediction%20HiC_scaffold_4_pilon.61;
Chr4	EVM	mRNA	3764611	3765257		-		ID=Chr4.gn61.rna1;Alias=evm.model.HiC_scaffold_4_pilon.61;Parent=Chr4.gn61;Name=EVM%20prediction%20HiC_scaffold_4_pilon.61;;description=Similar to SFRICE_020486 [Spodoptera frugiperda];Dbxref=InterPro:IPR007889,InterPro:IPR009057,PFAM:PF05225,ProSiteProfiles:PS50960,SUPERFAMILY:SSF46689;Ontology_term=GO:0003677;
Chr4	EVM	exon	3765058	3765257		-		ID=exon1.Chr4.gn61.rna1;Alias=evm.model.HiC_scaffold_4_pilon.61.exon1;Parent=Chr4.gn61.rna1;
Chr4	EVM	CDS	3765058	3765257		-	0	ID=CDS.Chr4.gn61.rna1;Alias=cds.evm.model.HiC_scaffold_4_pilon.61;Parent=Chr4.gn61.rna1;
Chr4	EVM	exon	3764611	3764818		-		ID=exon2.Chr4.gn61.rna1;Alias=evm.model.HiC_scaffold_4_pilon.61.exon2;Parent=Chr4.gn61.rna1;
Chr4	EVM	CDS	3764611	3764818		-	1	ID=CDS.Chr4.gn61.rna1;Alias=cds.evm.model.HiC_scaffold_4_pilon.61;Parent=Chr4.gn61.rna1;
###
Chr4	EVM	gene	3873744	3874439		-		ID=Chr4.gn62;Alias=evm.TU.HiC_scaffold_4_pilon.62;Name=EVM%20prediction%20HiC_scaffold_4_pilon.62;
Chr4	EVM	mRNA	3873744	3874439		-		ID=Chr4.gn62.rna1;Alias=evm.model.HiC_scaffold_4_pilon.62;Parent=Chr4.gn62;Name=EVM%20prediction%20HiC_scaffold_4_pilon.62;;description=Similar to Uncharacterized protein [Callosobruchus maculatus];Dbxref=InterPro:IPR001878,InterPro:IPR036875,ProSiteProfiles:PS50158,ProSiteProfiles:PS51257,SUPERFAMILY:SSF57756;
Chr4	EVM	exon	3873744	3874439		-		ID=exon1.Chr4.gn62.rna1;Alias=evm.model.HiC_scaffold_4_pilon.62.exon1;Parent=Chr4.gn62.rna1;
Chr4	EVM	CDS	3873744	3874439		-	0	ID=CDS.Chr4.gn62.rna1;Alias=cds.evm.model.HiC_scaffold_4_pilon.62;Parent=Chr4.gn62.rna1;
###
Chr4	EVM	gene	3892703	3893377		+		ID=Chr4.gn63;Alias=evm.TU.HiC_scaffold_4_pilon.63;Name=EVM%20prediction%20HiC_scaffold_4_pilon.63;
Chr4	EVM	mRNA	3892703	3893377		+		ID=Chr4.gn63.rna1;Alias=evm.model.HiC_scaffold_4_pilon.63;Parent=Chr4.gn63;Name=EVM%20prediction%20HiC_scaffold_4_pilon.63;;description=Similar to chondroadherin-like [Dendroctonus ponderosae];Dbxref=InterPro:IPR026906,PANTHER:PTHR24369,PANTHER:PTHR24369:SF190,PFAM:PF13306,SUPERFAMILY:SSF52058;
Chr4	EVM	exon	3892703	3893377		+		ID=exon1.Chr4.gn63.rna1;Alias=evm.model.HiC_scaffold_4_pilon.63.exon1;Parent=Chr4.gn63.rna1;
Chr4	EVM	CDS	3892703	3893377		+	0	ID=CDS.Chr4.gn63.rna1;Alias=cds.evm.model.HiC_scaffold_4_pilon.63;Parent=Chr4.gn63.rna1;
###
Chr4	EVM	gene	4069802	4117714		+		ID=Chr4.gn64;Alias=evm.TU.HiC_scaffold_4_pilon.64;Name=EVM%20prediction%20HiC_scaffold_4_pilon.64;
Chr4	EVM	mRNA	4069802	4117714		+		ID=Chr4.gn64.rna1;Alias=evm.model.HiC_scaffold_4_pilon.64;Parent=Chr4.gn64;Name=EVM%20prediction%20HiC_scaffold_4_pilon.64;;description=Found in genome assembly%2C chromosome: 11 [Lymantria monacha];Dbxref=InterPro:IPR004117,PANTHER:PTHR21137,PFAM:PF02949;Ontology_term=GO:0004984,GO:0005549,GO:0007608,GO:0016020;
Chr4	EVM	exon	4069802	4069979		+		ID=exon1.Chr4.gn64.rna1;Alias=evm.model.HiC_scaffold_4_pilon.64.exon1;Parent=Chr4.gn64.rna1;
Chr4	EVM	CDS	4069802	4069979		+	0	ID=CDS.Chr4.gn64.rna1;Alias=cds.evm.model.HiC_scaffold_4_pilon.64;Parent=Chr4.gn64.rna1;
Chr4	EVM	exon	4070067	4070306		+		ID=exon2.Chr4.gn64.rna1;Alias=evm.model.HiC_scaffold_4_pilon.64.exon2;Parent=Chr4.gn64.rna1;
Chr4	EVM	CDS	4070067	4070306		+	2	ID=CDS.Chr4.gn64.rna1;Alias=cds.evm.model.HiC_scaffold_4_pilon.64;Parent=Chr4.gn64.rna1;
Chr4	EVM	exon	4084623	4084683		+		ID=exon3.Chr4.gn64.rna1;Alias=evm.model.HiC_scaffold_4_pilon.64.exon3;Parent=Chr4.gn64.rna1;
Chr4	EVM	CDS	4084623	4084683		+	2	ID=CDS.Chr4.gn64.rna1;Alias=cds.evm.model.HiC_scaffold_4_pilon.64;Parent=Chr4.gn64.rna1;
Chr4	EVM	exon	4084834	4084971		+		ID=exon4.Chr4.gn64.rna1;Alias=evm.model.HiC_scaffold_4_pilon.64.exon4;Parent=Chr4.gn64.rna1;
Chr4	EVM	CDS	4084834	4084971		+	1	ID=CDS.Chr4.gn64.rna1;Alias=cds.evm.model.HiC_scaffold_4_pilon.64;Parent=Chr4.gn64.rna1;
Chr4	EVM	exon	4094939	4095038		+		ID=exon5.Chr4.gn64.rna1;Alias=evm.model.HiC_scaffold_4_pilon.64.exon5;Parent=Chr4.gn64.rna1;
Chr4	EVM	CDS	4094939	4095038		+	1	ID=CDS.Chr4.gn64.rna1;Alias=cds.evm.model.HiC_scaffold_4_pilon.64;Parent=Chr4.gn64.rna1;
Chr4	EVM	exon	4100900	4101062		+		ID=exon6.Chr4.gn64.rna1;Alias=evm.model.HiC_scaffold_4_pilon.64.exon6;Parent=Chr4.gn64.rna1;
Chr4	EVM	CDS	4100900	4101062		+	0	ID=CDS.Chr4.gn64.rna1;Alias=cds.evm.model.HiC_scaffold_4_pilon.64;Parent=Chr4.gn64.rna1;
Chr4	EVM	exon	4117491	4117714		+		ID=exon7.Chr4.gn64.rna1;Alias=evm.model.HiC_scaffold_4_pilon.64.exon7;Parent=Chr4.gn64.rna1;
Chr4	EVM	CDS	4117491	4117714		+	2	ID=CDS.Chr4.gn64.rna1;Alias=cds.evm.model.HiC_scaffold_4_pilon.64;Parent=Chr4.gn64.rna1;
###
Chr4	EVM	gene	4131643	4134850		-		ID=Chr4.gn65;Alias=evm.TU.HiC_scaffold_4_pilon.65;Name=EVM%20prediction%20HiC_scaffold_4_pilon.65;
Chr4	EVM	mRNA	4131643	4134850		-		ID=Chr4.gn65.rna1;Alias=evm.model.HiC_scaffold_4_pilon.65;Parent=Chr4.gn65;Name=EVM%20prediction%20HiC_scaffold_4_pilon.65;;description=Similar to DDE_Tnp_1_7 domain-containing protein (Fragment) [Dendroctonus ponderosae];Dbxref=InterPro:IPR029526,PANTHER:PTHR47272,PFAM:PF13843;
Chr4	EVM	exon	4134802	4134850		-		ID=exon1.Chr4.gn65.rna1;Alias=evm.model.HiC_scaffold_4_pilon.65.exon1;Parent=Chr4.gn65.rna1;
Chr4	EVM	CDS	4134802	4134850		-	0	ID=CDS.Chr4.gn65.rna1;Alias=cds.evm.model.HiC_scaffold_4_pilon.65;Parent=Chr4.gn65.rna1;
Chr4	EVM	exon	4132203	4133463		-		ID=exon2.Chr4.gn65.rna1;Alias=evm.model.HiC_scaffold_4_pilon.65.exon2;Parent=Chr4.gn65.rna1;
Chr4	EVM	CDS	4132203	4133463		-	2	ID=CDS.Chr4.gn65.rna1;Alias=cds.evm.model.HiC_scaffold_4_pilon.65;Parent=Chr4.gn65.rna1;
Chr4	EVM	exon	4131643	4132030		-		ID=exon3.Chr4.gn65.rna1;Alias=evm.model.HiC_scaffold_4_pilon.65.exon3;Parent=Chr4.gn65.rna1;
Chr4	EVM	CDS	4131643	4132030		-	1	ID=CDS.Chr4.gn65.rna1;Alias=cds.evm.model.HiC_scaffold_4_pilon.65;Parent=Chr4.gn65.rna1;
###
Chr4	EVM	gene	4188538	4189173		+		ID=Chr4.gn66;Alias=evm.TU.HiC_scaffold_4_pilon.66;Name=EVM%20prediction%20HiC_scaffold_4_pilon.66;
Chr4	EVM	mRNA	4188538	4189173		+		ID=Chr4.gn66.rna1;Alias=evm.model.HiC_scaffold_4_pilon.66;Parent=Chr4.gn66;Name=EVM%20prediction%20HiC_scaffold_4_pilon.66;;description=Similar to DDE superfamily endonuclease domain [Heliconius melpomene];Dbxref=InterPro:IPR007889,InterPro:IPR009057,PFAM:PF05225,SUPERFAMILY:SSF46689;Ontology_term=GO:0003677;
Chr4	EVM	exon	4188538	4188733		+		ID=exon1.Chr4.gn66.rna1;Alias=evm.model.HiC_scaffold_4_pilon.66.exon1;Parent=Chr4.gn66.rna1;
Chr4	EVM	CDS	4188538	4188733		+	0	ID=CDS.Chr4.gn66.rna1;Alias=cds.evm.model.HiC_scaffold_4_pilon.66;Parent=Chr4.gn66.rna1;
Chr4	EVM	exon	4188980	4189173		+		ID=exon2.Chr4.gn66.rna1;Alias=evm.model.HiC_scaffold_4_pilon.66.exon2;Parent=Chr4.gn66.rna1;
Chr4	EVM	CDS	4188980	4189173		+	2	ID=CDS.Chr4.gn66.rna1;Alias=cds.evm.model.HiC_scaffold_4_pilon.66;Parent=Chr4.gn66.rna1;
###
Chr4	EVM	gene	4356569	4388357		-		ID=Chr4.gn69;Alias=evm.TU.HiC_scaffold_4_pilon.69;Name=EVM%20prediction%20HiC_scaffold_4_pilon.69;
Chr4	EVM	mRNA	4356569	4388357		-		ID=Chr4.gn69.rna1;Alias=evm.model.HiC_scaffold_4_pilon.69;Parent=Chr4.gn69;Name=EVM%20prediction%20HiC_scaffold_4_pilon.69;;description=Similar to probable G-protein coupled receptor Mth-like 4 (LOC118272995)%2C mRNA [Spodoptera frugiperda];Dbxref=InterPro:IPR004117,PANTHER:PTHR21137,PFAM:PF02949;Ontology_term=GO:0004984,GO:0005549,GO:0007608,GO:0016020;
Chr4	EVM	exon	4388276	4388357		-		ID=exon1.Chr4.gn69.rna1;Alias=evm.model.HiC_scaffold_4_pilon.69.exon1;Parent=Chr4.gn69.rna1;
Chr4	EVM	CDS	4388276	4388357		-	0	ID=CDS.Chr4.gn69.rna1;Alias=cds.evm.model.HiC_scaffold_4_pilon.69;Parent=Chr4.gn69.rna1;
Chr4	EVM	exon	4382169	4382411		-		ID=exon2.Chr4.gn69.rna1;Alias=evm.model.HiC_scaffold_4_pilon.69.exon2;Parent=Chr4.gn69.rna1;
Chr4	EVM	CDS	4382169	4382411		-	2	ID=CDS.Chr4.gn69.rna1;Alias=cds.evm.model.HiC_scaffold_4_pilon.69;Parent=Chr4.gn69.rna1;
Chr4	EVM	exon	4376916	4377107		-		ID=exon3.Chr4.gn69.rna1;Alias=evm.model.HiC_scaffold_4_pilon.69.exon3;Parent=Chr4.gn69.rna1;
Chr4	EVM	CDS	4376916	4377107		-	2	ID=CDS.Chr4.gn69.rna1;Alias=cds.evm.model.HiC_scaffold_4_pilon.69;Parent=Chr4.gn69.rna1;
Chr4	EVM	exon	4372377	4372530		-		ID=exon4.Chr4.gn69.rna1;Alias=evm.model.HiC_scaffold_4_pilon.69.exon4;Parent=Chr4.gn69.rna1;
Chr4	EVM	CDS	4372377	4372530		-	2	ID=CDS.Chr4.gn69.rna1;Alias=cds.evm.model.HiC_scaffold_4_pilon.69;Parent=Chr4.gn69.rna1;
Chr4	EVM	exon	4364083	4364182		-		ID=exon5.Chr4.gn69.rna1;Alias=evm.model.HiC_scaffold_4_pilon.69.exon5;Parent=Chr4.gn69.rna1;
Chr4	EVM	CDS	4364083	4364182		-	1	ID=CDS.Chr4.gn69.rna1;Alias=cds.evm.model.HiC_scaffold_4_pilon.69;Parent=Chr4.gn69.rna1;
Chr4	EVM	exon	4363909	4364001		-		ID=exon6.Chr4.gn69.rna1;Alias=evm.model.HiC_scaffold_4_pilon.69.exon6;Parent=Chr4.gn69.rna1;
Chr4	EVM	CDS	4363909	4364001		-	0	ID=CDS.Chr4.gn69.rna1;Alias=cds.evm.model.HiC_scaffold_4_pilon.69;Parent=Chr4.gn69.rna1;
Chr4	EVM	exon	4356569	4356742		-		ID=exon7.Chr4.gn69.rna1;Alias=evm.model.HiC_scaffold_4_pilon.69.exon7;Parent=Chr4.gn69.rna1;
Chr4	EVM	CDS	4356569	4356742		-	0	ID=CDS.Chr4.gn69.rna1;Alias=cds.evm.model.HiC_scaffold_4_pilon.69;Parent=Chr4.gn69.rna1;
###
Chr4	EVM	gene	4448598	4449101		+		ID=Chr4.gn71;Alias=evm.TU.HiC_scaffold_4_pilon.71;Name=EVM%20prediction%20HiC_scaffold_4_pilon.71;
Chr4	EVM	mRNA	4448598	4449101		+		ID=Chr4.gn71.rna1;Alias=evm.model.HiC_scaffold_4_pilon.71;Parent=Chr4.gn71;Name=EVM%20prediction%20HiC_scaffold_4_pilon.71;;description=Similar to PiggyBac transposable element-derived protein 3 [Eumeta variegata];Dbxref=InterPro:IPR029526,PANTHER:PTHR46599,PANTHER:PTHR46599:SF5,PFAM:PF13843;
Chr4	EVM	exon	4448598	4449101		+		ID=exon1.Chr4.gn71.rna1;Alias=evm.model.HiC_scaffold_4_pilon.71.exon1;Parent=Chr4.gn71.rna1;
Chr4	EVM	CDS	4448598	4449101		+	0	ID=CDS.Chr4.gn71.rna1;Alias=cds.evm.model.HiC_scaffold_4_pilon.71;Parent=Chr4.gn71.rna1;
###
Chr4	EVM	gene	4449195	4449830		+		ID=Chr4.gn72;Alias=evm.TU.HiC_scaffold_4_pilon.72;Name=EVM%20prediction%20HiC_scaffold_4_pilon.72;
Chr4	EVM	mRNA	4449195	4449830		+		ID=Chr4.gn72.rna1;Alias=evm.model.HiC_scaffold_4_pilon.72;Parent=Chr4.gn72;Name=EVM%20prediction%20HiC_scaffold_4_pilon.72;;description=Similar to DDE_Tnp_1_7 domain-containing protein (Fragment) [Pectinophora gossypiella];Dbxref=InterPro:IPR029526,PANTHER:PTHR47272,PFAM:PF13843;
Chr4	EVM	exon	4449195	4449830		+		ID=exon1.Chr4.gn72.rna1;Alias=evm.model.HiC_scaffold_4_pilon.72.exon1;Parent=Chr4.gn72.rna1;
Chr4	EVM	CDS	4449195	4449830		+	0	ID=CDS.Chr4.gn72.rna1;Alias=cds.evm.model.HiC_scaffold_4_pilon.72;Parent=Chr4.gn72.rna1;
###
Chr4	EVM	gene	4478864	4479079		-		ID=Chr4.gn73;Alias=evm.TU.HiC_scaffold_4_pilon.73;Name=EVM%20prediction%20HiC_scaffold_4_pilon.73;
Chr4	EVM	mRNA	4478864	4479079		-		ID=Chr4.gn73.rna1;Alias=evm.model.HiC_scaffold_4_pilon.73;Parent=Chr4.gn73;Name=EVM%20prediction%20HiC_scaffold_4_pilon.73;;description=Similar to Odorant receptor [Sitophilus oryzae];Dbxref=InterPro:IPR004117,PFAM:PF02949;Ontology_term=GO:0004984,GO:0005549,GO:0007608,GO:0016020;
Chr4	EVM	exon	4478864	4479079		-		ID=exon1.Chr4.gn73.rna1;Alias=evm.model.HiC_scaffold_4_pilon.73.exon1;Parent=Chr4.gn73.rna1;
Chr4	EVM	CDS	4478864	4479079		-	0	ID=CDS.Chr4.gn73.rna1;Alias=cds.evm.model.HiC_scaffold_4_pilon.73;Parent=Chr4.gn73.rna1;
###
Chr4	EVM	gene	4496065	4507119		-		ID=Chr4.gn74;Alias=evm.TU.HiC_scaffold_4_pilon.74;Name=EVM%20prediction%20HiC_scaffold_4_pilon.74;
Chr4	EVM	mRNA	4496065	4507119		-		ID=Chr4.gn74.rna1;Alias=evm.model.HiC_scaffold_4_pilon.74;Parent=Chr4.gn74;Name=EVM%20prediction%20HiC_scaffold_4_pilon.74;;description=Found in genome assembly%2C chromosome: 2 [Hypena proboscidalis];Dbxref=InterPro:IPR004117,PFAM:PF02949;Ontology_term=GO:0004984,GO:0005549,GO:0007608,GO:0016020;
Chr4	EVM	exon	4506906	4507119		-		ID=exon1.Chr4.gn74.rna1;Alias=evm.model.HiC_scaffold_4_pilon.74.exon1;Parent=Chr4.gn74.rna1;
Chr4	EVM	CDS	4506906	4507119		-	0	ID=CDS.Chr4.gn74.rna1;Alias=cds.evm.model.HiC_scaffold_4_pilon.74;Parent=Chr4.gn74.rna1;
Chr4	EVM	exon	4501519	4501718		-		ID=exon2.Chr4.gn74.rna1;Alias=evm.model.HiC_scaffold_4_pilon.74.exon2;Parent=Chr4.gn74.rna1;
Chr4	EVM	CDS	4501519	4501718		-	2	ID=CDS.Chr4.gn74.rna1;Alias=cds.evm.model.HiC_scaffold_4_pilon.74;Parent=Chr4.gn74.rna1;
Chr4	EVM	exon	4496065	4496226		-		ID=exon3.Chr4.gn74.rna1;Alias=evm.model.HiC_scaffold_4_pilon.74.exon3;Parent=Chr4.gn74.rna1;
Chr4	EVM	CDS	4496065	4496226		-	0	ID=CDS.Chr4.gn74.rna1;Alias=cds.evm.model.HiC_scaffold_4_pilon.74;Parent=Chr4.gn74.rna1;
###
Chr4	EVM	gene	4556178	4565465		-		ID=Chr4.gn75;Alias=evm.TU.HiC_scaffold_4_pilon.75;Name=EVM%20prediction%20HiC_scaffold_4_pilon.75;
Chr4	EVM	mRNA	4556178	4565465		-		ID=Chr4.gn75.rna1;Alias=evm.model.HiC_scaffold_4_pilon.75;Parent=Chr4.gn75;Name=EVM%20prediction%20HiC_scaffold_4_pilon.75;;description=Similar to nose resistant to fluoxetine protein 6-like [Sitophilus oryzae];Dbxref=PANTHER:PTHR11161;
Chr4	EVM	exon	4565285	4565465		-		ID=exon1.Chr4.gn75.rna1;Alias=evm.model.HiC_scaffold_4_pilon.75.exon1;Parent=Chr4.gn75.rna1;
Chr4	EVM	CDS	4565285	4565465		-	0	ID=CDS.Chr4.gn75.rna1;Alias=cds.evm.model.HiC_scaffold_4_pilon.75;Parent=Chr4.gn75.rna1;
Chr4	EVM	exon	4562490	4562632		-		ID=exon2.Chr4.gn75.rna1;Alias=evm.model.HiC_scaffold_4_pilon.75.exon2;Parent=Chr4.gn75.rna1;
Chr4	EVM	CDS	4562490	4562632		-	2	ID=CDS.Chr4.gn75.rna1;Alias=cds.evm.model.HiC_scaffold_4_pilon.75;Parent=Chr4.gn75.rna1;
Chr4	EVM	exon	4556555	4556705		-		ID=exon3.Chr4.gn75.rna1;Alias=evm.model.HiC_scaffold_4_pilon.75.exon3;Parent=Chr4.gn75.rna1;
Chr4	EVM	CDS	4556555	4556705		-	0	ID=CDS.Chr4.gn75.rna1;Alias=cds.evm.model.HiC_scaffold_4_pilon.75;Parent=Chr4.gn75.rna1;
Chr4	EVM	exon	4556178	4556239		-		ID=exon4.Chr4.gn75.rna1;Alias=evm.model.HiC_scaffold_4_pilon.75.exon4;Parent=Chr4.gn75.rna1;
Chr4	EVM	CDS	4556178	4556239		-	2	ID=CDS.Chr4.gn75.rna1;Alias=cds.evm.model.HiC_scaffold_4_pilon.75;Parent=Chr4.gn75.rna1;
###
Chr4	EVM	gene	4584557	4591567		-		ID=Chr4.gn76;Alias=evm.TU.HiC_scaffold_4_pilon.76;Name=EVM%20prediction%20HiC_scaffold_4_pilon.76;
Chr4	EVM	mRNA	4584557	4591567		-		ID=Chr4.gn76.rna1;Alias=evm.model.HiC_scaffold_4_pilon.76;Parent=Chr4.gn76;Name=EVM%20prediction%20HiC_scaffold_4_pilon.76;;description=Similar to histone-lysine N-methyltransferase SETMAR-like (LOC114942773)%2C mRNA [Nylanderia fulva];Dbxref=InterPro:IPR002656,PANTHER:PTHR11161,PANTHER:PTHR11161:SF59,PFAM:PF01757;Ontology_term=GO:0016747;
Chr4	EVM	exon	4591362	4591567		-		ID=exon1.Chr4.gn76.rna1;Alias=evm.model.HiC_scaffold_4_pilon.76.exon1;Parent=Chr4.gn76.rna1;
Chr4	EVM	CDS	4591362	4591567		-	2	ID=CDS.Chr4.gn76.rna1;Alias=cds.evm.model.HiC_scaffold_4_pilon.76;Parent=Chr4.gn76.rna1;
Chr4	EVM	exon	4591117	4591289		-		ID=exon2.Chr4.gn76.rna1;Alias=evm.model.HiC_scaffold_4_pilon.76.exon2;Parent=Chr4.gn76.rna1;
Chr4	EVM	CDS	4591117	4591289		-	0	ID=CDS.Chr4.gn76.rna1;Alias=cds.evm.model.HiC_scaffold_4_pilon.76;Parent=Chr4.gn76.rna1;
Chr4	EVM	exon	4584557	4584725		-		ID=exon3.Chr4.gn76.rna1;Alias=evm.model.HiC_scaffold_4_pilon.76.exon3;Parent=Chr4.gn76.rna1;
Chr4	EVM	CDS	4584557	4584725		-	1	ID=CDS.Chr4.gn76.rna1;Alias=cds.evm.model.HiC_scaffold_4_pilon.76;Parent=Chr4.gn76.rna1;
###
Chr4	EVM	gene	4636532	4672527		-		ID=Chr4.gn78;Alias=evm.TU.HiC_scaffold_4_pilon.78;Name=EVM%20prediction%20HiC_scaffold_4_pilon.78;
Chr4	EVM	mRNA	4636532	4672527		-		ID=Chr4.gn78.rna1;Alias=evm.model.HiC_scaffold_4_pilon.78;Parent=Chr4.gn78;Name=EVM%20prediction%20HiC_scaffold_4_pilon.78;;description=Similar to zinc finger BED domain-containing protein 5-like (LOC112128222)%2C mRNA [Cimex lectularius];Dbxref=InterPro:IPR002018,InterPro:IPR019819,InterPro:IPR029058,PANTHER:PTHR11559,PANTHER:PTHR11559:SF405,PFAM:PF00135,ProSitePatterns:PS00941,SUPERFAMILY:SSF53…
Chr4	EVM	exon	4672522	4672527		-		ID=exon1.Chr4.gn78.rna1;Alias=evm.model.HiC_scaffold_4_pilon.78.exon1;Parent=Chr4.gn78.rna1;
Chr4	EVM	CDS	4672522	4672527		-	0	ID=CDS.Chr4.gn78.rna1;Alias=cds.evm.model.HiC_scaffold_4_pilon.78;Parent=Chr4.gn78.rna1;
Chr4	EVM	exon	4663106	4663246		-		ID=exon2.Chr4.gn78.rna1;Alias=evm.model.HiC_scaffold_4_pilon.78.exon2;Parent=Chr4.gn78.rna1;
Chr4	EVM	CDS	4663106	4663246		-	0	ID=CDS.Chr4.gn78.rna1;Alias=cds.evm.model.HiC_scaffold_4_pilon.78;Parent=Chr4.gn78.rna1;
Chr4	EVM	exon	4656649	4656808		-		ID=exon3.Chr4.gn78.rna1;Alias=evm.model.HiC_scaffold_4_pilon.78.exon3;Parent=Chr4.gn78.rna1;
Chr4	EVM	CDS	4656649	4656808		-	0	ID=CDS.Chr4.gn78.rna1;Alias=cds.evm.model.HiC_scaffold_4_pilon.78;Parent=Chr4.gn78.rna1;
Chr4	EVM	exon	4652910	4653112		-		ID=exon4.Chr4.gn78.rna1;Alias=evm.model.HiC_scaffold_4_pilon.78.exon4;Parent=Chr4.gn78.rna1;
Chr4	EVM	CDS	4652910	4653112		-	2	ID=CDS.Chr4.gn78.rna1;Alias=cds.evm.model.HiC_scaffold_4_pilon.78;Parent=Chr4.gn78.rna1;
Chr4	EVM	exon	4649382	4649526		-		ID=exon5.Chr4.gn78.rna1;Alias=evm.model.HiC_scaffold_4_pilon.78.exon5;Parent=Chr4.gn78.rna1;
Chr4	EVM	CDS	4649382	4649526		-	0	ID=CDS.Chr4.gn78.rna1;Alias=cds.evm.model.HiC_scaffold_4_pilon.78;Parent=Chr4.gn78.rna1;
Chr4	EVM	exon	4642087	4642259		-		ID=exon6.Chr4.gn78.rna1;Alias=evm.model.HiC_scaffold_4_pilon.78.exon6;Parent=Chr4.gn78.rna1;
Chr4	EVM	CDS	4642087	4642259		-	2	ID=CDS.Chr4.gn78.rna1;Alias=cds.evm.model.HiC_scaffold_4_pilon.78;Parent=Chr4.gn78.rna1;
Chr4	EVM	exon	4641708	4641837		-		ID=exon7.Chr4.gn78.rna1;Alias=evm.model.HiC_scaffold_4_pilon.78.exon7;Parent=Chr4.gn78.rna1;
Chr4	EVM	CDS	4641708	4641837		-	0	ID=CDS.Chr4.gn78.rna1;Alias=cds.evm.model.HiC_scaffold_4_pilon.78;Parent=Chr4.gn78.rna1;
Chr4	EVM	exon	4641350	4641500		-		ID=exon8.Chr4.gn78.rna1;Alias=evm.model.HiC_scaffold_4_pilon.78.exon8;Parent=Chr4.gn78.rna1;
Chr4	EVM	CDS	4641350	4641500		-	2	ID=CDS.Chr4.gn78.rna1;Alias=cds.evm.model.HiC_scaffold_4_pilon.78;Parent=Chr4.gn78.rna1;
Chr4	EVM	exon	4636532	4636715		-		ID=exon9.Chr4.gn78.rna1;Alias=evm.model.HiC_scaffold_4_pilon.78.exon9;Parent=Chr4.gn78.rna1;
Chr4	EVM	CDS	4636532	4636715		-	1	ID=CDS.Chr4.gn78.rna1;Alias=cds.evm.model.HiC_scaffold_4_pilon.78;Parent=Chr4.gn78.rna1;
###
Chr4	EVM	gene	4681731	4729792		-		ID=Chr4.gn79;Alias=evm.TU.HiC_scaffold_4_pilon.79;Name=EVM%20prediction%20HiC_scaffold_4_pilon.79;
Chr4	EVM	mRNA	4681731	4729792		-		ID=Chr4.gn79.rna1;Alias=evm.model.HiC_scaffold_4_pilon.79;Parent=Chr4.gn79;Name=EVM%20prediction%20HiC_scaffold_4_pilon.79;;description=Similar to Carboxylic ester hydrolase [Dendroctonus ponderosae];Dbxref=InterPro:IPR002018,InterPro:IPR019819,InterPro:IPR019826,InterPro:IPR029058,PANTHER:PTHR11559,PANTHER:PTHR11559:SF405,PFAM:PF00135,ProSitePatterns:PS00122,ProSitePatterns:PS00941,SUPERFAMILY:S…
Chr4	EVM	exon	4729576	4729792		-		ID=exon1.Chr4.gn79.rna1;Alias=evm.model.HiC_scaffold_4_pilon.79.exon1;Parent=Chr4.gn79.rna1;
Chr4	EVM	CDS	4729576	4729792		-	0	ID=CDS.Chr4.gn79.rna1;Alias=cds.evm.model.HiC_scaffold_4_pilon.79;Parent=Chr4.gn79.rna1;
Chr4	EVM	exon	4720552	4720760		-		ID=exon2.Chr4.gn79.rna1;Alias=evm.model.HiC_scaffold_4_pilon.79.exon2;Parent=Chr4.gn79.rna1;
Chr4	EVM	CDS	4720552	4720760		-	2	ID=CDS.Chr4.gn79.rna1;Alias=cds.evm.model.HiC_scaffold_4_pilon.79;Parent=Chr4.gn79.rna1;
Chr4	EVM	exon	4708557	4708694		-		ID=exon3.Chr4.gn79.rna1;Alias=evm.model.HiC_scaffold_4_pilon.79.exon3;Parent=Chr4.gn79.rna1;
Chr4	EVM	CDS	4708557	4708694		-	0	ID=CDS.Chr4.gn79.rna1;Alias=cds.evm.model.HiC_scaffold_4_pilon.79;Parent=Chr4.gn79.rna1;
Chr4	EVM	exon	4708137	4708274		-		ID=exon4.Chr4.gn79.rna1;Alias=evm.model.HiC_scaffold_4_pilon.79.exon4;Parent=Chr4.gn79.rna1;
Chr4	EVM	CDS	4708137	4708274		-	0	ID=CDS.Chr4.gn79.rna1;Alias=cds.evm.model.HiC_scaffold_4_pilon.79;Parent=Chr4.gn79.rna1;
Chr4	EVM	exon	4707828	4707955		-		ID=exon5.Chr4.gn79.rna1;Alias=evm.model.HiC_scaffold_4_pilon.79.exon5;Parent=Chr4.gn79.rna1;
Chr4	EVM	CDS	4707828	4707955		-	0	ID=CDS.Chr4.gn79.rna1;Alias=cds.evm.model.HiC_scaffold_4_pilon.79;Parent=Chr4.gn79.rna1;
Chr4	EVM	exon	4702924	4703123		-		ID=exon6.Chr4.gn79.rna1;Alias=evm.model.HiC_scaffold_4_pilon.79.exon6;Parent=Chr4.gn79.rna1;
Chr4	EVM	CDS	4702924	4703123		-	1	ID=CDS.Chr4.gn79.rna1;Alias=cds.evm.model.HiC_scaffold_4_pilon.79;Parent=Chr4.gn79.rna1;
Chr4	EVM	exon	4702619	4702821		-		ID=exon7.Chr4.gn79.rna1;Alias=evm.model.HiC_scaffold_4_pilon.79.exon7;Parent=Chr4.gn79.rna1;
Chr4	EVM	CDS	4702619	4702821		-	2	ID=CDS.Chr4.gn79.rna1;Alias=cds.evm.model.HiC_scaffold_4_pilon.79;Parent=Chr4.gn79.rna1;
Chr4	EVM	exon	4701348	4701492		-		ID=exon8.Chr4.gn79.rna1;Alias=evm.model.HiC_scaffold_4_pilon.79.exon8;Parent=Chr4.gn79.rna1;
Chr4	EVM	CDS	4701348	4701492		-	0	ID=CDS.Chr4.gn79.rna1;Alias=cds.evm.model.HiC_scaffold_4_pilon.79;Parent=Chr4.gn79.rna1;
Chr4	EVM	exon	4686905	4687077		-		ID=exon9.Chr4.gn79.rna1;Alias=evm.model.HiC_scaffold_4_pilon.79.exon9;Parent=Chr4.gn79.rna1;
Chr4	EVM	CDS	4686905	4687077		-	2	ID=CDS.Chr4.gn79.rna1;Alias=cds.evm.model.HiC_scaffold_4_pilon.79;Parent=Chr4.gn79.rna1;
Chr4	EVM	exon	4686418	4686547		-		ID=exon10.Chr4.gn79.rna1;Alias=evm.model.HiC_scaffold_4_pilon.79.exon10;Parent=Chr4.gn79.rna1;
Chr4	EVM	CDS	4686418	4686547		-	0	ID=CDS.Chr4.gn79.rna1;Alias=cds.evm.model.HiC_scaffold_4_pilon.79;Parent=Chr4.gn79.rna1;
Chr4	EVM	exon	4682118	4682268		-		ID=exon11.Chr4.gn79.rna1;Alias=evm.model.HiC_scaffold_4_pilon.79.exon11;Parent=Chr4.gn79.rna1;
Chr4	EVM	CDS	4682118	4682268		-	2	ID=CDS.Chr4.gn79.rna1;Alias=cds.evm.model.HiC_scaffold_4_pilon.79;Parent=Chr4.gn79.rna1;
Chr4	EVM	exon	4681731	4681914		-		ID=exon12.Chr4.gn79.rna1;Alias=evm.model.HiC_scaffold_4_pilon.79.exon12;Parent=Chr4.gn79.rna1;
Chr4	EVM	CDS	4681731	4681914		-	1	ID=CDS.Chr4.gn79.rna1;Alias=cds.evm.model.HiC_scaffold_4_pilon.79;Parent=Chr4.gn79.rna1;
###
Chr4	EVM	gene	4789502	4828394		+		ID=Chr4.gn80;Alias=evm.TU.HiC_scaffold_4_pilon.80;Name=EVM%20prediction%20HiC_scaffold_4_pilon.80;
Chr4	EVM	mRNA	4789502	4828394		+		ID=Chr4.gn80.rna1;Alias=evm.model.HiC_scaffold_4_pilon.80;Parent=Chr4.gn80;Name=EVM%20prediction%20HiC_scaffold_4_pilon.80;;description=Similar to U4U9F4_DENPD [Dendroctonus ponderosae];Dbxref=CDD:cd10316,CDD:cd10317,CDD:cd10320,InterPro:IPR008979,InterPro:IPR011013,InterPro:IPR013784,InterPro:IPR029411,InterPro:IPR029413,PANTHER:PTHR32018,PANTHER:PTHR32018:SF1,PFAM:PF14683,PFAM:PF14686,SUPERFAMI…
Chr4	EVM	exon	4789502	4789691		+		ID=exon1.Chr4.gn80.rna1;Alias=evm.model.HiC_scaffold_4_pilon.80.exon1;Parent=Chr4.gn80.rna1;
Chr4	EVM	CDS	4789502	4789691		+	0	ID=CDS.Chr4.gn80.rna1;Alias=cds.evm.model.HiC_scaffold_4_pilon.80;Parent=Chr4.gn80.rna1;
Chr4	EVM	exon	4806232	4806437		+		ID=exon2.Chr4.gn80.rna1;Alias=evm.model.HiC_scaffold_4_pilon.80.exon2;Parent=Chr4.gn80.rna1;
Chr4	EVM	CDS	4806232	4806437		+	2	ID=CDS.Chr4.gn80.rna1;Alias=cds.evm.model.HiC_scaffold_4_pilon.80;Parent=Chr4.gn80.rna1;
Chr4	EVM	exon	4812982	4813222		+		ID=exon3.Chr4.gn80.rna1;Alias=evm.model.HiC_scaffold_4_pilon.80.exon3;Parent=Chr4.gn80.rna1;
Chr4	EVM	CDS	4812982	4813222		+	0	ID=CDS.Chr4.gn80.rna1;Alias=cds.evm.model.HiC_scaffold_4_pilon.80;Parent=Chr4.gn80.rna1;
Chr4	EVM	exon	4815949	4816207		+		ID=exon4.Chr4.gn80.rna1;Alias=evm.model.HiC_scaffold_4_pilon.80.exon4;Parent=Chr4.gn80.rna1;
Chr4	EVM	CDS	4815949	4816207		+	2	ID=CDS.Chr4.gn80.rna1;Alias=cds.evm.model.HiC_scaffold_4_pilon.80;Parent=Chr4.gn80.rna1;
Chr4	EVM	exon	4819983	4820218		+		ID=exon5.Chr4.gn80.rna1;Alias=evm.model.HiC_scaffold_4_pilon.80.exon5;Parent=Chr4.gn80.rna1;
Chr4	EVM	CDS	4819983	4820218		+	1	ID=CDS.Chr4.gn80.rna1;Alias=cds.evm.model.HiC_scaffold_4_pilon.80;Parent=Chr4.gn80.rna1;
Chr4	EVM	exon	4826223	4826406		+		ID=exon6.Chr4.gn80.rna1;Alias=evm.model.HiC_scaffold_4_pilon.80.exon6;Parent=Chr4.gn80.rna1;
Chr4	EVM	CDS	4826223	4826406		+	2	ID=CDS.Chr4.gn80.rna1;Alias=cds.evm.model.HiC_scaffold_4_pilon.80;Parent=Chr4.gn80.rna1;
Chr4	EVM	exon	4828070	4828394		+		ID=exon7.Chr4.gn80.rna1;Alias=evm.model.HiC_scaffold_4_pilon.80.exon7;Parent=Chr4.gn80.rna1;
Chr4	EVM	CDS	4828070	4828394		+	1	ID=CDS.Chr4.gn80.rna1;Alias=cds.evm.model.HiC_scaffold_4_pilon.80;Parent=Chr4.gn80.rna1;
###
Chr4	EVM	gene	4834509	4869029		+		ID=Chr4.gn81;Alias=evm.TU.HiC_scaffold_4_pilon.81;Name=EVM%20prediction%20HiC_scaffold_4_pilon.81;
Chr4	EVM	mRNA	4834509	4869029		+		ID=Chr4.gn81.rna1;Alias=evm.model.HiC_scaffold_4_pilon.81;Parent=Chr4.gn81;Name=EVM%20prediction%20HiC_scaffold_4_pilon.81;;description=Similar to U4U9F4_DENPD [Dendroctonus ponderosae];Dbxref=CDD:cd10316,CDD:cd10320,InterPro:IPR008979,InterPro:IPR011013,InterPro:IPR013784,InterPro:IPR029411,InterPro:IPR029413,PANTHER:PTHR32018,PFAM:PF14683,PFAM:PF14686,SUPERFAMILY:SSF49452,SUPERFAMILY:SSF49785,S…
Chr4	EVM	exon	4834509	4834587		+		ID=exon1.Chr4.gn81.rna1;Alias=evm.model.HiC_scaffold_4_pilon.81.exon1;Parent=Chr4.gn81.rna1;
Chr4	EVM	CDS	4834509	4834587		+	0	ID=CDS.Chr4.gn81.rna1;Alias=cds.evm.model.HiC_scaffold_4_pilon.81;Parent=Chr4.gn81.rna1;
Chr4	EVM	exon	4843712	4843917		+		ID=exon2.Chr4.gn81.rna1;Alias=evm.model.HiC_scaffold_4_pilon.81.exon2;Parent=Chr4.gn81.rna1;
Chr4	EVM	CDS	4843712	4843917		+	2	ID=CDS.Chr4.gn81.rna1;Alias=cds.evm.model.HiC_scaffold_4_pilon.81;Parent=Chr4.gn81.rna1;
Chr4	EVM	exon	4851817	4852057		+		ID=exon3.Chr4.gn81.rna1;Alias=evm.model.HiC_scaffold_4_pilon.81.exon3;Parent=Chr4.gn81.rna1;
Chr4	EVM	CDS	4851817	4852057		+	0	ID=CDS.Chr4.gn81.rna1;Alias=cds.evm.model.HiC_scaffold_4_pilon.81;Parent=Chr4.gn81.rna1;
Chr4	EVM	exon	4856724	4856982		+		ID=exon4.Chr4.gn81.rna1;Alias=evm.model.HiC_scaffold_4_pilon.81.exon4;Parent=Chr4.gn81.rna1;
Chr4	EVM	CDS	4856724	4856982		+	2	ID=CDS.Chr4.gn81.rna1;Alias=cds.evm.model.HiC_scaffold_4_pilon.81;Parent=Chr4.gn81.rna1;
Chr4	EVM	exon	4864625	4864848		+		ID=exon5.Chr4.gn81.rna1;Alias=evm.model.HiC_scaffold_4_pilon.81.exon5;Parent=Chr4.gn81.rna1;
Chr4	EVM	CDS	4864625	4864848		+	1	ID=CDS.Chr4.gn81.rna1;Alias=cds.evm.model.HiC_scaffold_4_pilon.81;Parent=Chr4.gn81.rna1;
Chr4	EVM	exon	4867705	4867888		+		ID=exon6.Chr4.gn81.rna1;Alias=evm.model.HiC_scaffold_4_pilon.81.exon6;Parent=Chr4.gn81.rna1;
Chr4	EVM	CDS	4867705	4867888		+	2	ID=CDS.Chr4.gn81.rna1;Alias=cds.evm.model.HiC_scaffold_4_pilon.81;Parent=Chr4.gn81.rna1;
Chr4	EVM	exon	4868705	4869029		+		ID=exon7.Chr4.gn81.rna1;Alias=evm.model.HiC_scaffold_4_pilon.81.exon7;Parent=Chr4.gn81.rna1;
Chr4	EVM	CDS	4868705	4869029		+	1	ID=CDS.Chr4.gn81.rna1;Alias=cds.evm.model.HiC_scaffold_4_pilon.81;Parent=Chr4.gn81.rna1;
###
Chr4	EVM	gene	4889171	4957429		+		ID=Chr4.gn83;Alias=evm.TU.HiC_scaffold_4_pilon.83;Name=EVM%20prediction%20HiC_scaffold_4_pilon.83;
Chr4	EVM	mRNA	4889171	4957429		+		ID=Chr4.gn83.rna1;Alias=evm.model.HiC_scaffold_4_pilon.83;Parent=Chr4.gn83;Name=EVM%20prediction%20HiC_scaffold_4_pilon.83;;description=Similar to U4U9F4_DENPD [Dendroctonus ponderosae];Dbxref=CDD:cd10316,CDD:cd10317,CDD:cd10320,InterPro:IPR008979,InterPro:IPR010325,InterPro:IPR011013,InterPro:IPR013784,InterPro:IPR029411,InterPro:IPR029413,PANTHER:PTHR32018,PFAM:PF06045,PFAM:PF14683,PFAM:PF14686…
Chr4	EVM	exon	4889171	4889393		+		ID=exon1.Chr4.gn83.rna1;Alias=evm.model.HiC_scaffold_4_pilon.83.exon1;Parent=Chr4.gn83.rna1;
Chr4	EVM	CDS	4889171	4889393		+	0	ID=CDS.Chr4.gn83.rna1;Alias=cds.evm.model.HiC_scaffold_4_pilon.83;Parent=Chr4.gn83.rna1;
Chr4	EVM	exon	4889494	4889702		+		ID=exon2.Chr4.gn83.rna1;Alias=evm.model.HiC_scaffold_4_pilon.83.exon2;Parent=Chr4.gn83.rna1;
Chr4	EVM	CDS	4889494	4889702		+	2	ID=CDS.Chr4.gn83.rna1;Alias=cds.evm.model.HiC_scaffold_4_pilon.83;Parent=Chr4.gn83.rna1;
Chr4	EVM	exon	4896363	4896603		+		ID=exon3.Chr4.gn83.rna1;Alias=evm.model.HiC_scaffold_4_pilon.83.exon3;Parent=Chr4.gn83.rna1;
Chr4	EVM	CDS	4896363	4896603		+	0	ID=CDS.Chr4.gn83.rna1;Alias=cds.evm.model.HiC_scaffold_4_pilon.83;Parent=Chr4.gn83.rna1;
Chr4	EVM	exon	4896866	4897121		+		ID=exon4.Chr4.gn83.rna1;Alias=evm.model.HiC_scaffold_4_pilon.83.exon4;Parent=Chr4.gn83.rna1;
Chr4	EVM	CDS	4896866	4897121		+	2	ID=CDS.Chr4.gn83.rna1;Alias=cds.evm.model.HiC_scaffold_4_pilon.83;Parent=Chr4.gn83.rna1;
Chr4	EVM	exon	4897901	4898136		+		ID=exon5.Chr4.gn83.rna1;Alias=evm.model.HiC_scaffold_4_pilon.83.exon5;Parent=Chr4.gn83.rna1;
Chr4	EVM	CDS	4897901	4898136		+	1	ID=CDS.Chr4.gn83.rna1;Alias=cds.evm.model.HiC_scaffold_4_pilon.83;Parent=Chr4.gn83.rna1;
Chr4	EVM	exon	4898228	4898411		+		ID=exon6.Chr4.gn83.rna1;Alias=evm.model.HiC_scaffold_4_pilon.83.exon6;Parent=Chr4.gn83.rna1;
Chr4	EVM	CDS	4898228	4898411		+	2	ID=CDS.Chr4.gn83.rna1;Alias=cds.evm.model.HiC_scaffold_4_pilon.83;Parent=Chr4.gn83.rna1;
Chr4	EVM	exon	4902905	4903145		+		ID=exon7.Chr4.gn83.rna1;Alias=evm.model.HiC_scaffold_4_pilon.83.exon7;Parent=Chr4.gn83.rna1;
Chr4	EVM	CDS	4902905	4903145		+	1	ID=CDS.Chr4.gn83.rna1;Alias=cds.evm.model.HiC_scaffold_4_pilon.83;Parent=Chr4.gn83.rna1;
Chr4	EVM	exon	4912389	4912517		+		ID=exon8.Chr4.gn83.rna1;Alias=evm.model.HiC_scaffold_4_pilon.83.exon8;Parent=Chr4.gn83.rna1;
Chr4	EVM	CDS	4912389	4912517		+	0	ID=CDS.Chr4.gn83.rna1;Alias=cds.evm.model.HiC_scaffold_4_pilon.83;Parent=Chr4.gn83.rna1;
Chr4	EVM	exon	4931292	4931532		+		ID=exon9.Chr4.gn83.rna1;Alias=evm.model.HiC_scaffold_4_pilon.83.exon9;Parent=Chr4.gn83.rna1;
Chr4	EVM	CDS	4931292	4931532		+	0	ID=CDS.Chr4.gn83.rna1;Alias=cds.evm.model.HiC_scaffold_4_pilon.83;Parent=Chr4.gn83.rna1;
Chr4	EVM	exon	4932638	4932893		+		ID=exon10.Chr4.gn83.rna1;Alias=evm.model.HiC_scaffold_4_pilon.83.exon10;Parent=Chr4.gn83.rna1;
Chr4	EVM	CDS	4932638	4932893		+	2	ID=CDS.Chr4.gn83.rna1;Alias=cds.evm.model.HiC_scaffold_4_pilon.83;Parent=Chr4.gn83.rna1;
Chr4	EVM	exon	4942397	4942632		+		ID=exon11.Chr4.gn83.rna1;Alias=evm.model.HiC_scaffold_4_pilon.83.exon11;Parent=Chr4.gn83.rna1;
Chr4	EVM	CDS	4942397	4942632		+	1	ID=CDS.Chr4.gn83.rna1;Alias=cds.evm.model.HiC_scaffold_4_pilon.83;Parent=Chr4.gn83.rna1;
Chr4	EVM	exon	4952704	4952887		+		ID=exon12.Chr4.gn83.rna1;Alias=evm.model.HiC_scaffold_4_pilon.83.exon12;Parent=Chr4.gn83.rna1;
Chr4	EVM	CDS	4952704	4952887		+	2	ID=CDS.Chr4.gn83.rna1;Alias=cds.evm.model.HiC_scaffold_4_pilon.83;Parent=Chr4.gn83.rna1;
Chr4	EVM	exon	4957108	4957429		+		ID=exon13.Chr4.gn83.rna1;Alias=evm.model.HiC_scaffold_4_pilon.83.exon13;Parent=Chr4.gn83.rna1;
Chr4	EVM	CDS	4957108	4957429		+	1	ID=CDS.Chr4.gn83.rna1;Alias=cds.evm.model.HiC_scaffold_4_pilon.83;Parent=Chr4.gn83.rna1;
###
Chr4	EVM	gene	4961716	4992916		-		ID=Chr4.gn84;Alias=evm.TU.HiC_scaffold_4_pilon.84;Name=EVM%20prediction%20HiC_scaffold_4_pilon.84;
Chr4	EVM	mRNA	4961716	4992916		-		ID=Chr4.gn84.rna1;Alias=evm.model.HiC_scaffold_4_pilon.84;Parent=Chr4.gn84;Name=EVM%20prediction%20HiC_scaffold_4_pilon.84;;description=Similar to WD repeat-containing protein 19 isoform X1 [Dendroctonus ponderosae];Dbxref=InterPro:IPR011990,InterPro:IPR040379,PANTHER:PTHR14920,SUPERFAMILY:SSF48452;Ontology_term=GO:0005515,GO:0035721;
Chr4	EVM	exon	4992669	4992916		-		ID=exon1.Chr4.gn84.rna1;Alias=evm.model.HiC_scaffold_4_pilon.84.exon1;Parent=Chr4.gn84.rna1;
Chr4	EVM	CDS	4992669	4992916		-	0	ID=CDS.Chr4.gn84.rna1;Alias=cds.evm.model.HiC_scaffold_4_pilon.84;Parent=Chr4.gn84.rna1;
Chr4	EVM	exon	4984738	4984981		-		ID=exon2.Chr4.gn84.rna1;Alias=evm.model.HiC_scaffold_4_pilon.84.exon2;Parent=Chr4.gn84.rna1;
Chr4	EVM	CDS	4984738	4984981		-	1	ID=CDS.Chr4.gn84.rna1;Alias=cds.evm.model.HiC_scaffold_4_pilon.84;Parent=Chr4.gn84.rna1;
Chr4	EVM	exon	4983286	4983467		-		ID=exon3.Chr4.gn84.rna1;Alias=evm.model.HiC_scaffold_4_pilon.84.exon3;Parent=Chr4.gn84.rna1;
Chr4	EVM	CDS	4983286	4983467		-	0	ID=CDS.Chr4.gn84.rna1;Alias=cds.evm.model.HiC_scaffold_4_pilon.84;Parent=Chr4.gn84.rna1;
Chr4	EVM	exon	4983195	4983221		-		ID=exon4.Chr4.gn84.rna1;Alias=evm.model.HiC_scaffold_4_pilon.84.exon4;Parent=Chr4.gn84.rna1;
Chr4	EVM	CDS	4983195	4983221		-	1	ID=CDS.Chr4.gn84.rna1;Alias=cds.evm.model.HiC_scaffold_4_pilon.84;Parent=Chr4.gn84.rna1;
Chr4	EVM	exon	4979346	4979595		-		ID=exon5.Chr4.gn84.rna1;Alias=evm.model.HiC_scaffold_4_pilon.84.exon5;Parent=Chr4.gn84.rna1;
Chr4	EVM	CDS	4979346	4979595		-	1	ID=CDS.Chr4.gn84.rna1;Alias=cds.evm.model.HiC_scaffold_4_pilon.84;Parent=Chr4.gn84.rna1;
Chr4	EVM	exon	4972306	4972448		-		ID=exon6.Chr4.gn84.rna1;Alias=evm.model.HiC_scaffold_4_pilon.84.exon6;Parent=Chr4.gn84.rna1;
Chr4	EVM	CDS	4972306	4972448		-	0	ID=CDS.Chr4.gn84.rna1;Alias=cds.evm.model.HiC_scaffold_4_pilon.84;Parent=Chr4.gn84.rna1;
Chr4	EVM	exon	4972188	4972259		-		ID=exon7.Chr4.gn84.rna1;Alias=evm.model.HiC_scaffold_4_pilon.84.exon7;Parent=Chr4.gn84.rna1;
Chr4	EVM	CDS	4972188	4972259		-	1	ID=CDS.Chr4.gn84.rna1;Alias=cds.evm.model.HiC_scaffold_4_pilon.84;Parent=Chr4.gn84.rna1;
Chr4	EVM	exon	4970695	4970891		-		ID=exon8.Chr4.gn84.rna1;Alias=evm.model.HiC_scaffold_4_pilon.84.exon8;Parent=Chr4.gn84.rna1;
Chr4	EVM	CDS	4970695	4970891		-	1	ID=CDS.Chr4.gn84.rna1;Alias=cds.evm.model.HiC_scaffold_4_pilon.84;Parent=Chr4.gn84.rna1;
Chr4	EVM	exon	4968565	4968674		-		ID=exon9.Chr4.gn84.rna1;Alias=evm.model.HiC_scaffold_4_pilon.84.exon9;Parent=Chr4.gn84.rna1;
Chr4	EVM	CDS	4968565	4968674		-	2	ID=CDS.Chr4.gn84.rna1;Alias=cds.evm.model.HiC_scaffold_4_pilon.84;Parent=Chr4.gn84.rna1;
Chr4	EVM	exon	4968236	4968424		-		ID=exon10.Chr4.gn84.rna1;Alias=evm.model.HiC_scaffold_4_pilon.84.exon10;Parent=Chr4.gn84.rna1;
Chr4	EVM	CDS	4968236	4968424		-	0	ID=CDS.Chr4.gn84.rna1;Alias=cds.evm.model.HiC_scaffold_4_pilon.84;Parent=Chr4.gn84.rna1;
Chr4	EVM	exon	4966005	4966081		-		ID=exon11.Chr4.gn84.rna1;Alias=evm.model.HiC_scaffold_4_pilon.84.exon11;Parent=Chr4.gn84.rna1;
Chr4	EVM	CDS	4966005	4966081		-	0	ID=CDS.Chr4.gn84.rna1;Alias=cds.evm.model.HiC_scaffold_4_pilon.84;Parent=Chr4.gn84.rna1;
Chr4	EVM	exon	4961716	4961818		-		ID=exon12.Chr4.gn84.rna1;Alias=evm.model.HiC_scaffold_4_pilon.84.exon12;Parent=Chr4.gn84.rna1;
Chr4	EVM	CDS	4961716	4961818		-	1	ID=CDS.Chr4.gn84.rna1;Alias=cds.evm.model.HiC_scaffold_4_pilon.84;Parent=Chr4.gn84.rna1;
###
Chr4	EVM	gene	5021155	5050495		+		ID=Chr4.gn85;Alias=evm.TU.HiC_scaffold_4_pilon.85;Name=EVM%20prediction%20HiC_scaffold_4_pilon.85;
Chr4	EVM	mRNA	5021155	5050495		+		ID=Chr4.gn85.rna1;Alias=evm.model.HiC_scaffold_4_pilon.85;Parent=Chr4.gn85;Name=EVM%20prediction%20HiC_scaffold_4_pilon.85;;description=Similar to isolate BJYQ chromosome 19 [Carposina sasakii];Dbxref=CDD:cd04197,CDD:cd11558,InterPro:IPR003307,InterPro:IPR011004,InterPro:IPR016024,InterPro:IPR029044,InterPro:IPR035543,InterPro:IPR044123,PANTHER:PTHR45887,PANTHER:PTHR45887:SF1,PFAM:PF02020,ProSite…
Chr4	EVM	exon	5021155	5021262		+		ID=exon1.Chr4.gn85.rna1;Alias=evm.model.HiC_scaffold_4_pilon.85.exon1;Parent=Chr4.gn85.rna1;
Chr4	EVM	CDS	5021155	5021262		+	0	ID=CDS.Chr4.gn85.rna1;Alias=cds.evm.model.HiC_scaffold_4_pilon.85;Parent=Chr4.gn85.rna1;
Chr4	EVM	exon	5022329	5022453		+		ID=exon2.Chr4.gn85.rna1;Alias=evm.model.HiC_scaffold_4_pilon.85.exon2;Parent=Chr4.gn85.rna1;
Chr4	EVM	CDS	5022329	5022453		+	0	ID=CDS.Chr4.gn85.rna1;Alias=cds.evm.model.HiC_scaffold_4_pilon.85;Parent=Chr4.gn85.rna1;
Chr4	EVM	exon	5022790	5022981		+		ID=exon3.Chr4.gn85.rna1;Alias=evm.model.HiC_scaffold_4_pilon.85.exon3;Parent=Chr4.gn85.rna1;
Chr4	EVM	CDS	5022790	5022981		+	1	ID=CDS.Chr4.gn85.rna1;Alias=cds.evm.model.HiC_scaffold_4_pilon.85;Parent=Chr4.gn85.rna1;
Chr4	EVM	exon	5024934	5025111		+		ID=exon4.Chr4.gn85.rna1;Alias=evm.model.HiC_scaffold_4_pilon.85.exon4;Parent=Chr4.gn85.rna1;
Chr4	EVM	CDS	5024934	5025111		+	1	ID=CDS.Chr4.gn85.rna1;Alias=cds.evm.model.HiC_scaffold_4_pilon.85;Parent=Chr4.gn85.rna1;
Chr4	EVM	exon	5026441	5026685		+		ID=exon5.Chr4.gn85.rna1;Alias=evm.model.HiC_scaffold_4_pilon.85.exon5;Parent=Chr4.gn85.rna1;
Chr4	EVM	CDS	5026441	5026685		+	0	ID=CDS.Chr4.gn85.rna1;Alias=cds.evm.model.HiC_scaffold_4_pilon.85;Parent=Chr4.gn85.rna1;
Chr4	EVM	exon	5032352	5032402		+		ID=exon6.Chr4.gn85.rna1;Alias=evm.model.HiC_scaffold_4_pilon.85.exon6;Parent=Chr4.gn85.rna1;
Chr4	EVM	CDS	5032352	5032402		+	1	ID=CDS.Chr4.gn85.rna1;Alias=cds.evm.model.HiC_scaffold_4_pilon.85;Parent=Chr4.gn85.rna1;
Chr4	EVM	exon	5035253	5035563		+		ID=exon7.Chr4.gn85.rna1;Alias=evm.model.HiC_scaffold_4_pilon.85.exon7;Parent=Chr4.gn85.rna1;
Chr4	EVM	CDS	5035253	5035563		+	1	ID=CDS.Chr4.gn85.rna1;Alias=cds.evm.model.HiC_scaffold_4_pilon.85;Parent=Chr4.gn85.rna1;
Chr4	EVM	exon	5039929	5040150		+		ID=exon8.Chr4.gn85.rna1;Alias=evm.model.HiC_scaffold_4_pilon.85.exon8;Parent=Chr4.gn85.rna1;
Chr4	EVM	CDS	5039929	5040150		+	2	ID=CDS.Chr4.gn85.rna1;Alias=cds.evm.model.HiC_scaffold_4_pilon.85;Parent=Chr4.gn85.rna1;
Chr4	EVM	exon	5042536	5042654		+		ID=exon9.Chr4.gn85.rna1;Alias=evm.model.HiC_scaffold_4_pilon.85.exon9;Parent=Chr4.gn85.rna1;
Chr4	EVM	CDS	5042536	5042654		+	2	ID=CDS.Chr4.gn85.rna1;Alias=cds.evm.model.HiC_scaffold_4_pilon.85;Parent=Chr4.gn85.rna1;
Chr4	EVM	exon	5042764	5042928		+		ID=exon10.Chr4.gn85.rna1;Alias=evm.model.HiC_scaffold_4_pilon.85.exon10;Parent=Chr4.gn85.rna1;
Chr4	EVM	CDS	5042764	5042928		+	0	ID=CDS.Chr4.gn85.rna1;Alias=cds.evm.model.HiC_scaffold_4_pilon.85;Parent=Chr4.gn85.rna1;
Chr4	EVM	exon	5050280	5050495		+		ID=exon11.Chr4.gn85.rna1;Alias=evm.model.HiC_scaffold_4_pilon.85.exon11;Parent=Chr4.gn85.rna1;
Chr4	EVM	CDS	5050280	5050495		+	0	ID=CDS.Chr4.gn85.rna1;Alias=cds.evm.model.HiC_scaffold_4_pilon.85;Parent=Chr4.gn85.rna1;
###
Chr4	EVM	gene	5166683	5186715		+		ID=Chr4.gn87;Alias=evm.TU.HiC_scaffold_4_pilon.87;Name=EVM%20prediction%20HiC_scaffold_4_pilon.87;
Chr4	EVM	mRNA	5166683	5186715		+		ID=Chr4.gn87.rna1;Alias=evm.model.HiC_scaffold_4_pilon.87;Parent=Chr4.gn87;Name=EVM%20prediction%20HiC_scaffold_4_pilon.87;;description=Similar to uncharacterized LOC105143782 (LOC105143782)%2C ncRNA [Acromyrmex echinatior];Dbxref=InterPro:IPR001254,InterPro:IPR009003,PANTHER:PTHR24260,PFAM:PF00089,ProSiteProfiles:PS50240,SMART:SM00020,SUPERFAMILY:SSF50494;Ontology_term=GO:0004252,GO:0006508;
Chr4	EVM	exon	5166683	5166739		+		ID=exon1.Chr4.gn87.rna1;Alias=evm.model.HiC_scaffold_4_pilon.87.exon1;Parent=Chr4.gn87.rna1;
Chr4	EVM	CDS	5166683	5166739		+	0	ID=CDS.Chr4.gn87.rna1;Alias=cds.evm.model.HiC_scaffold_4_pilon.87;Parent=Chr4.gn87.rna1;
Chr4	EVM	exon	5175581	5175720		+		ID=exon2.Chr4.gn87.rna1;Alias=evm.model.HiC_scaffold_4_pilon.87.exon2;Parent=Chr4.gn87.rna1;
Chr4	EVM	CDS	5175581	5175720		+	0	ID=CDS.Chr4.gn87.rna1;Alias=cds.evm.model.HiC_scaffold_4_pilon.87;Parent=Chr4.gn87.rna1;
Chr4	EVM	exon	5185301	5185900		+		ID=exon3.Chr4.gn87.rna1;Alias=evm.model.HiC_scaffold_4_pilon.87.exon3;Parent=Chr4.gn87.rna1;
Chr4	EVM	CDS	5185301	5185900		+	1	ID=CDS.Chr4.gn87.rna1;Alias=cds.evm.model.HiC_scaffold_4_pilon.87;Parent=Chr4.gn87.rna1;
Chr4	EVM	exon	5185993	5186293		+		ID=exon4.Chr4.gn87.rna1;Alias=evm.model.HiC_scaffold_4_pilon.87.exon4;Parent=Chr4.gn87.rna1;
Chr4	EVM	CDS	5185993	5186293		+	1	ID=CDS.Chr4.gn87.rna1;Alias=cds.evm.model.HiC_scaffold_4_pilon.87;Parent=Chr4.gn87.rna1;
Chr4	EVM	exon	5186374	5186715		+		ID=exon5.Chr4.gn87.rna1;Alias=evm.model.HiC_scaffold_4_pilon.87.exon5;Parent=Chr4.gn87.rna1;
Chr4	EVM	CDS	5186374	5186715		+	0	ID=CDS.Chr4.gn87.rna1;Alias=cds.evm.model.HiC_scaffold_4_pilon.87;Parent=Chr4.gn87.rna1;
###
Chr4	EVM	gene	5439491	5439781		-		ID=Chr4.gn90;Alias=evm.TU.HiC_scaffold_4_pilon.90;Name=EVM%20prediction%20HiC_scaffold_4_pilon.90;
Chr4	EVM	mRNA	5439491	5439781		-		ID=Chr4.gn90.rna1;Alias=evm.model.HiC_scaffold_4_pilon.90;Parent=Chr4.gn90;Name=EVM%20prediction%20HiC_scaffold_4_pilon.90;;description=Similar to Putative DD34D transposase [Bactrocera tryoni];Dbxref=InterPro:IPR001888,PANTHER:PTHR46060,PANTHER:PTHR46060:SF1,PFAM:PF01359;
Chr4	EVM	exon	5439491	5439781		-		ID=exon1.Chr4.gn90.rna1;Alias=evm.model.HiC_scaffold_4_pilon.90.exon1;Parent=Chr4.gn90.rna1;
Chr4	EVM	CDS	5439491	5439781		-	0	ID=CDS.Chr4.gn90.rna1;Alias=cds.evm.model.HiC_scaffold_4_pilon.90;Parent=Chr4.gn90.rna1;
###
Chr4	EVM	gene	5530665	5531030		+		ID=Chr4.gn91;Alias=evm.TU.HiC_scaffold_4_pilon.91;Name=EVM%20prediction%20HiC_scaffold_4_pilon.91;
Chr4	EVM	mRNA	5530665	5531030		+		ID=Chr4.gn91.rna1;Alias=evm.model.HiC_scaffold_4_pilon.91;Parent=Chr4.gn91;Name=EVM%20prediction%20HiC_scaffold_4_pilon.91;;description=Similar to Uncharacterized protein [Dendroctonus ponderosae];Dbxref=InterPro:IPR001781,PANTHER:PTHR45787,PANTHER:PTHR45787:SF10,PFAM:PF00412,ProSiteProfiles:PS50023,SMART:SM00132,SUPERFAMILY:SSF57716;
Chr4	EVM	exon	5530665	5531030		+		ID=exon1.Chr4.gn91.rna1;Alias=evm.model.HiC_scaffold_4_pilon.91.exon1;Parent=Chr4.gn91.rna1;
Chr4	EVM	CDS	5530665	5531030		+	0	ID=CDS.Chr4.gn91.rna1;Alias=cds.evm.model.HiC_scaffold_4_pilon.91;Parent=Chr4.gn91.rna1;
###
Chr4	EVM	gene	5806043	5806408		+		ID=Chr4.gn94;Alias=evm.TU.HiC_scaffold_4_pilon.94;Name=EVM%20prediction%20HiC_scaffold_4_pilon.94;
Chr4	EVM	mRNA	5806043	5806408		+		ID=Chr4.gn94.rna1;Alias=evm.model.HiC_scaffold_4_pilon.94;Parent=Chr4.gn94;Name=EVM%20prediction%20HiC_scaffold_4_pilon.94;;description=Similar to Uncharacterized protein [Dendroctonus ponderosae];Dbxref=InterPro:IPR001781,PANTHER:PTHR45787,PANTHER:PTHR45787:SF10,PFAM:PF00412,ProSiteProfiles:PS50023,SMART:SM00132,SUPERFAMILY:SSF57716;
Chr4	EVM	exon	5806043	5806408		+		ID=exon1.Chr4.gn94.rna1;Alias=evm.model.HiC_scaffold_4_pilon.94.exon1;Parent=Chr4.gn94.rna1;
Chr4	EVM	CDS	5806043	5806408		+	0	ID=CDS.Chr4.gn94.rna1;Alias=cds.evm.model.HiC_scaffold_4_pilon.94;Parent=Chr4.gn94.rna1;
###
Chr4	EVM	gene	5807601	5808414		-		ID=Chr4.gn95;Alias=evm.TU.HiC_scaffold_4_pilon.95;Name=EVM%20prediction%20HiC_scaffold_4_pilon.95;
Chr4	EVM	mRNA	5807601	5808414		-		ID=Chr4.gn95.rna1;Alias=evm.model.HiC_scaffold_4_pilon.95;Parent=Chr4.gn95;Name=EVM%20prediction%20HiC_scaffold_4_pilon.95;;description=Similar to DDE superfamily endonuclease domain [Heliconius melpomene];Dbxref=InterPro:IPR007889,InterPro:IPR009057,PFAM:PF05225,ProSiteProfiles:PS50960,SUPERFAMILY:SSF46689;Ontology_term=GO:0003677;
Chr4	EVM	exon	5808219	5808414		-		ID=exon1.Chr4.gn95.rna1;Alias=evm.model.HiC_scaffold_4_pilon.95.exon1;Parent=Chr4.gn95.rna1;
Chr4	EVM	CDS	5808219	5808414		-	0	ID=CDS.Chr4.gn95.rna1;Alias=cds.evm.model.HiC_scaffold_4_pilon.95;Parent=Chr4.gn95.rna1;
Chr4	EVM	exon	5807982	5808078		-		ID=exon2.Chr4.gn95.rna1;Alias=evm.model.HiC_scaffold_4_pilon.95.exon2;Parent=Chr4.gn95.rna1;
Chr4	EVM	CDS	5807982	5808078		-	2	ID=CDS.Chr4.gn95.rna1;Alias=cds.evm.model.HiC_scaffold_4_pilon.95;Parent=Chr4.gn95.rna1;
Chr4	EVM	exon	5807601	5807910		-		ID=exon3.Chr4.gn95.rna1;Alias=evm.model.HiC_scaffold_4_pilon.95.exon3;Parent=Chr4.gn95.rna1;
Chr4	EVM	CDS	5807601	5807910		-	1	ID=CDS.Chr4.gn95.rna1;Alias=cds.evm.model.HiC_scaffold_4_pilon.95;Parent=Chr4.gn95.rna1;
###
Chr4	EVM	gene	5928804	5955989		+		ID=Chr4.gn96;Alias=evm.TU.HiC_scaffold_4_pilon.96;Name=EVM%20prediction%20HiC_scaffold_4_pilon.96;
Chr4	EVM	mRNA	5928804	5955989		+		ID=Chr4.gn96.rna1;Alias=evm.model.HiC_scaffold_4_pilon.96;Parent=Chr4.gn96;Name=EVM%20prediction%20HiC_scaffold_4_pilon.96;;description=Similar to uncharacterized LOC107437471 (LOC107437471)%2C mRNA [Parasteatoda tepidariorum];Dbxref=InterPro:IPR027831,PFAM:PF14846;
Chr4	EVM	exon	5928804	5929030		+		ID=exon1.Chr4.gn96.rna1;Alias=evm.model.HiC_scaffold_4_pilon.96.exon1;Parent=Chr4.gn96.rna1;
Chr4	EVM	CDS	5928804	5929030		+	0	ID=CDS.Chr4.gn96.rna1;Alias=cds.evm.model.HiC_scaffold_4_pilon.96;Parent=Chr4.gn96.rna1;
Chr4	EVM	exon	5933017	5933046		+		ID=exon2.Chr4.gn96.rna1;Alias=evm.model.HiC_scaffold_4_pilon.96.exon2;Parent=Chr4.gn96.rna1;
Chr4	EVM	CDS	5933017	5933046		+	1	ID=CDS.Chr4.gn96.rna1;Alias=cds.evm.model.HiC_scaffold_4_pilon.96;Parent=Chr4.gn96.rna1;
Chr4	EVM	exon	5933318	5933330		+		ID=exon3.Chr4.gn96.rna1;Alias=evm.model.HiC_scaffold_4_pilon.96.exon3;Parent=Chr4.gn96.rna1;
Chr4	EVM	CDS	5933318	5933330		+	1	ID=CDS.Chr4.gn96.rna1;Alias=cds.evm.model.HiC_scaffold_4_pilon.96;Parent=Chr4.gn96.rna1;
Chr4	EVM	exon	5938356	5938601		+		ID=exon4.Chr4.gn96.rna1;Alias=evm.model.HiC_scaffold_4_pilon.96.exon4;Parent=Chr4.gn96.rna1;
Chr4	EVM	CDS	5938356	5938601		+	0	ID=CDS.Chr4.gn96.rna1;Alias=cds.evm.model.HiC_scaffold_4_pilon.96;Parent=Chr4.gn96.rna1;
Chr4	EVM	exon	5941338	5941519		+		ID=exon5.Chr4.gn96.rna1;Alias=evm.model.HiC_scaffold_4_pilon.96.exon5;Parent=Chr4.gn96.rna1;
Chr4	EVM	CDS	5941338	5941519		+	0	ID=CDS.Chr4.gn96.rna1;Alias=cds.evm.model.HiC_scaffold_4_pilon.96;Parent=Chr4.gn96.rna1;
Chr4	EVM	exon	5955758	5955989		+		ID=exon6.Chr4.gn96.rna1;Alias=evm.model.HiC_scaffold_4_pilon.96.exon6;Parent=Chr4.gn96.rna1;
Chr4	EVM	CDS	5955758	5955989		+	1	ID=CDS.Chr4.gn96.rna1;Alias=cds.evm.model.HiC_scaffold_4_pilon.96;Parent=Chr4.gn96.rna1;
###
Chr4	EVM	gene	6874216	6874689		-		ID=Chr4.gn106;Alias=evm.TU.HiC_scaffold_4_pilon.106;Name=EVM%20prediction%20HiC_scaffold_4_pilon.106;
Chr4	EVM	mRNA	6874216	6874689		-		ID=Chr4.gn106.rna1;Alias=evm.model.HiC_scaffold_4_pilon.106;Parent=Chr4.gn106;Name=EVM%20prediction%20HiC_scaffold_4_pilon.106;;description=Similar to piggyBac transposable element-derived protein 4-like [Anoplophora glabripennis];Dbxref=InterPro:IPR029526,PANTHER:PTHR46599,PFAM:PF13843;
Chr4	EVM	exon	6874216	6874689		-		ID=exon1.Chr4.gn106.rna1;Alias=evm.model.HiC_scaffold_4_pilon.106.exon1;Parent=Chr4.gn106.rna1;
Chr4	EVM	CDS	6874216	6874689		-	0	ID=CDS.Chr4.gn106.rna1;Alias=cds.evm.model.HiC_scaffold_4_pilon.106;Parent=Chr4.gn106.rna1;
###
Chr4	EVM	gene	6884869	6897497		+		ID=Chr4.gn107;Alias=evm.TU.HiC_scaffold_4_pilon.107;Name=EVM%20prediction%20HiC_scaffold_4_pilon.107;
Chr4	EVM	mRNA	6884869	6897497		+		ID=Chr4.gn107.rna1;Alias=evm.model.HiC_scaffold_4_pilon.107;Parent=Chr4.gn107;Name=EVM%20prediction%20HiC_scaffold_4_pilon.107;;description=Similar to Sulfotransfer_1 domain-containing protein [Tribolium castaneum];Dbxref=InterPro:IPR000863,InterPro:IPR027417,PANTHER:PTHR11783,PANTHER:PTHR11783:SF180,PFAM:PF00685,SUPERFAMILY:SSF52540;Ontology_term=GO:0008146;
Chr4	EVM	exon	6884869	6885040		+		ID=exon1.Chr4.gn107.rna1;Alias=evm.model.HiC_scaffold_4_pilon.107.exon1;Parent=Chr4.gn107.rna1;
Chr4	EVM	CDS	6884869	6885040		+	0	ID=CDS.Chr4.gn107.rna1;Alias=cds.evm.model.HiC_scaffold_4_pilon.107;Parent=Chr4.gn107.rna1;
Chr4	EVM	exon	6890284	6890383		+		ID=exon2.Chr4.gn107.rna1;Alias=evm.model.HiC_scaffold_4_pilon.107.exon2;Parent=Chr4.gn107.rna1;
Chr4	EVM	CDS	6890284	6890383		+	2	ID=CDS.Chr4.gn107.rna1;Alias=cds.evm.model.HiC_scaffold_4_pilon.107;Parent=Chr4.gn107.rna1;
Chr4	EVM	exon	6897455	6897497		+		ID=exon3.Chr4.gn107.rna1;Alias=evm.model.HiC_scaffold_4_pilon.107.exon3;Parent=Chr4.gn107.rna1;
Chr4	EVM	CDS	6897455	6897497		+	1	ID=CDS.Chr4.gn107.rna1;Alias=cds.evm.model.HiC_scaffold_4_pilon.107;Parent=Chr4.gn107.rna1;
###
Chr4	EVM	gene	6897571	6905906		+		ID=Chr4.gn108;Alias=evm.TU.HiC_scaffold_4_pilon.108;Name=EVM%20prediction%20HiC_scaffold_4_pilon.108;
Chr4	EVM	mRNA	6897571	6905906		+		ID=Chr4.gn108.rna1;Alias=evm.model.HiC_scaffold_4_pilon.108;Parent=Chr4.gn108;Name=EVM%20prediction%20HiC_scaffold_4_pilon.108;;description=Similar to probable G-protein coupled receptor Mth-like 4 (LOC118272995)%2C mRNA [Spodoptera frugiperda];Dbxref=InterPro:IPR000863,InterPro:IPR027417,PANTHER:PTHR11783,PANTHER:PTHR11783:SF180,PFAM:PF00685,SUPERFAMILY:SSF52540;Ontology_term=GO:0008146;
Chr4	EVM	exon	6897571	6897642		+		ID=exon1.Chr4.gn108.rna1;Alias=evm.model.HiC_scaffold_4_pilon.108.exon1;Parent=Chr4.gn108.rna1;
Chr4	EVM	CDS	6897571	6897642		+	0	ID=CDS.Chr4.gn108.rna1;Alias=cds.evm.model.HiC_scaffold_4_pilon.108;Parent=Chr4.gn108.rna1;
Chr4	EVM	exon	6903258	6903378		+		ID=exon2.Chr4.gn108.rna1;Alias=evm.model.HiC_scaffold_4_pilon.108.exon2;Parent=Chr4.gn108.rna1;
Chr4	EVM	CDS	6903258	6903378		+	0	ID=CDS.Chr4.gn108.rna1;Alias=cds.evm.model.HiC_scaffold_4_pilon.108;Parent=Chr4.gn108.rna1;
Chr4	EVM	exon	6905515	6905906		+		ID=exon3.Chr4.gn108.rna1;Alias=evm.model.HiC_scaffold_4_pilon.108.exon3;Parent=Chr4.gn108.rna1;
Chr4	EVM	CDS	6905515	6905906		+	2	ID=CDS.Chr4.gn108.rna1;Alias=cds.evm.model.HiC_scaffold_4_pilon.108;Parent=Chr4.gn108.rna1;
###
Chr4	EVM	gene	6984730	7091810		-		ID=Chr4.gn109;Alias=evm.TU.HiC_scaffold_4_pilon.109;Name=EVM%20prediction%20HiC_scaffold_4_pilon.109;
Chr4	EVM	mRNA	6984730	7091810		-		ID=Chr4.gn109.rna1;Alias=evm.model.HiC_scaffold_4_pilon.109;Parent=Chr4.gn109;Name=EVM%20prediction%20HiC_scaffold_4_pilon.109;;description=Found in genome assembly%2C chromosome: 10 [Lymantria monacha];Dbxref=InterPro:IPR001128,InterPro:IPR002401,InterPro:IPR017972,InterPro:IPR036396,PANTHER:PTHR24292,PANTHER:PTHR24292:SF95,PRINTS:PR00385,PRINTS:PR00463,PFAM:PF00067,ProSitePatterns:PS00086,SUPER…
Chr4	EVM	exon	7091660	7091810		-		ID=exon1.Chr4.gn109.rna1;Alias=evm.model.HiC_scaffold_4_pilon.109.exon1;Parent=Chr4.gn109.rna1;
Chr4	EVM	CDS	7091660	7091810		-	0	ID=CDS.Chr4.gn109.rna1;Alias=cds.evm.model.HiC_scaffold_4_pilon.109;Parent=Chr4.gn109.rna1;
Chr4	EVM	exon	7087576	7087742		-		ID=exon2.Chr4.gn109.rna1;Alias=evm.model.HiC_scaffold_4_pilon.109.exon2;Parent=Chr4.gn109.rna1;
Chr4	EVM	CDS	7087576	7087742		-	2	ID=CDS.Chr4.gn109.rna1;Alias=cds.evm.model.HiC_scaffold_4_pilon.109;Parent=Chr4.gn109.rna1;
Chr4	EVM	exon	7085474	7085710		-		ID=exon3.Chr4.gn109.rna1;Alias=evm.model.HiC_scaffold_4_pilon.109.exon3;Parent=Chr4.gn109.rna1;
Chr4	EVM	CDS	7085474	7085710		-	0	ID=CDS.Chr4.gn109.rna1;Alias=cds.evm.model.HiC_scaffold_4_pilon.109;Parent=Chr4.gn109.rna1;
Chr4	EVM	exon	7078168	7078549		-		ID=exon4.Chr4.gn109.rna1;Alias=evm.model.HiC_scaffold_4_pilon.109.exon4;Parent=Chr4.gn109.rna1;
Chr4	EVM	CDS	7078168	7078549		-	0	ID=CDS.Chr4.gn109.rna1;Alias=cds.evm.model.HiC_scaffold_4_pilon.109;Parent=Chr4.gn109.rna1;
Chr4	EVM	exon	7071643	7071813		-		ID=exon5.Chr4.gn109.rna1;Alias=evm.model.HiC_scaffold_4_pilon.109.exon5;Parent=Chr4.gn109.rna1;
Chr4	EVM	CDS	7071643	7071813		-	2	ID=CDS.Chr4.gn109.rna1;Alias=cds.evm.model.HiC_scaffold_4_pilon.109;Parent=Chr4.gn109.rna1;
Chr4	EVM	exon	7070367	7070618		-		ID=exon6.Chr4.gn109.rna1;Alias=evm.model.HiC_scaffold_4_pilon.109.exon6;Parent=Chr4.gn109.rna1;
Chr4	EVM	CDS	7070367	7070618		-	2	ID=CDS.Chr4.gn109.rna1;Alias=cds.evm.model.HiC_scaffold_4_pilon.109;Parent=Chr4.gn109.rna1;
Chr4	EVM	exon	7063626	7063764		-		ID=exon7.Chr4.gn109.rna1;Alias=evm.model.HiC_scaffold_4_pilon.109.exon7;Parent=Chr4.gn109.rna1;
Chr4	EVM	CDS	7063626	7063764		-	2	ID=CDS.Chr4.gn109.rna1;Alias=cds.evm.model.HiC_scaffold_4_pilon.109;Parent=Chr4.gn109.rna1;
Chr4	EVM	exon	7047145	7047356		-		ID=exon8.Chr4.gn109.rna1;Alias=evm.model.HiC_scaffold_4_pilon.109.exon8;Parent=Chr4.gn109.rna1;
Chr4	EVM	CDS	7047145	7047356		-	1	ID=CDS.Chr4.gn109.rna1;Alias=cds.evm.model.HiC_scaffold_4_pilon.109;Parent=Chr4.gn109.rna1;
Chr4	EVM	exon	7022164	7022330		-		ID=exon9.Chr4.gn109.rna1;Alias=evm.model.HiC_scaffold_4_pilon.109.exon9;Parent=Chr4.gn109.rna1;
Chr4	EVM	CDS	7022164	7022330		-	2	ID=CDS.Chr4.gn109.rna1;Alias=cds.evm.model.HiC_scaffold_4_pilon.109;Parent=Chr4.gn109.rna1;
Chr4	EVM	exon	7009202	7009438		-		ID=exon10.Chr4.gn109.rna1;Alias=evm.model.HiC_scaffold_4_pilon.109.exon10;Parent=Chr4.gn109.rna1;
Chr4	EVM	CDS	7009202	7009438		-	0	ID=CDS.Chr4.gn109.rna1;Alias=cds.evm.model.HiC_scaffold_4_pilon.109;Parent=Chr4.gn109.rna1;
Chr4	EVM	exon	7005202	7005583		-		ID=exon11.Chr4.gn109.rna1;Alias=evm.model.HiC_scaffold_4_pilon.109.exon11;Parent=Chr4.gn109.rna1;
Chr4	EVM	CDS	7005202	7005583		-	0	ID=CDS.Chr4.gn109.rna1;Alias=cds.evm.model.HiC_scaffold_4_pilon.109;Parent=Chr4.gn109.rna1;
Chr4	EVM	exon	6997993	6998163		-		ID=exon12.Chr4.gn109.rna1;Alias=evm.model.HiC_scaffold_4_pilon.109.exon12;Parent=Chr4.gn109.rna1;
Chr4	EVM	CDS	6997993	6998163		-	2	ID=CDS.Chr4.gn109.rna1;Alias=cds.evm.model.HiC_scaffold_4_pilon.109;Parent=Chr4.gn109.rna1;
Chr4	EVM	exon	6990561	6990812		-		ID=exon13.Chr4.gn109.rna1;Alias=evm.model.HiC_scaffold_4_pilon.109.exon13;Parent=Chr4.gn109.rna1;
Chr4	EVM	CDS	6990561	6990812		-	2	ID=CDS.Chr4.gn109.rna1;Alias=cds.evm.model.HiC_scaffold_4_pilon.109;Parent=Chr4.gn109.rna1;
Chr4	EVM	exon	6984730	6984893		-		ID=exon14.Chr4.gn109.rna1;Alias=evm.model.HiC_scaffold_4_pilon.109.exon14;Parent=Chr4.gn109.rna1;
Chr4	EVM	CDS	6984730	6984893		-	2	ID=CDS.Chr4.gn109.rna1;Alias=cds.evm.model.HiC_scaffold_4_pilon.109;Parent=Chr4.gn109.rna1;
###
Chr4	EVM	gene	7123180	7193997		-		ID=Chr4.gn110;Alias=evm.TU.HiC_scaffold_4_pilon.110;Name=EVM%20prediction%20HiC_scaffold_4_pilon.110;
Chr4	EVM	mRNA	7123180	7193997		-		ID=Chr4.gn110.rna1;Alias=evm.model.HiC_scaffold_4_pilon.110;Parent=Chr4.gn110;Name=EVM%20prediction%20HiC_scaffold_4_pilon.110;;description=Found in genome assembly%2C chromosome: 11 [Lymantria monacha];Dbxref=InterPro:IPR001128,InterPro:IPR002402,InterPro:IPR036396,PANTHER:PTHR24292,PANTHER:PTHR24292:SF95,PRINTS:PR00464,PFAM:PF00067,SUPERFAMILY:SSF48264;Ontology_term=GO:0004497,GO:0005506,GO:001…
Chr4	EVM	exon	7193911	7193997		-		ID=exon1.Chr4.gn110.rna1;Alias=evm.model.HiC_scaffold_4_pilon.110.exon1;Parent=Chr4.gn110.rna1;
Chr4	EVM	CDS	7193911	7193997		-	0	ID=CDS.Chr4.gn110.rna1;Alias=cds.evm.model.HiC_scaffold_4_pilon.110;Parent=Chr4.gn110.rna1;
Chr4	EVM	exon	7185005	7185289		-		ID=exon2.Chr4.gn110.rna1;Alias=evm.model.HiC_scaffold_4_pilon.110.exon2;Parent=Chr4.gn110.rna1;
Chr4	EVM	CDS	7185005	7185289		-	0	ID=CDS.Chr4.gn110.rna1;Alias=cds.evm.model.HiC_scaffold_4_pilon.110;Parent=Chr4.gn110.rna1;
Chr4	EVM	exon	7176567	7176597		-		ID=exon3.Chr4.gn110.rna1;Alias=evm.model.HiC_scaffold_4_pilon.110.exon3;Parent=Chr4.gn110.rna1;
Chr4	EVM	CDS	7176567	7176597		-	0	ID=CDS.Chr4.gn110.rna1;Alias=cds.evm.model.HiC_scaffold_4_pilon.110;Parent=Chr4.gn110.rna1;
Chr4	EVM	exon	7153919	7154050		-		ID=exon4.Chr4.gn110.rna1;Alias=evm.model.HiC_scaffold_4_pilon.110.exon4;Parent=Chr4.gn110.rna1;
Chr4	EVM	CDS	7153919	7154050		-	2	ID=CDS.Chr4.gn110.rna1;Alias=cds.evm.model.HiC_scaffold_4_pilon.110;Parent=Chr4.gn110.rna1;
Chr4	EVM	exon	7145063	7145229		-		ID=exon5.Chr4.gn110.rna1;Alias=evm.model.HiC_scaffold_4_pilon.110.exon5;Parent=Chr4.gn110.rna1;
Chr4	EVM	CDS	7145063	7145229		-	2	ID=CDS.Chr4.gn110.rna1;Alias=cds.evm.model.HiC_scaffold_4_pilon.110;Parent=Chr4.gn110.rna1;
Chr4	EVM	exon	7137333	7137569		-		ID=exon6.Chr4.gn110.rna1;Alias=evm.model.HiC_scaffold_4_pilon.110.exon6;Parent=Chr4.gn110.rna1;
Chr4	EVM	CDS	7137333	7137569		-	0	ID=CDS.Chr4.gn110.rna1;Alias=cds.evm.model.HiC_scaffold_4_pilon.110;Parent=Chr4.gn110.rna1;
Chr4	EVM	exon	7131546	7131927		-		ID=exon7.Chr4.gn110.rna1;Alias=evm.model.HiC_scaffold_4_pilon.110.exon7;Parent=Chr4.gn110.rna1;
Chr4	EVM	CDS	7131546	7131927		-	0	ID=CDS.Chr4.gn110.rna1;Alias=cds.evm.model.HiC_scaffold_4_pilon.110;Parent=Chr4.gn110.rna1;
Chr4	EVM	exon	7123180	7123350		-		ID=exon8.Chr4.gn110.rna1;Alias=evm.model.HiC_scaffold_4_pilon.110.exon8;Parent=Chr4.gn110.rna1;
Chr4	EVM	CDS	7123180	7123350		-	2	ID=CDS.Chr4.gn110.rna1;Alias=cds.evm.model.HiC_scaffold_4_pilon.110;Parent=Chr4.gn110.rna1;
###
Chr4	EVM	gene	7194220	7239929		+		ID=Chr4.gn111;Alias=evm.TU.HiC_scaffold_4_pilon.111;Name=EVM%20prediction%20HiC_scaffold_4_pilon.111;
Chr4	EVM	mRNA	7194220	7239929		+		ID=Chr4.gn111.rna1;Alias=evm.model.HiC_scaffold_4_pilon.111;Parent=Chr4.gn111;Name=EVM%20prediction%20HiC_scaffold_4_pilon.111;;description=Found in genome assembly%2C chromosome: 11 [Lymantria monacha];Dbxref=InterPro:IPR001128,InterPro:IPR002401,InterPro:IPR017972,InterPro:IPR036396,PANTHER:PTHR24292,PANTHER:PTHR24292:SF95,PRINTS:PR00385,PRINTS:PR00463,PFAM:PF00067,ProSitePatterns:PS00086,SUPER…
Chr4	EVM	exon	7194220	7194346		+		ID=exon1.Chr4.gn111.rna1;Alias=evm.model.HiC_scaffold_4_pilon.111.exon1;Parent=Chr4.gn111.rna1;
Chr4	EVM	CDS	7194220	7194346		+	0	ID=CDS.Chr4.gn111.rna1;Alias=cds.evm.model.HiC_scaffold_4_pilon.111;Parent=Chr4.gn111.rna1;
Chr4	EVM	exon	7199718	7199884		+		ID=exon2.Chr4.gn111.rna1;Alias=evm.model.HiC_scaffold_4_pilon.111.exon2;Parent=Chr4.gn111.rna1;
Chr4	EVM	CDS	7199718	7199884		+	2	ID=CDS.Chr4.gn111.rna1;Alias=cds.evm.model.HiC_scaffold_4_pilon.111;Parent=Chr4.gn111.rna1;
Chr4	EVM	exon	7204381	7204617		+		ID=exon3.Chr4.gn111.rna1;Alias=evm.model.HiC_scaffold_4_pilon.111.exon3;Parent=Chr4.gn111.rna1;
Chr4	EVM	CDS	7204381	7204617		+	0	ID=CDS.Chr4.gn111.rna1;Alias=cds.evm.model.HiC_scaffold_4_pilon.111;Parent=Chr4.gn111.rna1;
Chr4	EVM	exon	7212648	7213029		+		ID=exon4.Chr4.gn111.rna1;Alias=evm.model.HiC_scaffold_4_pilon.111.exon4;Parent=Chr4.gn111.rna1;
Chr4	EVM	CDS	7212648	7213029		+	0	ID=CDS.Chr4.gn111.rna1;Alias=cds.evm.model.HiC_scaffold_4_pilon.111;Parent=Chr4.gn111.rna1;
Chr4	EVM	exon	7223786	7223956		+		ID=exon5.Chr4.gn111.rna1;Alias=evm.model.HiC_scaffold_4_pilon.111.exon5;Parent=Chr4.gn111.rna1;
Chr4	EVM	CDS	7223786	7223956		+	2	ID=CDS.Chr4.gn111.rna1;Alias=cds.evm.model.HiC_scaffold_4_pilon.111;Parent=Chr4.gn111.rna1;
Chr4	EVM	exon	7229034	7229285		+		ID=exon6.Chr4.gn111.rna1;Alias=evm.model.HiC_scaffold_4_pilon.111.exon6;Parent=Chr4.gn111.rna1;
Chr4	EVM	CDS	7229034	7229285		+	2	ID=CDS.Chr4.gn111.rna1;Alias=cds.evm.model.HiC_scaffold_4_pilon.111;Parent=Chr4.gn111.rna1;
Chr4	EVM	exon	7239763	7239929		+		ID=exon7.Chr4.gn111.rna1;Alias=evm.model.HiC_scaffold_4_pilon.111.exon7;Parent=Chr4.gn111.rna1;
Chr4	EVM	CDS	7239763	7239929		+	2	ID=CDS.Chr4.gn111.rna1;Alias=cds.evm.model.HiC_scaffold_4_pilon.111;Parent=Chr4.gn111.rna1;
###
Chr4	EVM	gene	7304723	7331507		+		ID=Chr4.gn112;Alias=evm.TU.HiC_scaffold_4_pilon.112;Name=EVM%20prediction%20HiC_scaffold_4_pilon.112;
Chr4	EVM	mRNA	7304723	7331507		+		ID=Chr4.gn112.rna1;Alias=evm.model.HiC_scaffold_4_pilon.112;Parent=Chr4.gn112;Name=EVM%20prediction%20HiC_scaffold_4_pilon.112;;description=Similar to probable G-protein coupled receptor Mth-like 4 (LOC118272995)%2C mRNA [Spodoptera frugiperda];Dbxref=InterPro:IPR001128,InterPro:IPR002401,InterPro:IPR017972,InterPro:IPR036396,PANTHER:PTHR24292,PANTHER:PTHR24292:SF95,PRINTS:PR00385,PRINTS:PR00463,…
Chr4	EVM	exon	7304723	7304821		+		ID=exon1.Chr4.gn112.rna1;Alias=evm.model.HiC_scaffold_4_pilon.112.exon1;Parent=Chr4.gn112.rna1;
Chr4	EVM	CDS	7304723	7304821		+	0	ID=CDS.Chr4.gn112.rna1;Alias=cds.evm.model.HiC_scaffold_4_pilon.112;Parent=Chr4.gn112.rna1;
Chr4	EVM	exon	7309362	7309743		+		ID=exon2.Chr4.gn112.rna1;Alias=evm.model.HiC_scaffold_4_pilon.112.exon2;Parent=Chr4.gn112.rna1;
Chr4	EVM	CDS	7309362	7309743		+	0	ID=CDS.Chr4.gn112.rna1;Alias=cds.evm.model.HiC_scaffold_4_pilon.112;Parent=Chr4.gn112.rna1;
Chr4	EVM	exon	7313433	7313603		+		ID=exon3.Chr4.gn112.rna1;Alias=evm.model.HiC_scaffold_4_pilon.112.exon3;Parent=Chr4.gn112.rna1;
Chr4	EVM	CDS	7313433	7313603		+	2	ID=CDS.Chr4.gn112.rna1;Alias=cds.evm.model.HiC_scaffold_4_pilon.112;Parent=Chr4.gn112.rna1;
Chr4	EVM	exon	7313991	7314242		+		ID=exon4.Chr4.gn112.rna1;Alias=evm.model.HiC_scaffold_4_pilon.112.exon4;Parent=Chr4.gn112.rna1;
Chr4	EVM	CDS	7313991	7314242		+	2	ID=CDS.Chr4.gn112.rna1;Alias=cds.evm.model.HiC_scaffold_4_pilon.112;Parent=Chr4.gn112.rna1;
Chr4	EVM	exon	7331341	7331507		+		ID=exon5.Chr4.gn112.rna1;Alias=evm.model.HiC_scaffold_4_pilon.112.exon5;Parent=Chr4.gn112.rna1;
Chr4	EVM	CDS	7331341	7331507		+	2	ID=CDS.Chr4.gn112.rna1;Alias=cds.evm.model.HiC_scaffold_4_pilon.112;Parent=Chr4.gn112.rna1;
###
Chr4	EVM	gene	7388826	7416593		+		ID=Chr4.gn115;Alias=evm.TU.HiC_scaffold_4_pilon.115;Name=EVM%20prediction%20HiC_scaffold_4_pilon.115;
Chr4	EVM	mRNA	7388826	7416593		+		ID=Chr4.gn115.rna1;Alias=evm.model.HiC_scaffold_4_pilon.115;Parent=Chr4.gn115;Name=EVM%20prediction%20HiC_scaffold_4_pilon.115;;description=Similar to probable cytochrome P450 6a14 [Sitophilus oryzae];Dbxref=InterPro:IPR001128,InterPro:IPR002401,InterPro:IPR017972,InterPro:IPR036396,PANTHER:PTHR24292,PANTHER:PTHR24292:SF95,PRINTS:PR00385,PRINTS:PR00463,PFAM:PF00067,ProSitePatterns:PS00086,SUPERFA…
Chr4	EVM	exon	7388826	7388944		+		ID=exon1.Chr4.gn115.rna1;Alias=evm.model.HiC_scaffold_4_pilon.115.exon1;Parent=Chr4.gn115.rna1;
Chr4	EVM	CDS	7388826	7388944		+	0	ID=CDS.Chr4.gn115.rna1;Alias=cds.evm.model.HiC_scaffold_4_pilon.115;Parent=Chr4.gn115.rna1;
Chr4	EVM	exon	7392569	7392710		+		ID=exon2.Chr4.gn115.rna1;Alias=evm.model.HiC_scaffold_4_pilon.115.exon2;Parent=Chr4.gn115.rna1;
Chr4	EVM	CDS	7392569	7392710		+	1	ID=CDS.Chr4.gn115.rna1;Alias=cds.evm.model.HiC_scaffold_4_pilon.115;Parent=Chr4.gn115.rna1;
Chr4	EVM	exon	7402008	7402244		+		ID=exon3.Chr4.gn115.rna1;Alias=evm.model.HiC_scaffold_4_pilon.115.exon3;Parent=Chr4.gn115.rna1;
Chr4	EVM	CDS	7402008	7402244		+	0	ID=CDS.Chr4.gn115.rna1;Alias=cds.evm.model.HiC_scaffold_4_pilon.115;Parent=Chr4.gn115.rna1;
Chr4	EVM	exon	7404986	7405364		+		ID=exon4.Chr4.gn115.rna1;Alias=evm.model.HiC_scaffold_4_pilon.115.exon4;Parent=Chr4.gn115.rna1;
Chr4	EVM	CDS	7404986	7405364		+	0	ID=CDS.Chr4.gn115.rna1;Alias=cds.evm.model.HiC_scaffold_4_pilon.115;Parent=Chr4.gn115.rna1;
Chr4	EVM	exon	7409118	7409288		+		ID=exon5.Chr4.gn115.rna1;Alias=evm.model.HiC_scaffold_4_pilon.115.exon5;Parent=Chr4.gn115.rna1;
Chr4	EVM	CDS	7409118	7409288		+	2	ID=CDS.Chr4.gn115.rna1;Alias=cds.evm.model.HiC_scaffold_4_pilon.115;Parent=Chr4.gn115.rna1;
Chr4	EVM	exon	7409687	7409938		+		ID=exon6.Chr4.gn115.rna1;Alias=evm.model.HiC_scaffold_4_pilon.115.exon6;Parent=Chr4.gn115.rna1;
Chr4	EVM	CDS	7409687	7409938		+	2	ID=CDS.Chr4.gn115.rna1;Alias=cds.evm.model.HiC_scaffold_4_pilon.115;Parent=Chr4.gn115.rna1;
Chr4	EVM	exon	7416427	7416593		+		ID=exon7.Chr4.gn115.rna1;Alias=evm.model.HiC_scaffold_4_pilon.115.exon7;Parent=Chr4.gn115.rna1;
Chr4	EVM	CDS	7416427	7416593		+	2	ID=CDS.Chr4.gn115.rna1;Alias=cds.evm.model.HiC_scaffold_4_pilon.115;Parent=Chr4.gn115.rna1;
###
Chr4	EVM	gene	7433091	7462507		+		ID=Chr4.gn116;Alias=evm.TU.HiC_scaffold_4_pilon.116;Name=EVM%20prediction%20HiC_scaffold_4_pilon.116;
Chr4	EVM	mRNA	7433091	7462507		+		ID=Chr4.gn116.rna1;Alias=evm.model.HiC_scaffold_4_pilon.116;Parent=Chr4.gn116;Name=EVM%20prediction%20HiC_scaffold_4_pilon.116;;description=Similar to probable cytochrome P450 6a14 [Sitophilus oryzae];Dbxref=InterPro:IPR001128,InterPro:IPR002401,InterPro:IPR017972,InterPro:IPR036396,PANTHER:PTHR24292,PANTHER:PTHR24292:SF95,PRINTS:PR00385,PRINTS:PR00463,PFAM:PF00067,ProSitePatterns:PS00086,SUPERFA…
Chr4	EVM	exon	7433091	7433217		+		ID=exon1.Chr4.gn116.rna1;Alias=evm.model.HiC_scaffold_4_pilon.116.exon1;Parent=Chr4.gn116.rna1;
Chr4	EVM	CDS	7433091	7433217		+	0	ID=CDS.Chr4.gn116.rna1;Alias=cds.evm.model.HiC_scaffold_4_pilon.116;Parent=Chr4.gn116.rna1;
Chr4	EVM	exon	7438568	7438734		+		ID=exon2.Chr4.gn116.rna1;Alias=evm.model.HiC_scaffold_4_pilon.116.exon2;Parent=Chr4.gn116.rna1;
Chr4	EVM	CDS	7438568	7438734		+	2	ID=CDS.Chr4.gn116.rna1;Alias=cds.evm.model.HiC_scaffold_4_pilon.116;Parent=Chr4.gn116.rna1;
Chr4	EVM	exon	7440786	7441022		+		ID=exon3.Chr4.gn116.rna1;Alias=evm.model.HiC_scaffold_4_pilon.116.exon3;Parent=Chr4.gn116.rna1;
Chr4	EVM	CDS	7440786	7441022		+	0	ID=CDS.Chr4.gn116.rna1;Alias=cds.evm.model.HiC_scaffold_4_pilon.116;Parent=Chr4.gn116.rna1;
Chr4	EVM	exon	7446112	7446493		+		ID=exon4.Chr4.gn116.rna1;Alias=evm.model.HiC_scaffold_4_pilon.116.exon4;Parent=Chr4.gn116.rna1;
Chr4	EVM	CDS	7446112	7446493		+	0	ID=CDS.Chr4.gn116.rna1;Alias=cds.evm.model.HiC_scaffold_4_pilon.116;Parent=Chr4.gn116.rna1;
Chr4	EVM	exon	7449555	7449725		+		ID=exon5.Chr4.gn116.rna1;Alias=evm.model.HiC_scaffold_4_pilon.116.exon5;Parent=Chr4.gn116.rna1;
Chr4	EVM	CDS	7449555	7449725		+	2	ID=CDS.Chr4.gn116.rna1;Alias=cds.evm.model.HiC_scaffold_4_pilon.116;Parent=Chr4.gn116.rna1;
Chr4	EVM	exon	7450250	7450501		+		ID=exon6.Chr4.gn116.rna1;Alias=evm.model.HiC_scaffold_4_pilon.116.exon6;Parent=Chr4.gn116.rna1;
Chr4	EVM	CDS	7450250	7450501		+	2	ID=CDS.Chr4.gn116.rna1;Alias=cds.evm.model.HiC_scaffold_4_pilon.116;Parent=Chr4.gn116.rna1;
Chr4	EVM	exon	7462341	7462507		+		ID=exon7.Chr4.gn116.rna1;Alias=evm.model.HiC_scaffold_4_pilon.116.exon7;Parent=Chr4.gn116.rna1;
Chr4	EVM	CDS	7462341	7462507		+	2	ID=CDS.Chr4.gn116.rna1;Alias=cds.evm.model.HiC_scaffold_4_pilon.116;Parent=Chr4.gn116.rna1;
###
Chr4	EVM	gene	7663066	7683052		+		ID=Chr4.gn118;Alias=evm.TU.HiC_scaffold_4_pilon.118;Name=EVM%20prediction%20HiC_scaffold_4_pilon.118;
Chr4	EVM	mRNA	7663066	7683052		+		ID=Chr4.gn118.rna1;Alias=evm.model.HiC_scaffold_4_pilon.118;Parent=Chr4.gn118;Name=EVM%20prediction%20HiC_scaffold_4_pilon.118;;description=Similar to Uncharacterized protein [Dendroctonus ponderosae];Dbxref=InterPro:IPR000743,InterPro:IPR006626,InterPro:IPR011050,PANTHER:PTHR31884,PFAM:PF00295,SMART:SM00710,SUPERFAMILY:SSF51126;
Chr4	EVM	exon	7663066	7663393		+		ID=exon1.Chr4.gn118.rna1;Alias=evm.model.HiC_scaffold_4_pilon.118.exon1;Parent=Chr4.gn118.rna1;
Chr4	EVM	CDS	7663066	7663393		+	0	ID=CDS.Chr4.gn118.rna1;Alias=cds.evm.model.HiC_scaffold_4_pilon.118;Parent=Chr4.gn118.rna1;
Chr4	EVM	exon	7669696	7669886		+		ID=exon2.Chr4.gn118.rna1;Alias=evm.model.HiC_scaffold_4_pilon.118.exon2;Parent=Chr4.gn118.rna1;
Chr4	EVM	CDS	7669696	7669886		+	2	ID=CDS.Chr4.gn118.rna1;Alias=cds.evm.model.HiC_scaffold_4_pilon.118;Parent=Chr4.gn118.rna1;
Chr4	EVM	exon	7678285	7678615		+		ID=exon3.Chr4.gn118.rna1;Alias=evm.model.HiC_scaffold_4_pilon.118.exon3;Parent=Chr4.gn118.rna1;
Chr4	EVM	CDS	7678285	7678615		+	0	ID=CDS.Chr4.gn118.rna1;Alias=cds.evm.model.HiC_scaffold_4_pilon.118;Parent=Chr4.gn118.rna1;
Chr4	EVM	exon	7682796	7683052		+		ID=exon4.Chr4.gn118.rna1;Alias=evm.model.HiC_scaffold_4_pilon.118.exon4;Parent=Chr4.gn118.rna1;
Chr4	EVM	CDS	7682796	7683052		+	2	ID=CDS.Chr4.gn118.rna1;Alias=cds.evm.model.HiC_scaffold_4_pilon.118;Parent=Chr4.gn118.rna1;
###
Chr4	EVM	gene	7727402	7757521		+		ID=Chr4.gn119;Alias=evm.TU.HiC_scaffold_4_pilon.119;Name=EVM%20prediction%20HiC_scaffold_4_pilon.119;
Chr4	EVM	mRNA	7727402	7757521		+		ID=Chr4.gn119.rna1;Alias=evm.model.HiC_scaffold_4_pilon.119;Parent=Chr4.gn119;Name=EVM%20prediction%20HiC_scaffold_4_pilon.119;;description=Similar to probable G-protein coupled receptor Mth-like 4 (LOC118272995)%2C mRNA [Spodoptera frugiperda];Dbxref=InterPro:IPR000743,InterPro:IPR006626,InterPro:IPR011050,PANTHER:PTHR31884,PFAM:PF00295,SMART:SM00710,SUPERFAMILY:SSF51126;
Chr4	EVM	exon	7727402	7727732		+		ID=exon1.Chr4.gn119.rna1;Alias=evm.model.HiC_scaffold_4_pilon.119.exon1;Parent=Chr4.gn119.rna1;
Chr4	EVM	CDS	7727402	7727732		+	0	ID=CDS.Chr4.gn119.rna1;Alias=cds.evm.model.HiC_scaffold_4_pilon.119;Parent=Chr4.gn119.rna1;
Chr4	EVM	exon	7740347	7740537		+		ID=exon2.Chr4.gn119.rna1;Alias=evm.model.HiC_scaffold_4_pilon.119.exon2;Parent=Chr4.gn119.rna1;
Chr4	EVM	CDS	7740347	7740537		+	2	ID=CDS.Chr4.gn119.rna1;Alias=cds.evm.model.HiC_scaffold_4_pilon.119;Parent=Chr4.gn119.rna1;
Chr4	EVM	exon	7750169	7750499		+		ID=exon3.Chr4.gn119.rna1;Alias=evm.model.HiC_scaffold_4_pilon.119.exon3;Parent=Chr4.gn119.rna1;
Chr4	EVM	CDS	7750169	7750499		+	0	ID=CDS.Chr4.gn119.rna1;Alias=cds.evm.model.HiC_scaffold_4_pilon.119;Parent=Chr4.gn119.rna1;
Chr4	EVM	exon	7757265	7757521		+		ID=exon4.Chr4.gn119.rna1;Alias=evm.model.HiC_scaffold_4_pilon.119.exon4;Parent=Chr4.gn119.rna1;
Chr4	EVM	CDS	7757265	7757521		+	2	ID=CDS.Chr4.gn119.rna1;Alias=cds.evm.model.HiC_scaffold_4_pilon.119;Parent=Chr4.gn119.rna1;
###
Chr4	EVM	gene	7767531	7778660		+		ID=Chr4.gn120;Alias=evm.TU.HiC_scaffold_4_pilon.120;Name=EVM%20prediction%20HiC_scaffold_4_pilon.120;
Chr4	EVM	mRNA	7767531	7778660		+		ID=Chr4.gn120.rna1;Alias=evm.model.HiC_scaffold_4_pilon.120;Parent=Chr4.gn120;Name=EVM%20prediction%20HiC_scaffold_4_pilon.120;;description=Similar to Endo-polygalacturonase [Sphenophorus levis];Dbxref=InterPro:IPR000743,InterPro:IPR006626,InterPro:IPR011050,PANTHER:PTHR31884,PFAM:PF00295,SMART:SM00710,SUPERFAMILY:SSF51126;Ontology_term=GO:0004650,GO:0005975;
Chr4	EVM	exon	7767531	7767861		+		ID=exon1.Chr4.gn120.rna1;Alias=evm.model.HiC_scaffold_4_pilon.120.exon1;Parent=Chr4.gn120.rna1;
Chr4	EVM	CDS	7767531	7767861		+	0	ID=CDS.Chr4.gn120.rna1;Alias=cds.evm.model.HiC_scaffold_4_pilon.120;Parent=Chr4.gn120.rna1;
Chr4	EVM	exon	7771277	7771466		+		ID=exon2.Chr4.gn120.rna1;Alias=evm.model.HiC_scaffold_4_pilon.120.exon2;Parent=Chr4.gn120.rna1;
Chr4	EVM	CDS	7771277	7771466		+	2	ID=CDS.Chr4.gn120.rna1;Alias=cds.evm.model.HiC_scaffold_4_pilon.120;Parent=Chr4.gn120.rna1;
Chr4	EVM	exon	7776699	7776742		+		ID=exon3.Chr4.gn120.rna1;Alias=evm.model.HiC_scaffold_4_pilon.120.exon3;Parent=Chr4.gn120.rna1;
Chr4	EVM	CDS	7776699	7776742		+	1	ID=CDS.Chr4.gn120.rna1;Alias=cds.evm.model.HiC_scaffold_4_pilon.120;Parent=Chr4.gn120.rna1;
Chr4	EVM	exon	7776796	7777029		+		ID=exon4.Chr4.gn120.rna1;Alias=evm.model.HiC_scaffold_4_pilon.120.exon4;Parent=Chr4.gn120.rna1;
Chr4	EVM	CDS	7776796	7777029		+	2	ID=CDS.Chr4.gn120.rna1;Alias=cds.evm.model.HiC_scaffold_4_pilon.120;Parent=Chr4.gn120.rna1;
Chr4	EVM	exon	7778404	7778660		+		ID=exon5.Chr4.gn120.rna1;Alias=evm.model.HiC_scaffold_4_pilon.120.exon5;Parent=Chr4.gn120.rna1;
Chr4	EVM	CDS	7778404	7778660		+	2	ID=CDS.Chr4.gn120.rna1;Alias=cds.evm.model.HiC_scaffold_4_pilon.120;Parent=Chr4.gn120.rna1;
###
Chr4	EVM	gene	7899971	7900321		-		ID=Chr4.gn122;Alias=evm.TU.HiC_scaffold_4_pilon.122;Name=EVM%20prediction%20HiC_scaffold_4_pilon.122;
Chr4	EVM	mRNA	7899971	7900321		-		ID=Chr4.gn122.rna1;Alias=evm.model.HiC_scaffold_4_pilon.122;Parent=Chr4.gn122;Name=EVM%20prediction%20HiC_scaffold_4_pilon.122;;description=Similar to DDE_Tnp_1_7 domain-containing protein [Araneus ventricosus];Dbxref=InterPro:IPR029526,PFAM:PF13843;
Chr4	EVM	exon	7899971	7900321		-		ID=exon1.Chr4.gn122.rna1;Alias=evm.model.HiC_scaffold_4_pilon.122.exon1;Parent=Chr4.gn122.rna1;
Chr4	EVM	CDS	7899971	7900321		-	0	ID=CDS.Chr4.gn122.rna1;Alias=cds.evm.model.HiC_scaffold_4_pilon.122;Parent=Chr4.gn122.rna1;
###
Chr4	EVM	gene	7933361	7946280		+		ID=Chr4.gn123;Alias=evm.TU.HiC_scaffold_4_pilon.123;Name=EVM%20prediction%20HiC_scaffold_4_pilon.123;
Chr4	EVM	mRNA	7933361	7946280		+		ID=Chr4.gn123.rna1;Alias=evm.model.HiC_scaffold_4_pilon.123;Parent=Chr4.gn123;Name=EVM%20prediction%20HiC_scaffold_4_pilon.123;;description=Similar to probable G-protein coupled receptor Mth-like 4 (LOC118272995)%2C mRNA [Spodoptera frugiperda];Dbxref=InterPro:IPR031959,PFAM:PF16009;
Chr4	EVM	exon	7933361	7933584		+		ID=exon1.Chr4.gn123.rna1;Alias=evm.model.HiC_scaffold_4_pilon.123.exon1;Parent=Chr4.gn123.rna1;
Chr4	EVM	CDS	7933361	7933584		+	0	ID=CDS.Chr4.gn123.rna1;Alias=cds.evm.model.HiC_scaffold_4_pilon.123;Parent=Chr4.gn123.rna1;
Chr4	EVM	exon	7936105	7936346		+		ID=exon2.Chr4.gn123.rna1;Alias=evm.model.HiC_scaffold_4_pilon.123.exon2;Parent=Chr4.gn123.rna1;
Chr4	EVM	CDS	7936105	7936346		+	1	ID=CDS.Chr4.gn123.rna1;Alias=cds.evm.model.HiC_scaffold_4_pilon.123;Parent=Chr4.gn123.rna1;
Chr4	EVM	exon	7943601	7943844		+		ID=exon3.Chr4.gn123.rna1;Alias=evm.model.HiC_scaffold_4_pilon.123.exon3;Parent=Chr4.gn123.rna1;
Chr4	EVM	CDS	7943601	7943844		+	2	ID=CDS.Chr4.gn123.rna1;Alias=cds.evm.model.HiC_scaffold_4_pilon.123;Parent=Chr4.gn123.rna1;
Chr4	EVM	exon	7946043	7946280		+		ID=exon4.Chr4.gn123.rna1;Alias=evm.model.HiC_scaffold_4_pilon.123.exon4;Parent=Chr4.gn123.rna1;
Chr4	EVM	CDS	7946043	7946280		+	1	ID=CDS.Chr4.gn123.rna1;Alias=cds.evm.model.HiC_scaffold_4_pilon.123;Parent=Chr4.gn123.rna1;
###
Chr4	EVM	gene	7960001	7985843		-		ID=Chr4.gn124;Alias=evm.TU.HiC_scaffold_4_pilon.124;Name=EVM%20prediction%20HiC_scaffold_4_pilon.124;
Chr4	EVM	mRNA	7960001	7985843		-		ID=Chr4.gn124.rna1;Alias=evm.model.HiC_scaffold_4_pilon.124;Parent=Chr4.gn124;Name=EVM%20prediction%20HiC_scaffold_4_pilon.124;;description=Found in genome assembly%2C chromosome: 11 [Lymantria monacha];Dbxref=CDD:cd13229,InterPro:IPR005607,InterPro:IPR013876,InterPro:IPR027079,InterPro:IPR035925,PANTHER:PTHR12856,PANTHER:PTHR12856:SF0,PFAM:PF03909,PFAM:PF08567,ProSiteProfiles:PS50858,SMART:SM007…
Chr4	EVM	exon	7985690	7985843		-		ID=exon1.Chr4.gn124.rna1;Alias=evm.model.HiC_scaffold_4_pilon.124.exon1;Parent=Chr4.gn124.rna1;
Chr4	EVM	CDS	7985690	7985843		-	0	ID=CDS.Chr4.gn124.rna1;Alias=cds.evm.model.HiC_scaffold_4_pilon.124;Parent=Chr4.gn124.rna1;
Chr4	EVM	exon	7982000	7982338		-		ID=exon2.Chr4.gn124.rna1;Alias=evm.model.HiC_scaffold_4_pilon.124.exon2;Parent=Chr4.gn124.rna1;
Chr4	EVM	CDS	7982000	7982338		-	2	ID=CDS.Chr4.gn124.rna1;Alias=cds.evm.model.HiC_scaffold_4_pilon.124;Parent=Chr4.gn124.rna1;
Chr4	EVM	exon	7981142	7981343		-		ID=exon3.Chr4.gn124.rna1;Alias=evm.model.HiC_scaffold_4_pilon.124.exon3;Parent=Chr4.gn124.rna1;
Chr4	EVM	CDS	7981142	7981343		-	2	ID=CDS.Chr4.gn124.rna1;Alias=cds.evm.model.HiC_scaffold_4_pilon.124;Parent=Chr4.gn124.rna1;
Chr4	EVM	exon	7978070	7978301		-		ID=exon4.Chr4.gn124.rna1;Alias=evm.model.HiC_scaffold_4_pilon.124.exon4;Parent=Chr4.gn124.rna1;
Chr4	EVM	CDS	7978070	7978301		-	1	ID=CDS.Chr4.gn124.rna1;Alias=cds.evm.model.HiC_scaffold_4_pilon.124;Parent=Chr4.gn124.rna1;
Chr4	EVM	exon	7969298	7969492		-		ID=exon5.Chr4.gn124.rna1;Alias=evm.model.HiC_scaffold_4_pilon.124.exon5;Parent=Chr4.gn124.rna1;
Chr4	EVM	CDS	7969298	7969492		-	0	ID=CDS.Chr4.gn124.rna1;Alias=cds.evm.model.HiC_scaffold_4_pilon.124;Parent=Chr4.gn124.rna1;
Chr4	EVM	exon	7967021	7967249		-		ID=exon6.Chr4.gn124.rna1;Alias=evm.model.HiC_scaffold_4_pilon.124.exon6;Parent=Chr4.gn124.rna1;
Chr4	EVM	CDS	7967021	7967249		-	0	ID=CDS.Chr4.gn124.rna1;Alias=cds.evm.model.HiC_scaffold_4_pilon.124;Parent=Chr4.gn124.rna1;
Chr4	EVM	exon	7964901	7965076		-		ID=exon7.Chr4.gn124.rna1;Alias=evm.model.HiC_scaffold_4_pilon.124.exon7;Parent=Chr4.gn124.rna1;
Chr4	EVM	CDS	7964901	7965076		-	2	ID=CDS.Chr4.gn124.rna1;Alias=cds.evm.model.HiC_scaffold_4_pilon.124;Parent=Chr4.gn124.rna1;
Chr4	EVM	exon	7960001	7960117		-		ID=exon8.Chr4.gn124.rna1;Alias=evm.model.HiC_scaffold_4_pilon.124.exon8;Parent=Chr4.gn124.rna1;
Chr4	EVM	CDS	7960001	7960117		-	0	ID=CDS.Chr4.gn124.rna1;Alias=cds.evm.model.HiC_scaffold_4_pilon.124;Parent=Chr4.gn124.rna1;
###
Chr4	EVM	gene	8069561	8108117		-		ID=Chr4.gn127;Alias=evm.TU.HiC_scaffold_4_pilon.127;Name=EVM%20prediction%20HiC_scaffold_4_pilon.127;
Chr4	EVM	mRNA	8069561	8108117		-		ID=Chr4.gn127.rna1;Alias=evm.model.HiC_scaffold_4_pilon.127;Parent=Chr4.gn127;Name=EVM%20prediction%20HiC_scaffold_4_pilon.127;;description=Similar to LOW QUALITY PROTEIN: transient receptor potential protein-like [Dendroctonus ponderosae];Dbxref=InterPro:IPR002110,InterPro:IPR002153,InterPro:IPR013555,InterPro:IPR020683,InterPro:IPR036770,PANTHER:PTHR10117,PANTHER:PTHR10117:SF51,PFAM:PF00023,PFA…
Chr4	EVM	exon	8107960	8108117		-		ID=exon1.Chr4.gn127.rna1;Alias=evm.model.HiC_scaffold_4_pilon.127.exon1;Parent=Chr4.gn127.rna1;
Chr4	EVM	CDS	8107960	8108117		-	0	ID=CDS.Chr4.gn127.rna1;Alias=cds.evm.model.HiC_scaffold_4_pilon.127;Parent=Chr4.gn127.rna1;
Chr4	EVM	exon	8091800	8091944		-		ID=exon2.Chr4.gn127.rna1;Alias=evm.model.HiC_scaffold_4_pilon.127.exon2;Parent=Chr4.gn127.rna1;
Chr4	EVM	CDS	8091800	8091944		-	1	ID=CDS.Chr4.gn127.rna1;Alias=cds.evm.model.HiC_scaffold_4_pilon.127;Parent=Chr4.gn127.rna1;
Chr4	EVM	exon	8087914	8088009		-		ID=exon3.Chr4.gn127.rna1;Alias=evm.model.HiC_scaffold_4_pilon.127.exon3;Parent=Chr4.gn127.rna1;
Chr4	EVM	CDS	8087914	8088009		-	0	ID=CDS.Chr4.gn127.rna1;Alias=cds.evm.model.HiC_scaffold_4_pilon.127;Parent=Chr4.gn127.rna1;
Chr4	EVM	exon	8087639	8087781		-		ID=exon4.Chr4.gn127.rna1;Alias=evm.model.HiC_scaffold_4_pilon.127.exon4;Parent=Chr4.gn127.rna1;
Chr4	EVM	CDS	8087639	8087781		-	0	ID=CDS.Chr4.gn127.rna1;Alias=cds.evm.model.HiC_scaffold_4_pilon.127;Parent=Chr4.gn127.rna1;
Chr4	EVM	exon	8080922	8081123		-		ID=exon5.Chr4.gn127.rna1;Alias=evm.model.HiC_scaffold_4_pilon.127.exon5;Parent=Chr4.gn127.rna1;
Chr4	EVM	CDS	8080922	8081123		-	1	ID=CDS.Chr4.gn127.rna1;Alias=cds.evm.model.HiC_scaffold_4_pilon.127;Parent=Chr4.gn127.rna1;
Chr4	EVM	exon	8075589	8075759		-		ID=exon6.Chr4.gn127.rna1;Alias=evm.model.HiC_scaffold_4_pilon.127.exon6;Parent=Chr4.gn127.rna1;
Chr4	EVM	CDS	8075589	8075759		-	0	ID=CDS.Chr4.gn127.rna1;Alias=cds.evm.model.HiC_scaffold_4_pilon.127;Parent=Chr4.gn127.rna1;
Chr4	EVM	exon	8069791	8070025		-		ID=exon7.Chr4.gn127.rna1;Alias=evm.model.HiC_scaffold_4_pilon.127.exon7;Parent=Chr4.gn127.rna1;
Chr4	EVM	CDS	8069791	8070025		-	0	ID=CDS.Chr4.gn127.rna1;Alias=cds.evm.model.HiC_scaffold_4_pilon.127;Parent=Chr4.gn127.rna1;
Chr4	EVM	exon	8069561	8069742		-		ID=exon8.Chr4.gn127.rna1;Alias=evm.model.HiC_scaffold_4_pilon.127.exon8;Parent=Chr4.gn127.rna1;
Chr4	EVM	CDS	8069561	8069742		-	2	ID=CDS.Chr4.gn127.rna1;Alias=cds.evm.model.HiC_scaffold_4_pilon.127;Parent=Chr4.gn127.rna1;
###
Chr4	EVM	gene	8134912	8175177		+		ID=Chr4.gn129;Alias=evm.TU.HiC_scaffold_4_pilon.129;Name=EVM%20prediction%20HiC_scaffold_4_pilon.129;
Chr4	EVM	mRNA	8134912	8175177		+		ID=Chr4.gn129.rna1;Alias=evm.model.HiC_scaffold_4_pilon.129;Parent=Chr4.gn129;Name=EVM%20prediction%20HiC_scaffold_4_pilon.129;;description=Similar to transient-receptor-potential-like protein [Sitophilus oryzae];Dbxref=InterPro:IPR002110,InterPro:IPR002153,InterPro:IPR013555,InterPro:IPR036770,PANTHER:PTHR10117,PANTHER:PTHR10117:SF47,PFAM:PF08344,ProSiteProfiles:PS50088,ProSiteProfiles:PS50297,S…
Chr4	EVM	exon	8134912	8135036		+		ID=exon1.Chr4.gn129.rna1;Alias=evm.model.HiC_scaffold_4_pilon.129.exon1;Parent=Chr4.gn129.rna1;
Chr4	EVM	CDS	8134912	8135036		+	0	ID=CDS.Chr4.gn129.rna1;Alias=cds.evm.model.HiC_scaffold_4_pilon.129;Parent=Chr4.gn129.rna1;
Chr4	EVM	exon	8141619	8141725		+		ID=exon2.Chr4.gn129.rna1;Alias=evm.model.HiC_scaffold_4_pilon.129.exon2;Parent=Chr4.gn129.rna1;
Chr4	EVM	CDS	8141619	8141725		+	1	ID=CDS.Chr4.gn129.rna1;Alias=cds.evm.model.HiC_scaffold_4_pilon.129;Parent=Chr4.gn129.rna1;
Chr4	EVM	exon	8141790	8141857		+		ID=exon3.Chr4.gn129.rna1;Alias=evm.model.HiC_scaffold_4_pilon.129.exon3;Parent=Chr4.gn129.rna1;
Chr4	EVM	CDS	8141790	8141857		+	2	ID=CDS.Chr4.gn129.rna1;Alias=cds.evm.model.HiC_scaffold_4_pilon.129;Parent=Chr4.gn129.rna1;
Chr4	EVM	exon	8146367	8146509		+		ID=exon4.Chr4.gn129.rna1;Alias=evm.model.HiC_scaffold_4_pilon.129.exon4;Parent=Chr4.gn129.rna1;
Chr4	EVM	CDS	8146367	8146509		+	0	ID=CDS.Chr4.gn129.rna1;Alias=cds.evm.model.HiC_scaffold_4_pilon.129;Parent=Chr4.gn129.rna1;
Chr4	EVM	exon	8149177	8149357		+		ID=exon5.Chr4.gn129.rna1;Alias=evm.model.HiC_scaffold_4_pilon.129.exon5;Parent=Chr4.gn129.rna1;
Chr4	EVM	CDS	8149177	8149357		+	1	ID=CDS.Chr4.gn129.rna1;Alias=cds.evm.model.HiC_scaffold_4_pilon.129;Parent=Chr4.gn129.rna1;
Chr4	EVM	exon	8154612	8154737		+		ID=exon6.Chr4.gn129.rna1;Alias=evm.model.HiC_scaffold_4_pilon.129.exon6;Parent=Chr4.gn129.rna1;
Chr4	EVM	CDS	8154612	8154737		+	0	ID=CDS.Chr4.gn129.rna1;Alias=cds.evm.model.HiC_scaffold_4_pilon.129;Parent=Chr4.gn129.rna1;
Chr4	EVM	exon	8155173	8155407		+		ID=exon7.Chr4.gn129.rna1;Alias=evm.model.HiC_scaffold_4_pilon.129.exon7;Parent=Chr4.gn129.rna1;
Chr4	EVM	CDS	8155173	8155407		+	0	ID=CDS.Chr4.gn129.rna1;Alias=cds.evm.model.HiC_scaffold_4_pilon.129;Parent=Chr4.gn129.rna1;
Chr4	EVM	exon	8159398	8159548		+		ID=exon8.Chr4.gn129.rna1;Alias=evm.model.HiC_scaffold_4_pilon.129.exon8;Parent=Chr4.gn129.rna1;
Chr4	EVM	CDS	8159398	8159548		+	2	ID=CDS.Chr4.gn129.rna1;Alias=cds.evm.model.HiC_scaffold_4_pilon.129;Parent=Chr4.gn129.rna1;
Chr4	EVM	exon	8161649	8161872		+		ID=exon9.Chr4.gn129.rna1;Alias=evm.model.HiC_scaffold_4_pilon.129.exon9;Parent=Chr4.gn129.rna1;
Chr4	EVM	CDS	8161649	8161872		+	1	ID=CDS.Chr4.gn129.rna1;Alias=cds.evm.model.HiC_scaffold_4_pilon.129;Parent=Chr4.gn129.rna1;
Chr4	EVM	exon	8168486	8168615		+		ID=exon10.Chr4.gn129.rna1;Alias=evm.model.HiC_scaffold_4_pilon.129.exon10;Parent=Chr4.gn129.rna1;
Chr4	EVM	CDS	8168486	8168615		+	2	ID=CDS.Chr4.gn129.rna1;Alias=cds.evm.model.HiC_scaffold_4_pilon.129;Parent=Chr4.gn129.rna1;
Chr4	EVM	exon	8168671	8168751		+		ID=exon11.Chr4.gn129.rna1;Alias=evm.model.HiC_scaffold_4_pilon.129.exon11;Parent=Chr4.gn129.rna1;
Chr4	EVM	CDS	8168671	8168751		+	1	ID=CDS.Chr4.gn129.rna1;Alias=cds.evm.model.HiC_scaffold_4_pilon.129;Parent=Chr4.gn129.rna1;
Chr4	EVM	exon	8173398	8173684		+		ID=exon12.Chr4.gn129.rna1;Alias=evm.model.HiC_scaffold_4_pilon.129.exon12;Parent=Chr4.gn129.rna1;
Chr4	EVM	CDS	8173398	8173684		+	1	ID=CDS.Chr4.gn129.rna1;Alias=cds.evm.model.HiC_scaffold_4_pilon.129;Parent=Chr4.gn129.rna1;
Chr4	EVM	exon	8173731	8174039		+		ID=exon13.Chr4.gn129.rna1;Alias=evm.model.HiC_scaffold_4_pilon.129.exon13;Parent=Chr4.gn129.rna1;
Chr4	EVM	CDS	8173731	8174039		+	2	ID=CDS.Chr4.gn129.rna1;Alias=cds.evm.model.HiC_scaffold_4_pilon.129;Parent=Chr4.gn129.rna1;
Chr4	EVM	exon	8174156	8174832		+		ID=exon14.Chr4.gn129.rna1;Alias=evm.model.HiC_scaffold_4_pilon.129.exon14;Parent=Chr4.gn129.rna1;
Chr4	EVM	CDS	8174156	8174832		+	2	ID=CDS.Chr4.gn129.rna1;Alias=cds.evm.model.HiC_scaffold_4_pilon.129;Parent=Chr4.gn129.rna1;
Chr4	EVM	exon	8175013	8175177		+		ID=exon15.Chr4.gn129.rna1;Alias=evm.model.HiC_scaffold_4_pilon.129.exon15;Parent=Chr4.gn129.rna1;
Chr4	EVM	CDS	8175013	8175177		+	0	ID=CDS.Chr4.gn129.rna1;Alias=cds.evm.model.HiC_scaffold_4_pilon.129;Parent=Chr4.gn129.rna1;
###
Chr4	EVM	gene	8216707	8308185		+		ID=Chr4.gn130;Alias=evm.TU.HiC_scaffold_4_pilon.130;Name=EVM%20prediction%20HiC_scaffold_4_pilon.130;
Chr4	EVM	mRNA	8216707	8308185		+		ID=Chr4.gn130.rna1;Alias=evm.model.HiC_scaffold_4_pilon.130;Parent=Chr4.gn130;Name=EVM%20prediction%20HiC_scaffold_4_pilon.130;;description=Similar to Phospholipase [Sitophilus oryzae];Dbxref=CDD:cd06895,CDD:cd09141,InterPro:IPR001683,InterPro:IPR001736,InterPro:IPR015679,InterPro:IPR016555,InterPro:IPR025202,InterPro:IPR036871,PANTHER:PTHR18896,PANTHER:PTHR18896:SF57,PIRSF:PIRSF009376,PFAM:PF007…
Chr4	EVM	exon	8216707	8216878		+		ID=exon1.Chr4.gn130.rna1;Alias=evm.model.HiC_scaffold_4_pilon.130.exon1;Parent=Chr4.gn130.rna1;
Chr4	EVM	CDS	8216707	8216878		+	0	ID=CDS.Chr4.gn130.rna1;Alias=cds.evm.model.HiC_scaffold_4_pilon.130;Parent=Chr4.gn130.rna1;
Chr4	EVM	exon	8223574	8223814		+		ID=exon2.Chr4.gn130.rna1;Alias=evm.model.HiC_scaffold_4_pilon.130.exon2;Parent=Chr4.gn130.rna1;
Chr4	EVM	CDS	8223574	8223814		+	2	ID=CDS.Chr4.gn130.rna1;Alias=cds.evm.model.HiC_scaffold_4_pilon.130;Parent=Chr4.gn130.rna1;
Chr4	EVM	exon	8229162	8229208		+		ID=exon3.Chr4.gn130.rna1;Alias=evm.model.HiC_scaffold_4_pilon.130.exon3;Parent=Chr4.gn130.rna1;
Chr4	EVM	CDS	8229162	8229208		+	1	ID=CDS.Chr4.gn130.rna1;Alias=cds.evm.model.HiC_scaffold_4_pilon.130;Parent=Chr4.gn130.rna1;
Chr4	EVM	exon	8236763	8236919		+		ID=exon4.Chr4.gn130.rna1;Alias=evm.model.HiC_scaffold_4_pilon.130.exon4;Parent=Chr4.gn130.rna1;
Chr4	EVM	CDS	8236763	8236919		+	2	ID=CDS.Chr4.gn130.rna1;Alias=cds.evm.model.HiC_scaffold_4_pilon.130;Parent=Chr4.gn130.rna1;
Chr4	EVM	exon	8248398	8248604		+		ID=exon5.Chr4.gn130.rna1;Alias=evm.model.HiC_scaffold_4_pilon.130.exon5;Parent=Chr4.gn130.rna1;
Chr4	EVM	CDS	8248398	8248604		+	1	ID=CDS.Chr4.gn130.rna1;Alias=cds.evm.model.HiC_scaffold_4_pilon.130;Parent=Chr4.gn130.rna1;
Chr4	EVM	exon	8254878	8254998		+		ID=exon6.Chr4.gn130.rna1;Alias=evm.model.HiC_scaffold_4_pilon.130.exon6;Parent=Chr4.gn130.rna1;
Chr4	EVM	CDS	8254878	8254998		+	1	ID=CDS.Chr4.gn130.rna1;Alias=cds.evm.model.HiC_scaffold_4_pilon.130;Parent=Chr4.gn130.rna1;
Chr4	EVM	exon	8268309	8268459		+		ID=exon7.Chr4.gn130.rna1;Alias=evm.model.HiC_scaffold_4_pilon.130.exon7;Parent=Chr4.gn130.rna1;
Chr4	EVM	CDS	8268309	8268459		+	0	ID=CDS.Chr4.gn130.rna1;Alias=cds.evm.model.HiC_scaffold_4_pilon.130;Parent=Chr4.gn130.rna1;
Chr4	EVM	exon	8271986	8272221		+		ID=exon8.Chr4.gn130.rna1;Alias=evm.model.HiC_scaffold_4_pilon.130.exon8;Parent=Chr4.gn130.rna1;
Chr4	EVM	CDS	8271986	8272221		+	2	ID=CDS.Chr4.gn130.rna1;Alias=cds.evm.model.HiC_scaffold_4_pilon.130;Parent=Chr4.gn130.rna1;
Chr4	EVM	exon	8277073	8277214		+		ID=exon9.Chr4.gn130.rna1;Alias=evm.model.HiC_scaffold_4_pilon.130.exon9;Parent=Chr4.gn130.rna1;
Chr4	EVM	CDS	8277073	8277214		+	0	ID=CDS.Chr4.gn130.rna1;Alias=cds.evm.model.HiC_scaffold_4_pilon.130;Parent=Chr4.gn130.rna1;
Chr4	EVM	exon	8283594	8283807		+		ID=exon10.Chr4.gn130.rna1;Alias=evm.model.HiC_scaffold_4_pilon.130.exon10;Parent=Chr4.gn130.rna1;
Chr4	EVM	CDS	8283594	8283807		+	2	ID=CDS.Chr4.gn130.rna1;Alias=cds.evm.model.HiC_scaffold_4_pilon.130;Parent=Chr4.gn130.rna1;
Chr4	EVM	exon	8290207	8290525		+		ID=exon11.Chr4.gn130.rna1;Alias=evm.model.HiC_scaffold_4_pilon.130.exon11;Parent=Chr4.gn130.rna1;
Chr4	EVM	CDS	8290207	8290525		+	1	ID=CDS.Chr4.gn130.rna1;Alias=cds.evm.model.HiC_scaffold_4_pilon.130;Parent=Chr4.gn130.rna1;
Chr4	EVM	exon	8294567	8294785		+		ID=exon12.Chr4.gn130.rna1;Alias=evm.model.HiC_scaffold_4_pilon.130.exon12;Parent=Chr4.gn130.rna1;
Chr4	EVM	CDS	8294567	8294785		+	0	ID=CDS.Chr4.gn130.rna1;Alias=cds.evm.model.HiC_scaffold_4_pilon.130;Parent=Chr4.gn130.rna1;
Chr4	EVM	exon	8295607	8295818		+		ID=exon13.Chr4.gn130.rna1;Alias=evm.model.HiC_scaffold_4_pilon.130.exon13;Parent=Chr4.gn130.rna1;
Chr4	EVM	CDS	8295607	8295818		+	0	ID=CDS.Chr4.gn130.rna1;Alias=cds.evm.model.HiC_scaffold_4_pilon.130;Parent=Chr4.gn130.rna1;
Chr4	EVM	exon	8297464	8297589		+		ID=exon14.Chr4.gn130.rna1;Alias=evm.model.HiC_scaffold_4_pilon.130.exon14;Parent=Chr4.gn130.rna1;
Chr4	EVM	CDS	8297464	8297589		+	1	ID=CDS.Chr4.gn130.rna1;Alias=cds.evm.model.HiC_scaffold_4_pilon.130;Parent=Chr4.gn130.rna1;
Chr4	EVM	exon	8301484	8301724		+		ID=exon15.Chr4.gn130.rna1;Alias=evm.model.HiC_scaffold_4_pilon.130.exon15;Parent=Chr4.gn130.rna1;
Chr4	EVM	CDS	8301484	8301724		+	1	ID=CDS.Chr4.gn130.rna1;Alias=cds.evm.model.HiC_scaffold_4_pilon.130;Parent=Chr4.gn130.rna1;
Chr4	EVM	exon	8303481	8303647		+		ID=exon16.Chr4.gn130.rna1;Alias=evm.model.HiC_scaffold_4_pilon.130.exon16;Parent=Chr4.gn130.rna1;
Chr4	EVM	CDS	8303481	8303647		+	0	ID=CDS.Chr4.gn130.rna1;Alias=cds.evm.model.HiC_scaffold_4_pilon.130;Parent=Chr4.gn130.rna1;
Chr4	EVM	exon	8308002	8308185		+		ID=exon17.Chr4.gn130.rna1;Alias=evm.model.HiC_scaffold_4_pilon.130.exon17;Parent=Chr4.gn130.rna1;
Chr4	EVM	CDS	8308002	8308185		+	1	ID=CDS.Chr4.gn130.rna1;Alias=cds.evm.model.HiC_scaffold_4_pilon.130;Parent=Chr4.gn130.rna1;
###
Chr4	EVM	gene	8356374	8356979		-		ID=Chr4.gn132;Alias=evm.TU.HiC_scaffold_4_pilon.132;Name=EVM%20prediction%20HiC_scaffold_4_pilon.132;
Chr4	EVM	mRNA	8356374	8356979		-		ID=Chr4.gn132.rna1;Alias=evm.model.HiC_scaffold_4_pilon.132;Parent=Chr4.gn132;Name=EVM%20prediction%20HiC_scaffold_4_pilon.132;;description=Similar to uncharacterized protein LOC115886030 [Sitophilus oryzae];Dbxref=PANTHER:PTHR47027,PANTHER:PTHR47027:SF11;
Chr4	EVM	exon	8356374	8356979		-		ID=exon1.Chr4.gn132.rna1;Alias=evm.model.HiC_scaffold_4_pilon.132.exon1;Parent=Chr4.gn132.rna1;
Chr4	EVM	CDS	8356374	8356979		-	0	ID=CDS.Chr4.gn132.rna1;Alias=cds.evm.model.HiC_scaffold_4_pilon.132;Parent=Chr4.gn132.rna1;
###
Chr4	EVM	gene	8358760	8360167		-		ID=Chr4.gn134;Alias=evm.TU.HiC_scaffold_4_pilon.134;Name=EVM%20prediction%20HiC_scaffold_4_pilon.134;
Chr4	EVM	mRNA	8358760	8360167		-		ID=Chr4.gn134.rna1;Alias=evm.model.HiC_scaffold_4_pilon.134;Parent=Chr4.gn134;Name=EVM%20prediction%20HiC_scaffold_4_pilon.134;;description=Similar to transcriptase domain Reverse transcriptase domain [Campodea augens];Dbxref=InterPro:IPR000477,PFAM:PF00078;
Chr4	EVM	exon	8360093	8360167		-		ID=exon1.Chr4.gn134.rna1;Alias=evm.model.HiC_scaffold_4_pilon.134.exon1;Parent=Chr4.gn134.rna1;
Chr4	EVM	CDS	8360093	8360167		-	0	ID=CDS.Chr4.gn134.rna1;Alias=cds.evm.model.HiC_scaffold_4_pilon.134;Parent=Chr4.gn134.rna1;
Chr4	EVM	exon	8359669	8359898		-		ID=exon2.Chr4.gn134.rna1;Alias=evm.model.HiC_scaffold_4_pilon.134.exon2;Parent=Chr4.gn134.rna1;
Chr4	EVM	CDS	8359669	8359898		-	0	ID=CDS.Chr4.gn134.rna1;Alias=cds.evm.model.HiC_scaffold_4_pilon.134;Parent=Chr4.gn134.rna1;
Chr4	EVM	exon	8358760	8359309		-		ID=exon3.Chr4.gn134.rna1;Alias=evm.model.HiC_scaffold_4_pilon.134.exon3;Parent=Chr4.gn134.rna1;
Chr4	EVM	CDS	8358760	8359309		-	1	ID=CDS.Chr4.gn134.rna1;Alias=cds.evm.model.HiC_scaffold_4_pilon.134;Parent=Chr4.gn134.rna1;
###
Chr4	EVM	gene	9064815	9127750		+		ID=Chr4.gn138;Alias=evm.TU.HiC_scaffold_4_pilon.138;Name=EVM%20prediction%20HiC_scaffold_4_pilon.138;
Chr4	EVM	mRNA	9064815	9127750		+		ID=Chr4.gn138.rna1;Alias=evm.model.HiC_scaffold_4_pilon.138;Parent=Chr4.gn138;Name=EVM%20prediction%20HiC_scaffold_4_pilon.138;;description=Similar to LOW QUALITY PROTEIN: DNA repair protein RAD50 [Dendroctonus ponderosae];Dbxref=CDD:cd03240,InterPro:IPR004584,InterPro:IPR013134,InterPro:IPR027417,InterPro:IPR041685,PANTHER:PTHR18867,PFAM:PF04423,PFAM:PF13175,ProSiteProfiles:PS51131,SUPERFAMILY:S…
Chr4	EVM	exon	9064815	9064909		+		ID=exon1.Chr4.gn138.rna1;Alias=evm.model.HiC_scaffold_4_pilon.138.exon1;Parent=Chr4.gn138.rna1;
Chr4	EVM	CDS	9064815	9064909		+	0	ID=CDS.Chr4.gn138.rna1;Alias=cds.evm.model.HiC_scaffold_4_pilon.138;Parent=Chr4.gn138.rna1;
Chr4	EVM	exon	9065072	9065082		+		ID=exon2.Chr4.gn138.rna1;Alias=evm.model.HiC_scaffold_4_pilon.138.exon2;Parent=Chr4.gn138.rna1;
Chr4	EVM	CDS	9065072	9065082		+	1	ID=CDS.Chr4.gn138.rna1;Alias=cds.evm.model.HiC_scaffold_4_pilon.138;Parent=Chr4.gn138.rna1;
Chr4	EVM	exon	9093548	9094396		+		ID=exon3.Chr4.gn138.rna1;Alias=evm.model.HiC_scaffold_4_pilon.138.exon3;Parent=Chr4.gn138.rna1;
Chr4	EVM	CDS	9093548	9094396		+	2	ID=CDS.Chr4.gn138.rna1;Alias=cds.evm.model.HiC_scaffold_4_pilon.138;Parent=Chr4.gn138.rna1;
Chr4	EVM	exon	9111460	9113861		+		ID=exon4.Chr4.gn138.rna1;Alias=evm.model.HiC_scaffold_4_pilon.138.exon4;Parent=Chr4.gn138.rna1;
Chr4	EVM	CDS	9111460	9113861		+	2	ID=CDS.Chr4.gn138.rna1;Alias=cds.evm.model.HiC_scaffold_4_pilon.138;Parent=Chr4.gn138.rna1;
Chr4	EVM	exon	9118016	9118286		+		ID=exon5.Chr4.gn138.rna1;Alias=evm.model.HiC_scaffold_4_pilon.138.exon5;Parent=Chr4.gn138.rna1;
Chr4	EVM	CDS	9118016	9118286		+	0	ID=CDS.Chr4.gn138.rna1;Alias=cds.evm.model.HiC_scaffold_4_pilon.138;Parent=Chr4.gn138.rna1;
Chr4	EVM	exon	9127362	9127750		+		ID=exon6.Chr4.gn138.rna1;Alias=evm.model.HiC_scaffold_4_pilon.138.exon6;Parent=Chr4.gn138.rna1;
Chr4	EVM	CDS	9127362	9127750		+	2	ID=CDS.Chr4.gn138.rna1;Alias=cds.evm.model.HiC_scaffold_4_pilon.138;Parent=Chr4.gn138.rna1;
###
Chr4	EVM	gene	9161950	9200759		-		ID=Chr4.gn140;Alias=evm.TU.HiC_scaffold_4_pilon.140;Name=EVM%20prediction%20HiC_scaffold_4_pilon.140;
Chr4	EVM	mRNA	9161950	9200759		-		ID=Chr4.gn140.rna1;Alias=evm.model.HiC_scaffold_4_pilon.140;Parent=Chr4.gn140;Name=EVM%20prediction%20HiC_scaffold_4_pilon.140;;description=Similar to 3_Tms_b3v08;Dbxref=InterPro:IPR010468,InterPro:IPR013094,InterPro:IPR029058,PANTHER:PTHR23025,PFAM:PF06350,PFAM:PF07859,SUPERFAMILY:SSF53474;Ontology_term=GO:0008203,GO:0016042,GO:0016298,GO:0016787;
Chr4	EVM	exon	9200726	9200759		-		ID=exon1.Chr4.gn140.rna1;Alias=evm.model.HiC_scaffold_4_pilon.140.exon1;Parent=Chr4.gn140.rna1;
Chr4	EVM	CDS	9200726	9200759		-	0	ID=CDS.Chr4.gn140.rna1;Alias=cds.evm.model.HiC_scaffold_4_pilon.140;Parent=Chr4.gn140.rna1;
Chr4	EVM	exon	9199554	9199835		-		ID=exon2.Chr4.gn140.rna1;Alias=evm.model.HiC_scaffold_4_pilon.140.exon2;Parent=Chr4.gn140.rna1;
Chr4	EVM	CDS	9199554	9199835		-	2	ID=CDS.Chr4.gn140.rna1;Alias=cds.evm.model.HiC_scaffold_4_pilon.140;Parent=Chr4.gn140.rna1;
Chr4	EVM	exon	9199067	9199375		-		ID=exon3.Chr4.gn140.rna1;Alias=evm.model.HiC_scaffold_4_pilon.140.exon3;Parent=Chr4.gn140.rna1;
Chr4	EVM	CDS	9199067	9199375		-	2	ID=CDS.Chr4.gn140.rna1;Alias=cds.evm.model.HiC_scaffold_4_pilon.140;Parent=Chr4.gn140.rna1;
Chr4	EVM	exon	9187889	9188098		-		ID=exon4.Chr4.gn140.rna1;Alias=evm.model.HiC_scaffold_4_pilon.140.exon4;Parent=Chr4.gn140.rna1;
Chr4	EVM	CDS	9187889	9188098		-	2	ID=CDS.Chr4.gn140.rna1;Alias=cds.evm.model.HiC_scaffold_4_pilon.140;Parent=Chr4.gn140.rna1;
Chr4	EVM	exon	9185474	9185678		-		ID=exon5.Chr4.gn140.rna1;Alias=evm.model.HiC_scaffold_4_pilon.140.exon5;Parent=Chr4.gn140.rna1;
Chr4	EVM	CDS	9185474	9185678		-	2	ID=CDS.Chr4.gn140.rna1;Alias=cds.evm.model.HiC_scaffold_4_pilon.140;Parent=Chr4.gn140.rna1;
Chr4	EVM	exon	9185410	9185429		-		ID=exon6.Chr4.gn140.rna1;Alias=evm.model.HiC_scaffold_4_pilon.140.exon6;Parent=Chr4.gn140.rna1;
Chr4	EVM	CDS	9185410	9185429		-	1	ID=CDS.Chr4.gn140.rna1;Alias=cds.evm.model.HiC_scaffold_4_pilon.140;Parent=Chr4.gn140.rna1;
Chr4	EVM	exon	9170283	9170581		-		ID=exon7.Chr4.gn140.rna1;Alias=evm.model.HiC_scaffold_4_pilon.140.exon7;Parent=Chr4.gn140.rna1;
Chr4	EVM	CDS	9170283	9170581		-	2	ID=CDS.Chr4.gn140.rna1;Alias=cds.evm.model.HiC_scaffold_4_pilon.140;Parent=Chr4.gn140.rna1;
Chr4	EVM	exon	9169165	9169290		-		ID=exon8.Chr4.gn140.rna1;Alias=evm.model.HiC_scaffold_4_pilon.140.exon8;Parent=Chr4.gn140.rna1;
Chr4	EVM	CDS	9169165	9169290		-	0	ID=CDS.Chr4.gn140.rna1;Alias=cds.evm.model.HiC_scaffold_4_pilon.140;Parent=Chr4.gn140.rna1;
Chr4	EVM	exon	9161950	9162042		-		ID=exon9.Chr4.gn140.rna1;Alias=evm.model.HiC_scaffold_4_pilon.140.exon9;Parent=Chr4.gn140.rna1;
Chr4	EVM	CDS	9161950	9162042		-	0	ID=CDS.Chr4.gn140.rna1;Alias=cds.evm.model.HiC_scaffold_4_pilon.140;Parent=Chr4.gn140.rna1;
###
Chr4	EVM	gene	9200797	9239899		-		ID=Chr4.gn141;Alias=evm.TU.HiC_scaffold_4_pilon.141;Name=EVM%20prediction%20HiC_scaffold_4_pilon.141;
Chr4	EVM	mRNA	9200797	9239899		-		ID=Chr4.gn141.rna1;Alias=evm.model.HiC_scaffold_4_pilon.141;Parent=Chr4.gn141;Name=EVM%20prediction%20HiC_scaffold_4_pilon.141;;description=Found in genome assembly%2C chromosome: 3 [Lymantria monacha];Dbxref=InterPro:IPR010468,PANTHER:PTHR23025,PFAM:PF06350;
Chr4	EVM	exon	9239523	9239899		-		ID=exon1.Chr4.gn141.rna1;Alias=evm.model.HiC_scaffold_4_pilon.141.exon1;Parent=Chr4.gn141.rna1;
Chr4	EVM	CDS	9239523	9239899		-	0	ID=CDS.Chr4.gn141.rna1;Alias=cds.evm.model.HiC_scaffold_4_pilon.141;Parent=Chr4.gn141.rna1;
Chr4	EVM	exon	9210416	9210600		-		ID=exon2.Chr4.gn141.rna1;Alias=evm.model.HiC_scaffold_4_pilon.141.exon2;Parent=Chr4.gn141.rna1;
Chr4	EVM	CDS	9210416	9210600		-	1	ID=CDS.Chr4.gn141.rna1;Alias=cds.evm.model.HiC_scaffold_4_pilon.141;Parent=Chr4.gn141.rna1;
Chr4	EVM	exon	9200797	9200804		-		ID=exon3.Chr4.gn141.rna1;Alias=evm.model.HiC_scaffold_4_pilon.141.exon3;Parent=Chr4.gn141.rna1;
Chr4	EVM	CDS	9200797	9200804		-	2	ID=CDS.Chr4.gn141.rna1;Alias=cds.evm.model.HiC_scaffold_4_pilon.141;Parent=Chr4.gn141.rna1;
###
Chr4	EVM	gene	9244196	9323017		+		ID=Chr4.gn142;Alias=evm.TU.HiC_scaffold_4_pilon.142;Name=EVM%20prediction%20HiC_scaffold_4_pilon.142;
Chr4	EVM	mRNA	9244196	9323017		+		ID=Chr4.gn142.rna1;Alias=evm.model.HiC_scaffold_4_pilon.142;Parent=Chr4.gn142;Name=EVM%20prediction%20HiC_scaffold_4_pilon.142;;description=Similar to E3 ubiquitin-protein ligase TRIM33-like [Sitophilus oryzae];Dbxref=CDD:cd05502,CDD:cd15541,CDD:cd19775,CDD:cd19805,InterPro:IPR000315,InterPro:IPR001487,InterPro:IPR001841,InterPro:IPR001965,InterPro:IPR003649,InterPro:IPR011011,InterPro:IPR019786,…
Chr4	EVM	exon	9244196	9244643		+		ID=exon1.Chr4.gn142.rna1;Alias=evm.model.HiC_scaffold_4_pilon.142.exon1;Parent=Chr4.gn142.rna1;
Chr4	EVM	CDS	9244196	9244643		+	0	ID=CDS.Chr4.gn142.rna1;Alias=cds.evm.model.HiC_scaffold_4_pilon.142;Parent=Chr4.gn142.rna1;
Chr4	EVM	exon	9253823	9254039		+		ID=exon2.Chr4.gn142.rna1;Alias=evm.model.HiC_scaffold_4_pilon.142.exon2;Parent=Chr4.gn142.rna1;
Chr4	EVM	CDS	9253823	9254039		+	2	ID=CDS.Chr4.gn142.rna1;Alias=cds.evm.model.HiC_scaffold_4_pilon.142;Parent=Chr4.gn142.rna1;
Chr4	EVM	exon	9263878	9264135		+		ID=exon3.Chr4.gn142.rna1;Alias=evm.model.HiC_scaffold_4_pilon.142.exon3;Parent=Chr4.gn142.rna1;
Chr4	EVM	CDS	9263878	9264135		+	1	ID=CDS.Chr4.gn142.rna1;Alias=cds.evm.model.HiC_scaffold_4_pilon.142;Parent=Chr4.gn142.rna1;
Chr4	EVM	exon	9270104	9270214		+		ID=exon4.Chr4.gn142.rna1;Alias=evm.model.HiC_scaffold_4_pilon.142.exon4;Parent=Chr4.gn142.rna1;
Chr4	EVM	CDS	9270104	9270214		+	1	ID=CDS.Chr4.gn142.rna1;Alias=cds.evm.model.HiC_scaffold_4_pilon.142;Parent=Chr4.gn142.rna1;
Chr4	EVM	exon	9270351	9270658		+		ID=exon5.Chr4.gn142.rna1;Alias=evm.model.HiC_scaffold_4_pilon.142.exon5;Parent=Chr4.gn142.rna1;
Chr4	EVM	CDS	9270351	9270658		+	1	ID=CDS.Chr4.gn142.rna1;Alias=cds.evm.model.HiC_scaffold_4_pilon.142;Parent=Chr4.gn142.rna1;
Chr4	EVM	exon	9274474	9274676		+		ID=exon6.Chr4.gn142.rna1;Alias=evm.model.HiC_scaffold_4_pilon.142.exon6;Parent=Chr4.gn142.rna1;
Chr4	EVM	CDS	9274474	9274676		+	2	ID=CDS.Chr4.gn142.rna1;Alias=cds.evm.model.HiC_scaffold_4_pilon.142;Parent=Chr4.gn142.rna1;
Chr4	EVM	exon	9282651	9282798		+		ID=exon7.Chr4.gn142.rna1;Alias=evm.model.HiC_scaffold_4_pilon.142.exon7;Parent=Chr4.gn142.rna1;
Chr4	EVM	CDS	9282651	9282798		+	0	ID=CDS.Chr4.gn142.rna1;Alias=cds.evm.model.HiC_scaffold_4_pilon.142;Parent=Chr4.gn142.rna1;
Chr4	EVM	exon	9284907	9285100		+		ID=exon8.Chr4.gn142.rna1;Alias=evm.model.HiC_scaffold_4_pilon.142.exon8;Parent=Chr4.gn142.rna1;
Chr4	EVM	CDS	9284907	9285100		+	2	ID=CDS.Chr4.gn142.rna1;Alias=cds.evm.model.HiC_scaffold_4_pilon.142;Parent=Chr4.gn142.rna1;
Chr4	EVM	exon	9292311	9292480		+		ID=exon9.Chr4.gn142.rna1;Alias=evm.model.HiC_scaffold_4_pilon.142.exon9;Parent=Chr4.gn142.rna1;
Chr4	EVM	CDS	9292311	9292480		+	0	ID=CDS.Chr4.gn142.rna1;Alias=cds.evm.model.HiC_scaffold_4_pilon.142;Parent=Chr4.gn142.rna1;
Chr4	EVM	exon	9292651	9292883		+		ID=exon10.Chr4.gn142.rna1;Alias=evm.model.HiC_scaffold_4_pilon.142.exon10;Parent=Chr4.gn142.rna1;
Chr4	EVM	CDS	9292651	9292883		+	1	ID=CDS.Chr4.gn142.rna1;Alias=cds.evm.model.HiC_scaffold_4_pilon.142;Parent=Chr4.gn142.rna1;
Chr4	EVM	exon	9297080	9297364		+		ID=exon11.Chr4.gn142.rna1;Alias=evm.model.HiC_scaffold_4_pilon.142.exon11;Parent=Chr4.gn142.rna1;
Chr4	EVM	CDS	9297080	9297364		+	2	ID=CDS.Chr4.gn142.rna1;Alias=cds.evm.model.HiC_scaffold_4_pilon.142;Parent=Chr4.gn142.rna1;
Chr4	EVM	exon	9297495	9297696		+		ID=exon12.Chr4.gn142.rna1;Alias=evm.model.HiC_scaffold_4_pilon.142.exon12;Parent=Chr4.gn142.rna1;
Chr4	EVM	CDS	9297495	9297696		+	2	ID=CDS.Chr4.gn142.rna1;Alias=cds.evm.model.HiC_scaffold_4_pilon.142;Parent=Chr4.gn142.rna1;
Chr4	EVM	exon	9310790	9310973		+		ID=exon13.Chr4.gn142.rna1;Alias=evm.model.HiC_scaffold_4_pilon.142.exon13;Parent=Chr4.gn142.rna1;
Chr4	EVM	CDS	9310790	9310973		+	1	ID=CDS.Chr4.gn142.rna1;Alias=cds.evm.model.HiC_scaffold_4_pilon.142;Parent=Chr4.gn142.rna1;
Chr4	EVM	exon	9320885	9321037		+		ID=exon14.Chr4.gn142.rna1;Alias=evm.model.HiC_scaffold_4_pilon.142.exon14;Parent=Chr4.gn142.rna1;
Chr4	EVM	CDS	9320885	9321037		+	0	ID=CDS.Chr4.gn142.rna1;Alias=cds.evm.model.HiC_scaffold_4_pilon.142;Parent=Chr4.gn142.rna1;
Chr4	EVM	exon	9322859	9323017		+		ID=exon15.Chr4.gn142.rna1;Alias=evm.model.HiC_scaffold_4_pilon.142.exon15;Parent=Chr4.gn142.rna1;
Chr4	EVM	CDS	9322859	9323017		+	0	ID=CDS.Chr4.gn142.rna1;Alias=cds.evm.model.HiC_scaffold_4_pilon.142;Parent=Chr4.gn142.rna1;
###
Chr4	EVM	gene	9334390	9335005		+		ID=Chr4.gn143;Alias=evm.TU.HiC_scaffold_4_pilon.143;Name=EVM%20prediction%20HiC_scaffold_4_pilon.143;
Chr4	EVM	mRNA	9334390	9335005		+		ID=Chr4.gn143.rna1;Alias=evm.model.HiC_scaffold_4_pilon.143;Parent=Chr4.gn143;Name=EVM%20prediction%20HiC_scaffold_4_pilon.143;;description=Similar to probable 39S ribosomal protein L23%2C mitochondrial [Sitophilus oryzae];Dbxref=InterPro:IPR012678,InterPro:IPR013025,PANTHER:PTHR12059,PFAM:PF00276,SUPERFAMILY:SSF54189;Ontology_term=GO:0003735,GO:0005840,GO:0006412;
Chr4	EVM	exon	9334390	9334403		+		ID=exon1.Chr4.gn143.rna1;Alias=evm.model.HiC_scaffold_4_pilon.143.exon1;Parent=Chr4.gn143.rna1;
Chr4	EVM	CDS	9334390	9334403		+	0	ID=CDS.Chr4.gn143.rna1;Alias=cds.evm.model.HiC_scaffold_4_pilon.143;Parent=Chr4.gn143.rna1;
Chr4	EVM	exon	9334458	9334737		+		ID=exon2.Chr4.gn143.rna1;Alias=evm.model.HiC_scaffold_4_pilon.143.exon2;Parent=Chr4.gn143.rna1;
Chr4	EVM	CDS	9334458	9334737		+	1	ID=CDS.Chr4.gn143.rna1;Alias=cds.evm.model.HiC_scaffold_4_pilon.143;Parent=Chr4.gn143.rna1;
Chr4	EVM	exon	9334847	9335005		+		ID=exon3.Chr4.gn143.rna1;Alias=evm.model.HiC_scaffold_4_pilon.143.exon3;Parent=Chr4.gn143.rna1;
Chr4	EVM	CDS	9334847	9335005		+	0	ID=CDS.Chr4.gn143.rna1;Alias=cds.evm.model.HiC_scaffold_4_pilon.143;Parent=Chr4.gn143.rna1;
###
Chr4	EVM	gene	9337916	9380840		+		ID=Chr4.gn144;Alias=evm.TU.HiC_scaffold_4_pilon.144;Name=EVM%20prediction%20HiC_scaffold_4_pilon.144;
Chr4	EVM	mRNA	9337916	9380840		+		ID=Chr4.gn144.rna1;Alias=evm.model.HiC_scaffold_4_pilon.144;Parent=Chr4.gn144;Name=EVM%20prediction%20HiC_scaffold_4_pilon.144;;description=Similar to Uncharacterized protein (Fragment) [Dendroctonus ponderosae];Dbxref=InterPro:IPR004344,InterPro:IPR027750,PANTHER:PTHR12241,PANTHER:PTHR12241:SF31,PFAM:PF03133,ProSiteProfiles:PS51221,SUPERFAMILY:SSF56059;Ontology_term=GO:0006464;
Chr4	EVM	exon	9337916	9338088		+		ID=exon1.Chr4.gn144.rna1;Alias=evm.model.HiC_scaffold_4_pilon.144.exon1;Parent=Chr4.gn144.rna1;
Chr4	EVM	CDS	9337916	9338088		+	0	ID=CDS.Chr4.gn144.rna1;Alias=cds.evm.model.HiC_scaffold_4_pilon.144;Parent=Chr4.gn144.rna1;
Chr4	EVM	exon	9338919	9339278		+		ID=exon2.Chr4.gn144.rna1;Alias=evm.model.HiC_scaffold_4_pilon.144.exon2;Parent=Chr4.gn144.rna1;
Chr4	EVM	CDS	9338919	9339278		+	1	ID=CDS.Chr4.gn144.rna1;Alias=cds.evm.model.HiC_scaffold_4_pilon.144;Parent=Chr4.gn144.rna1;
Chr4	EVM	exon	9340241	9340442		+		ID=exon3.Chr4.gn144.rna1;Alias=evm.model.HiC_scaffold_4_pilon.144.exon3;Parent=Chr4.gn144.rna1;
Chr4	EVM	CDS	9340241	9340442		+	1	ID=CDS.Chr4.gn144.rna1;Alias=cds.evm.model.HiC_scaffold_4_pilon.144;Parent=Chr4.gn144.rna1;
Chr4	EVM	exon	9346685	9346915		+		ID=exon4.Chr4.gn144.rna1;Alias=evm.model.HiC_scaffold_4_pilon.144.exon4;Parent=Chr4.gn144.rna1;
Chr4	EVM	CDS	9346685	9346915		+	0	ID=CDS.Chr4.gn144.rna1;Alias=cds.evm.model.HiC_scaffold_4_pilon.144;Parent=Chr4.gn144.rna1;
Chr4	EVM	exon	9371856	9371965		+		ID=exon5.Chr4.gn144.rna1;Alias=evm.model.HiC_scaffold_4_pilon.144.exon5;Parent=Chr4.gn144.rna1;
Chr4	EVM	CDS	9371856	9371965		+	0	ID=CDS.Chr4.gn144.rna1;Alias=cds.evm.model.HiC_scaffold_4_pilon.144;Parent=Chr4.gn144.rna1;
Chr4	EVM	exon	9380711	9380840		+		ID=exon6.Chr4.gn144.rna1;Alias=evm.model.HiC_scaffold_4_pilon.144.exon6;Parent=Chr4.gn144.rna1;
Chr4	EVM	CDS	9380711	9380840		+	1	ID=CDS.Chr4.gn144.rna1;Alias=cds.evm.model.HiC_scaffold_4_pilon.144;Parent=Chr4.gn144.rna1;
###
Chr4	EVM	gene	9409322	9439602		-		ID=Chr4.gn145;Alias=evm.TU.HiC_scaffold_4_pilon.145;Name=EVM%20prediction%20HiC_scaffold_4_pilon.145;
Chr4	EVM	mRNA	9409322	9439602		-		ID=Chr4.gn145.rna1;Alias=evm.model.HiC_scaffold_4_pilon.145;Parent=Chr4.gn145;Name=EVM%20prediction%20HiC_scaffold_4_pilon.145;;description=Similar to probable G-protein coupled receptor Mth-like 4 (LOC118272995)%2C mRNA [Spodoptera frugiperda];Dbxref=InterPro:IPR002656,InterPro:IPR006621,PANTHER:PTHR11161,PANTHER:PTHR11161:SF51,PFAM:PF01757,SMART:SM00703;
Chr4	EVM	exon	9439380	9439602		-		ID=exon1.Chr4.gn145.rna1;Alias=evm.model.HiC_scaffold_4_pilon.145.exon1;Parent=Chr4.gn145.rna1;
Chr4	EVM	CDS	9439380	9439602		-	0	ID=CDS.Chr4.gn145.rna1;Alias=cds.evm.model.HiC_scaffold_4_pilon.145;Parent=Chr4.gn145.rna1;
Chr4	EVM	exon	9431734	9431975		-		ID=exon2.Chr4.gn145.rna1;Alias=evm.model.HiC_scaffold_4_pilon.145.exon2;Parent=Chr4.gn145.rna1;
Chr4	EVM	CDS	9431734	9431975		-	2	ID=CDS.Chr4.gn145.rna1;Alias=cds.evm.model.HiC_scaffold_4_pilon.145;Parent=Chr4.gn145.rna1;
Chr4	EVM	exon	9426192	9426409		-		ID=exon3.Chr4.gn145.rna1;Alias=evm.model.HiC_scaffold_4_pilon.145.exon3;Parent=Chr4.gn145.rna1;
Chr4	EVM	CDS	9426192	9426409		-	0	ID=CDS.Chr4.gn145.rna1;Alias=cds.evm.model.HiC_scaffold_4_pilon.145;Parent=Chr4.gn145.rna1;
Chr4	EVM	exon	9422378	9422463		-		ID=exon4.Chr4.gn145.rna1;Alias=evm.model.HiC_scaffold_4_pilon.145.exon4;Parent=Chr4.gn145.rna1;
Chr4	EVM	CDS	9422378	9422463		-	1	ID=CDS.Chr4.gn145.rna1;Alias=cds.evm.model.HiC_scaffold_4_pilon.145;Parent=Chr4.gn145.rna1;
Chr4	EVM	exon	9415938	9416134		-		ID=exon5.Chr4.gn145.rna1;Alias=evm.model.HiC_scaffold_4_pilon.145.exon5;Parent=Chr4.gn145.rna1;
Chr4	EVM	CDS	9415938	9416134		-	2	ID=CDS.Chr4.gn145.rna1;Alias=cds.evm.model.HiC_scaffold_4_pilon.145;Parent=Chr4.gn145.rna1;
Chr4	EVM	exon	9412098	9412258		-		ID=exon6.Chr4.gn145.rna1;Alias=evm.model.HiC_scaffold_4_pilon.145.exon6;Parent=Chr4.gn145.rna1;
Chr4	EVM	CDS	9412098	9412258		-	0	ID=CDS.Chr4.gn145.rna1;Alias=cds.evm.model.HiC_scaffold_4_pilon.145;Parent=Chr4.gn145.rna1;
Chr4	EVM	exon	9410191	9410359		-		ID=exon7.Chr4.gn145.rna1;Alias=evm.model.HiC_scaffold_4_pilon.145.exon7;Parent=Chr4.gn145.rna1;
Chr4	EVM	CDS	9410191	9410359		-	1	ID=CDS.Chr4.gn145.rna1;Alias=cds.evm.model.HiC_scaffold_4_pilon.145;Parent=Chr4.gn145.rna1;
Chr4	EVM	exon	9409322	9409627		-		ID=exon8.Chr4.gn145.rna1;Alias=evm.model.HiC_scaffold_4_pilon.145.exon8;Parent=Chr4.gn145.rna1;
Chr4	EVM	CDS	9409322	9409627		-	0	ID=CDS.Chr4.gn145.rna1;Alias=cds.evm.model.HiC_scaffold_4_pilon.145;Parent=Chr4.gn145.rna1;
###
Chr4	EVM	gene	9464271	9488595		-		ID=Chr4.gn146;Alias=evm.TU.HiC_scaffold_4_pilon.146;Name=EVM%20prediction%20HiC_scaffold_4_pilon.146;
Chr4	EVM	mRNA	9464271	9488595		-		ID=Chr4.gn146.rna1;Alias=evm.model.HiC_scaffold_4_pilon.146;Parent=Chr4.gn146;Name=EVM%20prediction%20HiC_scaffold_4_pilon.146;;description=Similar to Bardet-Biedl syndrome 7 protein homolog [Dendroctonus ponderosae];Dbxref=InterPro:IPR029429,InterPro:IPR036322,PANTHER:PTHR16074,PFAM:PF14783,SUPERFAMILY:SSF50978;Ontology_term=GO:0005515;
Chr4	EVM	exon	9488501	9488595		-		ID=exon1.Chr4.gn146.rna1;Alias=evm.model.HiC_scaffold_4_pilon.146.exon1;Parent=Chr4.gn146.rna1;
Chr4	EVM	CDS	9488501	9488595		-	0	ID=CDS.Chr4.gn146.rna1;Alias=cds.evm.model.HiC_scaffold_4_pilon.146;Parent=Chr4.gn146.rna1;
Chr4	EVM	exon	9488304	9488433		-		ID=exon2.Chr4.gn146.rna1;Alias=evm.model.HiC_scaffold_4_pilon.146.exon2;Parent=Chr4.gn146.rna1;
Chr4	EVM	CDS	9488304	9488433		-	1	ID=CDS.Chr4.gn146.rna1;Alias=cds.evm.model.HiC_scaffold_4_pilon.146;Parent=Chr4.gn146.rna1;
Chr4	EVM	exon	9485783	9485970		-		ID=exon3.Chr4.gn146.rna1;Alias=evm.model.HiC_scaffold_4_pilon.146.exon3;Parent=Chr4.gn146.rna1;
Chr4	EVM	CDS	9485783	9485970		-	0	ID=CDS.Chr4.gn146.rna1;Alias=cds.evm.model.HiC_scaffold_4_pilon.146;Parent=Chr4.gn146.rna1;
Chr4	EVM	exon	9484113	9484302		-		ID=exon4.Chr4.gn146.rna1;Alias=evm.model.HiC_scaffold_4_pilon.146.exon4;Parent=Chr4.gn146.rna1;
Chr4	EVM	CDS	9484113	9484302		-	1	ID=CDS.Chr4.gn146.rna1;Alias=cds.evm.model.HiC_scaffold_4_pilon.146;Parent=Chr4.gn146.rna1;
Chr4	EVM	exon	9483568	9483758		-		ID=exon5.Chr4.gn146.rna1;Alias=evm.model.HiC_scaffold_4_pilon.146.exon5;Parent=Chr4.gn146.rna1;
Chr4	EVM	CDS	9483568	9483758		-	0	ID=CDS.Chr4.gn146.rna1;Alias=cds.evm.model.HiC_scaffold_4_pilon.146;Parent=Chr4.gn146.rna1;
Chr4	EVM	exon	9483009	9483171		-		ID=exon6.Chr4.gn146.rna1;Alias=evm.model.HiC_scaffold_4_pilon.146.exon6;Parent=Chr4.gn146.rna1;
Chr4	EVM	CDS	9483009	9483171		-	1	ID=CDS.Chr4.gn146.rna1;Alias=cds.evm.model.HiC_scaffold_4_pilon.146;Parent=Chr4.gn146.rna1;
Chr4	EVM	exon	9478577	9478723		-		ID=exon7.Chr4.gn146.rna1;Alias=evm.model.HiC_scaffold_4_pilon.146.exon7;Parent=Chr4.gn146.rna1;
Chr4	EVM	CDS	9478577	9478723		-	0	ID=CDS.Chr4.gn146.rna1;Alias=cds.evm.model.HiC_scaffold_4_pilon.146;Parent=Chr4.gn146.rna1;
Chr4	EVM	exon	9472247	9472452		-		ID=exon8.Chr4.gn146.rna1;Alias=evm.model.HiC_scaffold_4_pilon.146.exon8;Parent=Chr4.gn146.rna1;
Chr4	EVM	CDS	9472247	9472452		-	0	ID=CDS.Chr4.gn146.rna1;Alias=cds.evm.model.HiC_scaffold_4_pilon.146;Parent=Chr4.gn146.rna1;
Chr4	EVM	exon	9472025	9472189		-		ID=exon9.Chr4.gn146.rna1;Alias=evm.model.HiC_scaffold_4_pilon.146.exon9;Parent=Chr4.gn146.rna1;
Chr4	EVM	CDS	9472025	9472189		-	1	ID=CDS.Chr4.gn146.rna1;Alias=cds.evm.model.HiC_scaffold_4_pilon.146;Parent=Chr4.gn146.rna1;
Chr4	EVM	exon	9466712	9466821		-		ID=exon10.Chr4.gn146.rna1;Alias=evm.model.HiC_scaffold_4_pilon.146.exon10;Parent=Chr4.gn146.rna1;
Chr4	EVM	CDS	9466712	9466821		-	1	ID=CDS.Chr4.gn146.rna1;Alias=cds.evm.model.HiC_scaffold_4_pilon.146;Parent=Chr4.gn146.rna1;
Chr4	EVM	exon	9464271	9464644		-		ID=exon11.Chr4.gn146.rna1;Alias=evm.model.HiC_scaffold_4_pilon.146.exon11;Parent=Chr4.gn146.rna1;
Chr4	EVM	CDS	9464271	9464644		-	2	ID=CDS.Chr4.gn146.rna1;Alias=cds.evm.model.HiC_scaffold_4_pilon.146;Parent=Chr4.gn146.rna1;
###
Chr4	EVM	gene	9502555	9555663		+		ID=Chr4.gn147;Alias=evm.TU.HiC_scaffold_4_pilon.147;Name=EVM%20prediction%20HiC_scaffold_4_pilon.147;
Chr4	EVM	mRNA	9502555	9555663		+		ID=Chr4.gn147.rna1;Alias=evm.model.HiC_scaffold_4_pilon.147;Parent=Chr4.gn147;Name=EVM%20prediction%20HiC_scaffold_4_pilon.147;;description=Similar to general transcription factor II-I repeat domain-containing protein 2A-like (LOC114346877)%2C mRNA [Diabrotica virgifera virgifera];Dbxref=CDD:cd07414,InterPro:IPR004843,InterPro:IPR006186,InterPro:IPR029052,InterPro:IPR031675,PANTHER:PTHR11668,PANT…
Chr4	EVM	exon	9502555	9502606		+		ID=exon1.Chr4.gn147.rna1;Alias=evm.model.HiC_scaffold_4_pilon.147.exon1;Parent=Chr4.gn147.rna1;
Chr4	EVM	CDS	9502555	9502606		+	0	ID=CDS.Chr4.gn147.rna1;Alias=cds.evm.model.HiC_scaffold_4_pilon.147;Parent=Chr4.gn147.rna1;
Chr4	EVM	exon	9526811	9526942		+		ID=exon2.Chr4.gn147.rna1;Alias=evm.model.HiC_scaffold_4_pilon.147.exon2;Parent=Chr4.gn147.rna1;
Chr4	EVM	CDS	9526811	9526942		+	2	ID=CDS.Chr4.gn147.rna1;Alias=cds.evm.model.HiC_scaffold_4_pilon.147;Parent=Chr4.gn147.rna1;
Chr4	EVM	exon	9537134	9537341		+		ID=exon3.Chr4.gn147.rna1;Alias=evm.model.HiC_scaffold_4_pilon.147.exon3;Parent=Chr4.gn147.rna1;
Chr4	EVM	CDS	9537134	9537341		+	2	ID=CDS.Chr4.gn147.rna1;Alias=cds.evm.model.HiC_scaffold_4_pilon.147;Parent=Chr4.gn147.rna1;
Chr4	EVM	exon	9541540	9541739		+		ID=exon4.Chr4.gn147.rna1;Alias=evm.model.HiC_scaffold_4_pilon.147.exon4;Parent=Chr4.gn147.rna1;
Chr4	EVM	CDS	9541540	9541739		+	1	ID=CDS.Chr4.gn147.rna1;Alias=cds.evm.model.HiC_scaffold_4_pilon.147;Parent=Chr4.gn147.rna1;
Chr4	EVM	exon	9548191	9548477		+		ID=exon5.Chr4.gn147.rna1;Alias=evm.model.HiC_scaffold_4_pilon.147.exon5;Parent=Chr4.gn147.rna1;
Chr4	EVM	CDS	9548191	9548477		+	2	ID=CDS.Chr4.gn147.rna1;Alias=cds.evm.model.HiC_scaffold_4_pilon.147;Parent=Chr4.gn147.rna1;
Chr4	EVM	exon	9555562	9555663		+		ID=exon6.Chr4.gn147.rna1;Alias=evm.model.HiC_scaffold_4_pilon.147.exon6;Parent=Chr4.gn147.rna1;
Chr4	EVM	CDS	9555562	9555663		+	0	ID=CDS.Chr4.gn147.rna1;Alias=cds.evm.model.HiC_scaffold_4_pilon.147;Parent=Chr4.gn147.rna1;
###
Chr4	EVM	gene	9577523	9612269		-		ID=Chr4.gn148;Alias=evm.TU.HiC_scaffold_4_pilon.148;Name=EVM%20prediction%20HiC_scaffold_4_pilon.148;
Chr4	EVM	mRNA	9577523	9612269		-		ID=Chr4.gn148.rna1;Alias=evm.model.HiC_scaffold_4_pilon.148;Parent=Chr4.gn148;Name=EVM%20prediction%20HiC_scaffold_4_pilon.148;;description=Similar to FK506-binding protein 59 [Anoplophora glabripennis];Dbxref=InterPro:IPR001179,InterPro:IPR011990,InterPro:IPR019734,PANTHER:PTHR10516,PANTHER:PTHR10516:SF431,PFAM:PF00254,PFAM:PF13181,ProSiteProfiles:PS50005,ProSiteProfiles:PS50059,SMART:SM00028,SU…
Chr4	EVM	exon	9612254	9612269		-		ID=exon1.Chr4.gn148.rna1;Alias=evm.model.HiC_scaffold_4_pilon.148.exon1;Parent=Chr4.gn148.rna1;
Chr4	EVM	CDS	9612254	9612269		-	0	ID=CDS.Chr4.gn148.rna1;Alias=cds.evm.model.HiC_scaffold_4_pilon.148;Parent=Chr4.gn148.rna1;
Chr4	EVM	exon	9611822	9611832		-		ID=exon2.Chr4.gn148.rna1;Alias=evm.model.HiC_scaffold_4_pilon.148.exon2;Parent=Chr4.gn148.rna1;
Chr4	EVM	CDS	9611822	9611832		-	2	ID=CDS.Chr4.gn148.rna1;Alias=cds.evm.model.HiC_scaffold_4_pilon.148;Parent=Chr4.gn148.rna1;
Chr4	EVM	exon	9603170	9603389		-		ID=exon3.Chr4.gn148.rna1;Alias=evm.model.HiC_scaffold_4_pilon.148.exon3;Parent=Chr4.gn148.rna1;
Chr4	EVM	CDS	9603170	9603389		-	0	ID=CDS.Chr4.gn148.rna1;Alias=cds.evm.model.HiC_scaffold_4_pilon.148;Parent=Chr4.gn148.rna1;
Chr4	EVM	exon	9592980	9593122		-		ID=exon4.Chr4.gn148.rna1;Alias=evm.model.HiC_scaffold_4_pilon.148.exon4;Parent=Chr4.gn148.rna1;
Chr4	EVM	CDS	9592980	9593122		-	2	ID=CDS.Chr4.gn148.rna1;Alias=cds.evm.model.HiC_scaffold_4_pilon.148;Parent=Chr4.gn148.rna1;
Chr4	EVM	exon	9588714	9588837		-		ID=exon5.Chr4.gn148.rna1;Alias=evm.model.HiC_scaffold_4_pilon.148.exon5;Parent=Chr4.gn148.rna1;
Chr4	EVM	CDS	9588714	9588837		-	0	ID=CDS.Chr4.gn148.rna1;Alias=cds.evm.model.HiC_scaffold_4_pilon.148;Parent=Chr4.gn148.rna1;
Chr4	EVM	exon	9582419	9582817		-		ID=exon6.Chr4.gn148.rna1;Alias=evm.model.HiC_scaffold_4_pilon.148.exon6;Parent=Chr4.gn148.rna1;
Chr4	EVM	CDS	9582419	9582817		-	2	ID=CDS.Chr4.gn148.rna1;Alias=cds.evm.model.HiC_scaffold_4_pilon.148;Parent=Chr4.gn148.rna1;
Chr4	EVM	exon	9577776	9578134		-		ID=exon7.Chr4.gn148.rna1;Alias=evm.model.HiC_scaffold_4_pilon.148.exon7;Parent=Chr4.gn148.rna1;
Chr4	EVM	CDS	9577776	9578134		-	2	ID=CDS.Chr4.gn148.rna1;Alias=cds.evm.model.HiC_scaffold_4_pilon.148;Parent=Chr4.gn148.rna1;
Chr4	EVM	exon	9577523	9577675		-		ID=exon8.Chr4.gn148.rna1;Alias=evm.model.HiC_scaffold_4_pilon.148.exon8;Parent=Chr4.gn148.rna1;
Chr4	EVM	CDS	9577523	9577675		-	0	ID=CDS.Chr4.gn148.rna1;Alias=cds.evm.model.HiC_scaffold_4_pilon.148;Parent=Chr4.gn148.rna1;
###
Chr4	EVM	gene	9613343	9714025		+		ID=Chr4.gn149;Alias=evm.TU.HiC_scaffold_4_pilon.149;Name=EVM%20prediction%20HiC_scaffold_4_pilon.149;
Chr4	EVM	mRNA	9613343	9714025		+		ID=Chr4.gn149.rna1;Alias=evm.model.HiC_scaffold_4_pilon.149;Parent=Chr4.gn149;Name=EVM%20prediction%20HiC_scaffold_4_pilon.149;;description=Similar to GIGYF family protein CG11148 isoform X1 [Sitophilus oryzae];Dbxref=CDD:cd00072,InterPro:IPR003169,InterPro:IPR035445,PANTHER:PTHR14445,PANTHER:PTHR14445:SF36,PFAM:PF02213,ProSiteProfiles:PS50829,SMART:SM00444,SUPERFAMILY:SSF55277;Ontology_term=GO:0…
Chr4	EVM	exon	9613343	9613428		+		ID=exon1.Chr4.gn149.rna1;Alias=evm.model.HiC_scaffold_4_pilon.149.exon1;Parent=Chr4.gn149.rna1;
Chr4	EVM	CDS	9613343	9613428		+	0	ID=CDS.Chr4.gn149.rna1;Alias=cds.evm.model.HiC_scaffold_4_pilon.149;Parent=Chr4.gn149.rna1;
Chr4	EVM	exon	9614018	9614125		+		ID=exon2.Chr4.gn149.rna1;Alias=evm.model.HiC_scaffold_4_pilon.149.exon2;Parent=Chr4.gn149.rna1;
Chr4	EVM	CDS	9614018	9614125		+	1	ID=CDS.Chr4.gn149.rna1;Alias=cds.evm.model.HiC_scaffold_4_pilon.149;Parent=Chr4.gn149.rna1;
Chr4	EVM	exon	9620848	9620980		+		ID=exon3.Chr4.gn149.rna1;Alias=evm.model.HiC_scaffold_4_pilon.149.exon3;Parent=Chr4.gn149.rna1;
Chr4	EVM	CDS	9620848	9620980		+	1	ID=CDS.Chr4.gn149.rna1;Alias=cds.evm.model.HiC_scaffold_4_pilon.149;Parent=Chr4.gn149.rna1;
Chr4	EVM	exon	9631684	9631759		+		ID=exon4.Chr4.gn149.rna1;Alias=evm.model.HiC_scaffold_4_pilon.149.exon4;Parent=Chr4.gn149.rna1;
Chr4	EVM	CDS	9631684	9631759		+	0	ID=CDS.Chr4.gn149.rna1;Alias=cds.evm.model.HiC_scaffold_4_pilon.149;Parent=Chr4.gn149.rna1;
Chr4	EVM	exon	9631837	9631992		+		ID=exon5.Chr4.gn149.rna1;Alias=evm.model.HiC_scaffold_4_pilon.149.exon5;Parent=Chr4.gn149.rna1;
Chr4	EVM	CDS	9631837	9631992		+	2	ID=CDS.Chr4.gn149.rna1;Alias=cds.evm.model.HiC_scaffold_4_pilon.149;Parent=Chr4.gn149.rna1;
Chr4	EVM	exon	9632307	9632530		+		ID=exon6.Chr4.gn149.rna1;Alias=evm.model.HiC_scaffold_4_pilon.149.exon6;Parent=Chr4.gn149.rna1;
Chr4	EVM	CDS	9632307	9632530		+	2	ID=CDS.Chr4.gn149.rna1;Alias=cds.evm.model.HiC_scaffold_4_pilon.149;Parent=Chr4.gn149.rna1;
Chr4	EVM	exon	9637728	9637871		+		ID=exon7.Chr4.gn149.rna1;Alias=evm.model.HiC_scaffold_4_pilon.149.exon7;Parent=Chr4.gn149.rna1;
Chr4	EVM	CDS	9637728	9637871		+	0	ID=CDS.Chr4.gn149.rna1;Alias=cds.evm.model.HiC_scaffold_4_pilon.149;Parent=Chr4.gn149.rna1;
Chr4	EVM	exon	9644621	9644817		+		ID=exon8.Chr4.gn149.rna1;Alias=evm.model.HiC_scaffold_4_pilon.149.exon8;Parent=Chr4.gn149.rna1;
Chr4	EVM	CDS	9644621	9644817		+	0	ID=CDS.Chr4.gn149.rna1;Alias=cds.evm.model.HiC_scaffold_4_pilon.149;Parent=Chr4.gn149.rna1;
Chr4	EVM	exon	9652735	9652912		+		ID=exon9.Chr4.gn149.rna1;Alias=evm.model.HiC_scaffold_4_pilon.149.exon9;Parent=Chr4.gn149.rna1;
Chr4	EVM	CDS	9652735	9652912		+	1	ID=CDS.Chr4.gn149.rna1;Alias=cds.evm.model.HiC_scaffold_4_pilon.149;Parent=Chr4.gn149.rna1;
Chr4	EVM	exon	9655636	9655796		+		ID=exon10.Chr4.gn149.rna1;Alias=evm.model.HiC_scaffold_4_pilon.149.exon10;Parent=Chr4.gn149.rna1;
Chr4	EVM	CDS	9655636	9655796		+	0	ID=CDS.Chr4.gn149.rna1;Alias=cds.evm.model.HiC_scaffold_4_pilon.149;Parent=Chr4.gn149.rna1;
Chr4	EVM	exon	9659336	9659522		+		ID=exon11.Chr4.gn149.rna1;Alias=evm.model.HiC_scaffold_4_pilon.149.exon11;Parent=Chr4.gn149.rna1;
Chr4	EVM	CDS	9659336	9659522		+	1	ID=CDS.Chr4.gn149.rna1;Alias=cds.evm.model.HiC_scaffold_4_pilon.149;Parent=Chr4.gn149.rna1;
Chr4	EVM	exon	9662633	9662719		+		ID=exon12.Chr4.gn149.rna1;Alias=evm.model.HiC_scaffold_4_pilon.149.exon12;Parent=Chr4.gn149.rna1;
Chr4	EVM	CDS	9662633	9662719		+	0	ID=CDS.Chr4.gn149.rna1;Alias=cds.evm.model.HiC_scaffold_4_pilon.149;Parent=Chr4.gn149.rna1;
Chr4	EVM	exon	9667049	9667277		+		ID=exon13.Chr4.gn149.rna1;Alias=evm.model.HiC_scaffold_4_pilon.149.exon13;Parent=Chr4.gn149.rna1;
Chr4	EVM	CDS	9667049	9667277		+	0	ID=CDS.Chr4.gn149.rna1;Alias=cds.evm.model.HiC_scaffold_4_pilon.149;Parent=Chr4.gn149.rna1;
Chr4	EVM	exon	9676188	9676339		+		ID=exon14.Chr4.gn149.rna1;Alias=evm.model.HiC_scaffold_4_pilon.149.exon14;Parent=Chr4.gn149.rna1;
Chr4	EVM	CDS	9676188	9676339		+	2	ID=CDS.Chr4.gn149.rna1;Alias=cds.evm.model.HiC_scaffold_4_pilon.149;Parent=Chr4.gn149.rna1;
Chr4	EVM	exon	9678332	9678475		+		ID=exon15.Chr4.gn149.rna1;Alias=evm.model.HiC_scaffold_4_pilon.149.exon15;Parent=Chr4.gn149.rna1;
Chr4	EVM	CDS	9678332	9678475		+	0	ID=CDS.Chr4.gn149.rna1;Alias=cds.evm.model.HiC_scaffold_4_pilon.149;Parent=Chr4.gn149.rna1;
Chr4	EVM	exon	9680009	9680194		+		ID=exon16.Chr4.gn149.rna1;Alias=evm.model.HiC_scaffold_4_pilon.149.exon16;Parent=Chr4.gn149.rna1;
Chr4	EVM	CDS	9680009	9680194		+	0	ID=CDS.Chr4.gn149.rna1;Alias=cds.evm.model.HiC_scaffold_4_pilon.149;Parent=Chr4.gn149.rna1;
Chr4	EVM	exon	9682946	9683117		+		ID=exon17.Chr4.gn149.rna1;Alias=evm.model.HiC_scaffold_4_pilon.149.exon17;Parent=Chr4.gn149.rna1;
Chr4	EVM	CDS	9682946	9683117		+	0	ID=CDS.Chr4.gn149.rna1;Alias=cds.evm.model.HiC_scaffold_4_pilon.149;Parent=Chr4.gn149.rna1;
Chr4	EVM	exon	9683542	9683709		+		ID=exon18.Chr4.gn149.rna1;Alias=evm.model.HiC_scaffold_4_pilon.149.exon18;Parent=Chr4.gn149.rna1;
Chr4	EVM	CDS	9683542	9683709		+	2	ID=CDS.Chr4.gn149.rna1;Alias=cds.evm.model.HiC_scaffold_4_pilon.149;Parent=Chr4.gn149.rna1;
Chr4	EVM	exon	9683763	9683815		+		ID=exon19.Chr4.gn149.rna1;Alias=evm.model.HiC_scaffold_4_pilon.149.exon19;Parent=Chr4.gn149.rna1;
Chr4	EVM	CDS	9683763	9683815		+	2	ID=CDS.Chr4.gn149.rna1;Alias=cds.evm.model.HiC_scaffold_4_pilon.149;Parent=Chr4.gn149.rna1;
Chr4	EVM	exon	9688455	9688604		+		ID=exon20.Chr4.gn149.rna1;Alias=evm.model.HiC_scaffold_4_pilon.149.exon20;Parent=Chr4.gn149.rna1;
Chr4	EVM	CDS	9688455	9688604		+	0	ID=CDS.Chr4.gn149.rna1;Alias=cds.evm.model.HiC_scaffold_4_pilon.149;Parent=Chr4.gn149.rna1;
Chr4	EVM	exon	9692993	9693247		+		ID=exon21.Chr4.gn149.rna1;Alias=evm.model.HiC_scaffold_4_pilon.149.exon21;Parent=Chr4.gn149.rna1;
Chr4	EVM	CDS	9692993	9693247		+	0	ID=CDS.Chr4.gn149.rna1;Alias=cds.evm.model.HiC_scaffold_4_pilon.149;Parent=Chr4.gn149.rna1;
Chr4	EVM	exon	9693944	9694094		+		ID=exon22.Chr4.gn149.rna1;Alias=evm.model.HiC_scaffold_4_pilon.149.exon22;Parent=Chr4.gn149.rna1;
Chr4	EVM	CDS	9693944	9694094		+	0	ID=CDS.Chr4.gn149.rna1;Alias=cds.evm.model.HiC_scaffold_4_pilon.149;Parent=Chr4.gn149.rna1;
Chr4	EVM	exon	9703312	9703371		+		ID=exon23.Chr4.gn149.rna1;Alias=evm.model.HiC_scaffold_4_pilon.149.exon23;Parent=Chr4.gn149.rna1;
Chr4	EVM	CDS	9703312	9703371		+	2	ID=CDS.Chr4.gn149.rna1;Alias=cds.evm.model.HiC_scaffold_4_pilon.149;Parent=Chr4.gn149.rna1;
Chr4	EVM	exon	9703470	9703543		+		ID=exon24.Chr4.gn149.rna1;Alias=evm.model.HiC_scaffold_4_pilon.149.exon24;Parent=Chr4.gn149.rna1;
Chr4	EVM	CDS	9703470	9703543		+	2	ID=CDS.Chr4.gn149.rna1;Alias=cds.evm.model.HiC_scaffold_4_pilon.149;Parent=Chr4.gn149.rna1;
Chr4	EVM	exon	9713900	9714025		+		ID=exon25.Chr4.gn149.rna1;Alias=evm.model.HiC_scaffold_4_pilon.149.exon25;Parent=Chr4.gn149.rna1;
Chr4	EVM	CDS	9713900	9714025		+	0	ID=CDS.Chr4.gn149.rna1;Alias=cds.evm.model.HiC_scaffold_4_pilon.149;Parent=Chr4.gn149.rna1;
###
Chr4	EVM	gene	9719275	9721132		-		ID=Chr4.gn150;Alias=evm.TU.HiC_scaffold_4_pilon.150;Name=EVM%20prediction%20HiC_scaffold_4_pilon.150;
Chr4	EVM	mRNA	9719275	9721132		-		ID=Chr4.gn150.rna1;Alias=evm.model.HiC_scaffold_4_pilon.150;Parent=Chr4.gn150;Name=EVM%20prediction%20HiC_scaffold_4_pilon.150;;description=Similar to serine--tRNA synthetase-like protein Slimp isoform X1 [Sitophilus oryzae];Dbxref=InterPro:IPR002314,InterPro:IPR002317,InterPro:IPR003604,InterPro:IPR006195,InterPro:IPR010978,InterPro:IPR013087,InterPro:IPR022755,InterPro:IPR036236,PANTHER:PTHR117…
Chr4	EVM	exon	9721043	9721132		-		ID=exon1.Chr4.gn150.rna1;Alias=evm.model.HiC_scaffold_4_pilon.150.exon1;Parent=Chr4.gn150.rna1;
Chr4	EVM	CDS	9721043	9721132		-	0	ID=CDS.Chr4.gn150.rna1;Alias=cds.evm.model.HiC_scaffold_4_pilon.150;Parent=Chr4.gn150.rna1;
Chr4	EVM	exon	9720727	9720955		-		ID=exon2.Chr4.gn150.rna1;Alias=evm.model.HiC_scaffold_4_pilon.150.exon2;Parent=Chr4.gn150.rna1;
Chr4	EVM	CDS	9720727	9720955		-	0	ID=CDS.Chr4.gn150.rna1;Alias=cds.evm.model.HiC_scaffold_4_pilon.150;Parent=Chr4.gn150.rna1;
Chr4	EVM	exon	9719275	9720569		-		ID=exon3.Chr4.gn150.rna1;Alias=evm.model.HiC_scaffold_4_pilon.150.exon3;Parent=Chr4.gn150.rna1;
Chr4	EVM	CDS	9719275	9720569		-	2	ID=CDS.Chr4.gn150.rna1;Alias=cds.evm.model.HiC_scaffold_4_pilon.150;Parent=Chr4.gn150.rna1;
###
Chr4	EVM	gene	9819535	9937870		+		ID=Chr4.gn152;Alias=evm.TU.HiC_scaffold_4_pilon.152;Name=EVM%20prediction%20HiC_scaffold_4_pilon.152;
Chr4	EVM	mRNA	9819535	9937870		+		ID=Chr4.gn152.rna1;Alias=evm.model.HiC_scaffold_4_pilon.152;Parent=Chr4.gn152;Name=EVM%20prediction%20HiC_scaffold_4_pilon.152;;description=Similar to AT-rich interactive domain-containing protein 2 isoform X1 [Sitophilus oryzae];Dbxref=InterPro:IPR003150,InterPro:IPR016024,PANTHER:PTHR22970,PFAM:PF02257,ProSiteProfiles:PS51526,SUPERFAMILY:SSF48371;Ontology_term=GO:0003677,GO:0006355;
Chr4	EVM	exon	9819535	9819574		+		ID=exon1.Chr4.gn152.rna1;Alias=evm.model.HiC_scaffold_4_pilon.152.exon1;Parent=Chr4.gn152.rna1;
Chr4	EVM	CDS	9819535	9819574		+	0	ID=CDS.Chr4.gn152.rna1;Alias=cds.evm.model.HiC_scaffold_4_pilon.152;Parent=Chr4.gn152.rna1;
Chr4	EVM	exon	9820862	9821080		+		ID=exon2.Chr4.gn152.rna1;Alias=evm.model.HiC_scaffold_4_pilon.152.exon2;Parent=Chr4.gn152.rna1;
Chr4	EVM	CDS	9820862	9821080		+	2	ID=CDS.Chr4.gn152.rna1;Alias=cds.evm.model.HiC_scaffold_4_pilon.152;Parent=Chr4.gn152.rna1;
Chr4	EVM	exon	9828686	9828943		+		ID=exon3.Chr4.gn152.rna1;Alias=evm.model.HiC_scaffold_4_pilon.152.exon3;Parent=Chr4.gn152.rna1;
Chr4	EVM	CDS	9828686	9828943		+	2	ID=CDS.Chr4.gn152.rna1;Alias=cds.evm.model.HiC_scaffold_4_pilon.152;Parent=Chr4.gn152.rna1;
Chr4	EVM	exon	9829041	9829904		+		ID=exon4.Chr4.gn152.rna1;Alias=evm.model.HiC_scaffold_4_pilon.152.exon4;Parent=Chr4.gn152.rna1;
Chr4	EVM	CDS	9829041	9829904		+	2	ID=CDS.Chr4.gn152.rna1;Alias=cds.evm.model.HiC_scaffold_4_pilon.152;Parent=Chr4.gn152.rna1;
Chr4	EVM	exon	9843155	9843380		+		ID=exon5.Chr4.gn152.rna1;Alias=evm.model.HiC_scaffold_4_pilon.152.exon5;Parent=Chr4.gn152.rna1;
Chr4	EVM	CDS	9843155	9843380		+	2	ID=CDS.Chr4.gn152.rna1;Alias=cds.evm.model.HiC_scaffold_4_pilon.152;Parent=Chr4.gn152.rna1;
Chr4	EVM	exon	9848822	9848920		+		ID=exon6.Chr4.gn152.rna1;Alias=evm.model.HiC_scaffold_4_pilon.152.exon6;Parent=Chr4.gn152.rna1;
Chr4	EVM	CDS	9848822	9848920		+	1	ID=CDS.Chr4.gn152.rna1;Alias=cds.evm.model.HiC_scaffold_4_pilon.152;Parent=Chr4.gn152.rna1;
Chr4	EVM	exon	9859018	9859411		+		ID=exon7.Chr4.gn152.rna1;Alias=evm.model.HiC_scaffold_4_pilon.152.exon7;Parent=Chr4.gn152.rna1;
Chr4	EVM	CDS	9859018	9859411		+	1	ID=CDS.Chr4.gn152.rna1;Alias=cds.evm.model.HiC_scaffold_4_pilon.152;Parent=Chr4.gn152.rna1;
Chr4	EVM	exon	9882988	9883254		+		ID=exon8.Chr4.gn152.rna1;Alias=evm.model.HiC_scaffold_4_pilon.152.exon8;Parent=Chr4.gn152.rna1;
Chr4	EVM	CDS	9882988	9883254		+	0	ID=CDS.Chr4.gn152.rna1;Alias=cds.evm.model.HiC_scaffold_4_pilon.152;Parent=Chr4.gn152.rna1;
Chr4	EVM	exon	9897699	9898101		+		ID=exon9.Chr4.gn152.rna1;Alias=evm.model.HiC_scaffold_4_pilon.152.exon9;Parent=Chr4.gn152.rna1;
Chr4	EVM	CDS	9897699	9898101		+	0	ID=CDS.Chr4.gn152.rna1;Alias=cds.evm.model.HiC_scaffold_4_pilon.152;Parent=Chr4.gn152.rna1;
Chr4	EVM	exon	9899502	9900209		+		ID=exon10.Chr4.gn152.rna1;Alias=evm.model.HiC_scaffold_4_pilon.152.exon10;Parent=Chr4.gn152.rna1;
Chr4	EVM	CDS	9899502	9900209		+	2	ID=CDS.Chr4.gn152.rna1;Alias=cds.evm.model.HiC_scaffold_4_pilon.152;Parent=Chr4.gn152.rna1;
Chr4	EVM	exon	9903501	9903695		+		ID=exon11.Chr4.gn152.rna1;Alias=evm.model.HiC_scaffold_4_pilon.152.exon11;Parent=Chr4.gn152.rna1;
Chr4	EVM	CDS	9903501	9903695		+	2	ID=CDS.Chr4.gn152.rna1;Alias=cds.evm.model.HiC_scaffold_4_pilon.152;Parent=Chr4.gn152.rna1;
Chr4	EVM	exon	9906362	9906579		+		ID=exon12.Chr4.gn152.rna1;Alias=evm.model.HiC_scaffold_4_pilon.152.exon12;Parent=Chr4.gn152.rna1;
Chr4	EVM	CDS	9906362	9906579		+	2	ID=CDS.Chr4.gn152.rna1;Alias=cds.evm.model.HiC_scaffold_4_pilon.152;Parent=Chr4.gn152.rna1;
Chr4	EVM	exon	9914283	9914476		+		ID=exon13.Chr4.gn152.rna1;Alias=evm.model.HiC_scaffold_4_pilon.152.exon13;Parent=Chr4.gn152.rna1;
Chr4	EVM	CDS	9914283	9914476		+	0	ID=CDS.Chr4.gn152.rna1;Alias=cds.evm.model.HiC_scaffold_4_pilon.152;Parent=Chr4.gn152.rna1;
Chr4	EVM	exon	9917247	9917412		+		ID=exon14.Chr4.gn152.rna1;Alias=evm.model.HiC_scaffold_4_pilon.152.exon14;Parent=Chr4.gn152.rna1;
Chr4	EVM	CDS	9917247	9917412		+	1	ID=CDS.Chr4.gn152.rna1;Alias=cds.evm.model.HiC_scaffold_4_pilon.152;Parent=Chr4.gn152.rna1;
Chr4	EVM	exon	9917634	9917795		+		ID=exon15.Chr4.gn152.rna1;Alias=evm.model.HiC_scaffold_4_pilon.152.exon15;Parent=Chr4.gn152.rna1;
Chr4	EVM	CDS	9917634	9917795		+	0	ID=CDS.Chr4.gn152.rna1;Alias=cds.evm.model.HiC_scaffold_4_pilon.152;Parent=Chr4.gn152.rna1;
Chr4	EVM	exon	9920880	9920942		+		ID=exon16.Chr4.gn152.rna1;Alias=evm.model.HiC_scaffold_4_pilon.152.exon16;Parent=Chr4.gn152.rna1;
Chr4	EVM	CDS	9920880	9920942		+	0	ID=CDS.Chr4.gn152.rna1;Alias=cds.evm.model.HiC_scaffold_4_pilon.152;Parent=Chr4.gn152.rna1;
Chr4	EVM	exon	9933638	9933729		+		ID=exon17.Chr4.gn152.rna1;Alias=evm.model.HiC_scaffold_4_pilon.152.exon17;Parent=Chr4.gn152.rna1;
Chr4	EVM	CDS	9933638	9933729		+	0	ID=CDS.Chr4.gn152.rna1;Alias=cds.evm.model.HiC_scaffold_4_pilon.152;Parent=Chr4.gn152.rna1;
Chr4	EVM	exon	9937756	9937870		+		ID=exon18.Chr4.gn152.rna1;Alias=evm.model.HiC_scaffold_4_pilon.152.exon18;Parent=Chr4.gn152.rna1;
Chr4	EVM	CDS	9937756	9937870		+	1	ID=CDS.Chr4.gn152.rna1;Alias=cds.evm.model.HiC_scaffold_4_pilon.152;Parent=Chr4.gn152.rna1;
###
Chr4	EVM	gene	9954776	9981898		-		ID=Chr4.gn154;Alias=evm.TU.HiC_scaffold_4_pilon.154;Name=EVM%20prediction%20HiC_scaffold_4_pilon.154;
Chr4	EVM	mRNA	9954776	9981898		-		ID=Chr4.gn154.rna1;Alias=evm.model.HiC_scaffold_4_pilon.154;Parent=Chr4.gn154;Name=EVM%20prediction%20HiC_scaffold_4_pilon.154;;description=Similar to mitochondrial import receptor subunit TOM70 [Anoplophora glabripennis];Dbxref=InterPro:IPR011990,InterPro:IPR019734,PANTHER:PTHR44858,PANTHER:PTHR44858:SF4,PFAM:PF13432,ProSiteProfiles:PS50005,ProSiteProfiles:PS50293,SMART:SM00028,SUPERFAMILY:SSF48…
Chr4	EVM	exon	9981489	9981898		-		ID=exon1.Chr4.gn154.rna1;Alias=evm.model.HiC_scaffold_4_pilon.154.exon1;Parent=Chr4.gn154.rna1;
Chr4	EVM	CDS	9981489	9981898		-	0	ID=CDS.Chr4.gn154.rna1;Alias=cds.evm.model.HiC_scaffold_4_pilon.154;Parent=Chr4.gn154.rna1;
Chr4	EVM	exon	9980292	9980575		-		ID=exon2.Chr4.gn154.rna1;Alias=evm.model.HiC_scaffold_4_pilon.154.exon2;Parent=Chr4.gn154.rna1;
Chr4	EVM	CDS	9980292	9980575		-	1	ID=CDS.Chr4.gn154.rna1;Alias=cds.evm.model.HiC_scaffold_4_pilon.154;Parent=Chr4.gn154.rna1;
Chr4	EVM	exon	9973071	9973395		-		ID=exon3.Chr4.gn154.rna1;Alias=evm.model.HiC_scaffold_4_pilon.154.exon3;Parent=Chr4.gn154.rna1;
Chr4	EVM	CDS	9973071	9973395		-	2	ID=CDS.Chr4.gn154.rna1;Alias=cds.evm.model.HiC_scaffold_4_pilon.154;Parent=Chr4.gn154.rna1;
Chr4	EVM	exon	9959697	9959928		-		ID=exon4.Chr4.gn154.rna1;Alias=evm.model.HiC_scaffold_4_pilon.154.exon4;Parent=Chr4.gn154.rna1;
Chr4	EVM	CDS	9959697	9959928		-	1	ID=CDS.Chr4.gn154.rna1;Alias=cds.evm.model.HiC_scaffold_4_pilon.154;Parent=Chr4.gn154.rna1;
Chr4	EVM	exon	9956291	9956511		-		ID=exon5.Chr4.gn154.rna1;Alias=evm.model.HiC_scaffold_4_pilon.154.exon5;Parent=Chr4.gn154.rna1;
Chr4	EVM	CDS	9956291	9956511		-	0	ID=CDS.Chr4.gn154.rna1;Alias=cds.evm.model.HiC_scaffold_4_pilon.154;Parent=Chr4.gn154.rna1;
Chr4	EVM	exon	9954776	9954941		-		ID=exon6.Chr4.gn154.rna1;Alias=evm.model.HiC_scaffold_4_pilon.154.exon6;Parent=Chr4.gn154.rna1;
Chr4	EVM	CDS	9954776	9954941		-	1	ID=CDS.Chr4.gn154.rna1;Alias=cds.evm.model.HiC_scaffold_4_pilon.154;Parent=Chr4.gn154.rna1;
###
Chr4	EVM	gene	9982759	10095246		+		ID=Chr4.gn155;Alias=evm.TU.HiC_scaffold_4_pilon.155;Name=EVM%20prediction%20HiC_scaffold_4_pilon.155;
Chr4	EVM	mRNA	9982759	10095246		+		ID=Chr4.gn155.rna1;Alias=evm.model.HiC_scaffold_4_pilon.155;Parent=Chr4.gn155;Name=EVM%20prediction%20HiC_scaffold_4_pilon.155;;description=Found in genome assembly%2C chromosome: 7 [Hermetia illucens];Dbxref=CDD:cd05402,InterPro:IPR002058,InterPro:IPR043519,InterPro:IPR045100,PANTHER:PTHR12271,PANTHER:PTHR12271:SF111,PFAM:PF03828,PFAM:PF19088,SUPERFAMILY:SSF81301,SUPERFAMILY:SSF81631;
Chr4	EVM	exon	9982759	9983072		+		ID=exon1.Chr4.gn155.rna1;Alias=evm.model.HiC_scaffold_4_pilon.155.exon1;Parent=Chr4.gn155.rna1;
Chr4	EVM	CDS	9982759	9983072		+	0	ID=CDS.Chr4.gn155.rna1;Alias=cds.evm.model.HiC_scaffold_4_pilon.155;Parent=Chr4.gn155.rna1;
Chr4	EVM	exon	9996999	9997266		+		ID=exon2.Chr4.gn155.rna1;Alias=evm.model.HiC_scaffold_4_pilon.155.exon2;Parent=Chr4.gn155.rna1;
Chr4	EVM	CDS	9996999	9997266		+	1	ID=CDS.Chr4.gn155.rna1;Alias=cds.evm.model.HiC_scaffold_4_pilon.155;Parent=Chr4.gn155.rna1;
Chr4	EVM	exon	10005391	10005610		+		ID=exon3.Chr4.gn155.rna1;Alias=evm.model.HiC_scaffold_4_pilon.155.exon3;Parent=Chr4.gn155.rna1;
Chr4	EVM	CDS	10005391	10005610		+	0	ID=CDS.Chr4.gn155.rna1;Alias=cds.evm.model.HiC_scaffold_4_pilon.155;Parent=Chr4.gn155.rna1;
Chr4	EVM	exon	10017560	10017994		+		ID=exon4.Chr4.gn155.rna1;Alias=evm.model.HiC_scaffold_4_pilon.155.exon4;Parent=Chr4.gn155.rna1;
Chr4	EVM	CDS	10017560	10017994		+	2	ID=CDS.Chr4.gn155.rna1;Alias=cds.evm.model.HiC_scaffold_4_pilon.155;Parent=Chr4.gn155.rna1;
Chr4	EVM	exon	10046308	10046653		+		ID=exon5.Chr4.gn155.rna1;Alias=evm.model.HiC_scaffold_4_pilon.155.exon5;Parent=Chr4.gn155.rna1;
Chr4	EVM	CDS	10046308	10046653		+	2	ID=CDS.Chr4.gn155.rna1;Alias=cds.evm.model.HiC_scaffold_4_pilon.155;Parent=Chr4.gn155.rna1;
Chr4	EVM	exon	10047659	10047741		+		ID=exon6.Chr4.gn155.rna1;Alias=evm.model.HiC_scaffold_4_pilon.155.exon6;Parent=Chr4.gn155.rna1;
Chr4	EVM	CDS	10047659	10047741		+	1	ID=CDS.Chr4.gn155.rna1;Alias=cds.evm.model.HiC_scaffold_4_pilon.155;Parent=Chr4.gn155.rna1;
Chr4	EVM	exon	10047804	10047809		+		ID=exon7.Chr4.gn155.rna1;Alias=evm.model.HiC_scaffold_4_pilon.155.exon7;Parent=Chr4.gn155.rna1;
Chr4	EVM	CDS	10047804	10047809		+	2	ID=CDS.Chr4.gn155.rna1;Alias=cds.evm.model.HiC_scaffold_4_pilon.155;Parent=Chr4.gn155.rna1;
Chr4	EVM	exon	10056443	10056654		+		ID=exon8.Chr4.gn155.rna1;Alias=evm.model.HiC_scaffold_4_pilon.155.exon8;Parent=Chr4.gn155.rna1;
Chr4	EVM	CDS	10056443	10056654		+	2	ID=CDS.Chr4.gn155.rna1;Alias=cds.evm.model.HiC_scaffold_4_pilon.155;Parent=Chr4.gn155.rna1;
Chr4	EVM	exon	10066113	10066363		+		ID=exon9.Chr4.gn155.rna1;Alias=evm.model.HiC_scaffold_4_pilon.155.exon9;Parent=Chr4.gn155.rna1;
Chr4	EVM	CDS	10066113	10066363		+	0	ID=CDS.Chr4.gn155.rna1;Alias=cds.evm.model.HiC_scaffold_4_pilon.155;Parent=Chr4.gn155.rna1;
Chr4	EVM	exon	10073629	10073738		+		ID=exon10.Chr4.gn155.rna1;Alias=evm.model.HiC_scaffold_4_pilon.155.exon10;Parent=Chr4.gn155.rna1;
Chr4	EVM	CDS	10073629	10073738		+	1	ID=CDS.Chr4.gn155.rna1;Alias=cds.evm.model.HiC_scaffold_4_pilon.155;Parent=Chr4.gn155.rna1;
Chr4	EVM	exon	10073806	10073826		+		ID=exon11.Chr4.gn155.rna1;Alias=evm.model.HiC_scaffold_4_pilon.155.exon11;Parent=Chr4.gn155.rna1;
Chr4	EVM	CDS	10073806	10073826		+	2	ID=CDS.Chr4.gn155.rna1;Alias=cds.evm.model.HiC_scaffold_4_pilon.155;Parent=Chr4.gn155.rna1;
Chr4	EVM	exon	10089015	10089142		+		ID=exon12.Chr4.gn155.rna1;Alias=evm.model.HiC_scaffold_4_pilon.155.exon12;Parent=Chr4.gn155.rna1;
Chr4	EVM	CDS	10089015	10089142		+	2	ID=CDS.Chr4.gn155.rna1;Alias=cds.evm.model.HiC_scaffold_4_pilon.155;Parent=Chr4.gn155.rna1;
Chr4	EVM	exon	10094986	10095246		+		ID=exon13.Chr4.gn155.rna1;Alias=evm.model.HiC_scaffold_4_pilon.155.exon13;Parent=Chr4.gn155.rna1;
Chr4	EVM	CDS	10094986	10095246		+	0	ID=CDS.Chr4.gn155.rna1;Alias=cds.evm.model.HiC_scaffold_4_pilon.155;Parent=Chr4.gn155.rna1;
###
Chr4	EVM	gene	10110755	10278655		-		ID=Chr4.gn157;Alias=evm.TU.HiC_scaffold_4_pilon.157;Name=EVM%20prediction%20HiC_scaffold_4_pilon.157;
Chr4	EVM	mRNA	10110755	10278655		-		ID=Chr4.gn157.rna1;Alias=evm.model.HiC_scaffold_4_pilon.157;Parent=Chr4.gn157;Name=EVM%20prediction%20HiC_scaffold_4_pilon.157;;description=Similar to Anoctamin [Sitophilus oryzae];Dbxref=InterPro:IPR002048,InterPro:IPR007632,InterPro:IPR011992,InterPro:IPR018247,InterPro:IPR032394,PANTHER:PTHR12308,PANTHER:PTHR12308:SF31,PFAM:PF04547,PFAM:PF13202,PFAM:PF13833,PFAM:PF16178,ProSitePatterns:PS00018…
Chr4	EVM	exon	10278612	10278655		-		ID=exon1.Chr4.gn157.rna1;Alias=evm.model.HiC_scaffold_4_pilon.157.exon1;Parent=Chr4.gn157.rna1;
Chr4	EVM	CDS	10278612	10278655		-	0	ID=CDS.Chr4.gn157.rna1;Alias=cds.evm.model.HiC_scaffold_4_pilon.157;Parent=Chr4.gn157.rna1;
Chr4	EVM	exon	10277316	10277422		-		ID=exon2.Chr4.gn157.rna1;Alias=evm.model.HiC_scaffold_4_pilon.157.exon2;Parent=Chr4.gn157.rna1;
Chr4	EVM	CDS	10277316	10277422		-	1	ID=CDS.Chr4.gn157.rna1;Alias=cds.evm.model.HiC_scaffold_4_pilon.157;Parent=Chr4.gn157.rna1;
Chr4	EVM	exon	10269355	10269408		-		ID=exon3.Chr4.gn157.rna1;Alias=evm.model.HiC_scaffold_4_pilon.157.exon3;Parent=Chr4.gn157.rna1;
Chr4	EVM	CDS	10269355	10269408		-	2	ID=CDS.Chr4.gn157.rna1;Alias=cds.evm.model.HiC_scaffold_4_pilon.157;Parent=Chr4.gn157.rna1;
Chr4	EVM	exon	10269141	10269295		-		ID=exon4.Chr4.gn157.rna1;Alias=evm.model.HiC_scaffold_4_pilon.157.exon4;Parent=Chr4.gn157.rna1;
Chr4	EVM	CDS	10269141	10269295		-	2	ID=CDS.Chr4.gn157.rna1;Alias=cds.evm.model.HiC_scaffold_4_pilon.157;Parent=Chr4.gn157.rna1;
Chr4	EVM	exon	10266333	10266400		-		ID=exon5.Chr4.gn157.rna1;Alias=evm.model.HiC_scaffold_4_pilon.157.exon5;Parent=Chr4.gn157.rna1;
Chr4	EVM	CDS	10266333	10266400		-	0	ID=CDS.Chr4.gn157.rna1;Alias=cds.evm.model.HiC_scaffold_4_pilon.157;Parent=Chr4.gn157.rna1;
Chr4	EVM	exon	10254151	10254173		-		ID=exon6.Chr4.gn157.rna1;Alias=evm.model.HiC_scaffold_4_pilon.157.exon6;Parent=Chr4.gn157.rna1;
Chr4	EVM	CDS	10254151	10254173		-	1	ID=CDS.Chr4.gn157.rna1;Alias=cds.evm.model.HiC_scaffold_4_pilon.157;Parent=Chr4.gn157.rna1;
Chr4	EVM	exon	10192326	10192383		-		ID=exon7.Chr4.gn157.rna1;Alias=evm.model.HiC_scaffold_4_pilon.157.exon7;Parent=Chr4.gn157.rna1;
Chr4	EVM	CDS	10192326	10192383		-	2	ID=CDS.Chr4.gn157.rna1;Alias=cds.evm.model.HiC_scaffold_4_pilon.157;Parent=Chr4.gn157.rna1;
Chr4	EVM	exon	10192185	10192266		-		ID=exon8.Chr4.gn157.rna1;Alias=evm.model.HiC_scaffold_4_pilon.157.exon8;Parent=Chr4.gn157.rna1;
Chr4	EVM	CDS	10192185	10192266		-	1	ID=CDS.Chr4.gn157.rna1;Alias=cds.evm.model.HiC_scaffold_4_pilon.157;Parent=Chr4.gn157.rna1;
Chr4	EVM	exon	10172886	10173122		-		ID=exon9.Chr4.gn157.rna1;Alias=evm.model.HiC_scaffold_4_pilon.157.exon9;Parent=Chr4.gn157.rna1;
Chr4	EVM	CDS	10172886	10173122		-	0	ID=CDS.Chr4.gn157.rna1;Alias=cds.evm.model.HiC_scaffold_4_pilon.157;Parent=Chr4.gn157.rna1;
Chr4	EVM	exon	10160196	10160341		-		ID=exon10.Chr4.gn157.rna1;Alias=evm.model.HiC_scaffold_4_pilon.157.exon10;Parent=Chr4.gn157.rna1;
Chr4	EVM	CDS	10160196	10160341		-	0	ID=CDS.Chr4.gn157.rna1;Alias=cds.evm.model.HiC_scaffold_4_pilon.157;Parent=Chr4.gn157.rna1;
Chr4	EVM	exon	10158589	10158748		-		ID=exon11.Chr4.gn157.rna1;Alias=evm.model.HiC_scaffold_4_pilon.157.exon11;Parent=Chr4.gn157.rna1;
Chr4	EVM	CDS	10158589	10158748		-	1	ID=CDS.Chr4.gn157.rna1;Alias=cds.evm.model.HiC_scaffold_4_pilon.157;Parent=Chr4.gn157.rna1;
Chr4	EVM	exon	10154181	10154397		-		ID=exon12.Chr4.gn157.rna1;Alias=evm.model.HiC_scaffold_4_pilon.157.exon12;Parent=Chr4.gn157.rna1;
Chr4	EVM	CDS	10154181	10154397		-	0	ID=CDS.Chr4.gn157.rna1;Alias=cds.evm.model.HiC_scaffold_4_pilon.157;Parent=Chr4.gn157.rna1;
Chr4	EVM	exon	10150028	10150226		-		ID=exon13.Chr4.gn157.rna1;Alias=evm.model.HiC_scaffold_4_pilon.157.exon13;Parent=Chr4.gn157.rna1;
Chr4	EVM	CDS	10150028	10150226		-	2	ID=CDS.Chr4.gn157.rna1;Alias=cds.evm.model.HiC_scaffold_4_pilon.157;Parent=Chr4.gn157.rna1;
Chr4	EVM	exon	10142202	10142769		-		ID=exon14.Chr4.gn157.rna1;Alias=evm.model.HiC_scaffold_4_pilon.157.exon14;Parent=Chr4.gn157.rna1;
Chr4	EVM	CDS	10142202	10142769		-	1	ID=CDS.Chr4.gn157.rna1;Alias=cds.evm.model.HiC_scaffold_4_pilon.157;Parent=Chr4.gn157.rna1;
Chr4	EVM	exon	10134083	10134338		-		ID=exon15.Chr4.gn157.rna1;Alias=evm.model.HiC_scaffold_4_pilon.157.exon15;Parent=Chr4.gn157.rna1;
Chr4	EVM	CDS	10134083	10134338		-	0	ID=CDS.Chr4.gn157.rna1;Alias=cds.evm.model.HiC_scaffold_4_pilon.157;Parent=Chr4.gn157.rna1;
Chr4	EVM	exon	10128727	10128886		-		ID=exon16.Chr4.gn157.rna1;Alias=evm.model.HiC_scaffold_4_pilon.157.exon16;Parent=Chr4.gn157.rna1;
Chr4	EVM	CDS	10128727	10128886		-	2	ID=CDS.Chr4.gn157.rna1;Alias=cds.evm.model.HiC_scaffold_4_pilon.157;Parent=Chr4.gn157.rna1;
Chr4	EVM	exon	10125987	10126165		-		ID=exon17.Chr4.gn157.rna1;Alias=evm.model.HiC_scaffold_4_pilon.157.exon17;Parent=Chr4.gn157.rna1;
Chr4	EVM	CDS	10125987	10126165		-	1	ID=CDS.Chr4.gn157.rna1;Alias=cds.evm.model.HiC_scaffold_4_pilon.157;Parent=Chr4.gn157.rna1;
Chr4	EVM	exon	10119593	10119886		-		ID=exon18.Chr4.gn157.rna1;Alias=evm.model.HiC_scaffold_4_pilon.157.exon18;Parent=Chr4.gn157.rna1;
Chr4	EVM	CDS	10119593	10119886		-	2	ID=CDS.Chr4.gn157.rna1;Alias=cds.evm.model.HiC_scaffold_4_pilon.157;Parent=Chr4.gn157.rna1;
Chr4	EVM	exon	10110755	10110870		-		ID=exon19.Chr4.gn157.rna1;Alias=evm.model.HiC_scaffold_4_pilon.157.exon19;Parent=Chr4.gn157.rna1;
Chr4	EVM	CDS	10110755	10110870		-	2	ID=CDS.Chr4.gn157.rna1;Alias=cds.evm.model.HiC_scaffold_4_pilon.157;Parent=Chr4.gn157.rna1;
###
Chr4	EVM	gene	10302625	10307433		+		ID=Chr4.gn159;Alias=evm.TU.HiC_scaffold_4_pilon.159;Name=EVM%20prediction%20HiC_scaffold_4_pilon.159;
Chr4	EVM	mRNA	10302625	10307433		+		ID=Chr4.gn159.rna1;Alias=evm.model.HiC_scaffold_4_pilon.159;Parent=Chr4.gn159;Name=EVM%20prediction%20HiC_scaffold_4_pilon.159;;description=Similar to protein GVQW3-like (LOC114935128)%2C mRNA [Nylanderia fulva];Dbxref=InterPro:IPR002048,InterPro:IPR011992,InterPro:IPR018247,PANTHER:PTHR10891,PANTHER:PTHR10891:SF764,PFAM:PF13202,PFAM:PF13833,ProSitePatterns:PS00018,ProSiteProfiles:PS50222,SMART:S…
Chr4	EVM	exon	10302625	10302891		+		ID=exon1.Chr4.gn159.rna1;Alias=evm.model.HiC_scaffold_4_pilon.159.exon1;Parent=Chr4.gn159.rna1;
Chr4	EVM	CDS	10302625	10302891		+	0	ID=CDS.Chr4.gn159.rna1;Alias=cds.evm.model.HiC_scaffold_4_pilon.159;Parent=Chr4.gn159.rna1;
Chr4	EVM	exon	10307332	10307433		+		ID=exon2.Chr4.gn159.rna1;Alias=evm.model.HiC_scaffold_4_pilon.159.exon2;Parent=Chr4.gn159.rna1;
Chr4	EVM	CDS	10307332	10307433		+	0	ID=CDS.Chr4.gn159.rna1;Alias=cds.evm.model.HiC_scaffold_4_pilon.159;Parent=Chr4.gn159.rna1;
###
Chr4	EVM	gene	10326345	10358963		-		ID=Chr4.gn160;Alias=evm.TU.HiC_scaffold_4_pilon.160;Name=EVM%20prediction%20HiC_scaffold_4_pilon.160;
Chr4	EVM	mRNA	10326345	10358963		-		ID=Chr4.gn160.rna1;Alias=evm.model.HiC_scaffold_4_pilon.160;Parent=Chr4.gn160;Name=EVM%20prediction%20HiC_scaffold_4_pilon.160;;description=Similar to uncharacterized protein LOC115881640 [Sitophilus oryzae];Dbxref=InterPro:IPR029409,PANTHER:PTHR28388,PFAM:PF15383;
Chr4	EVM	exon	10358759	10358963		-		ID=exon1.Chr4.gn160.rna1;Alias=evm.model.HiC_scaffold_4_pilon.160.exon1;Parent=Chr4.gn160.rna1;
Chr4	EVM	CDS	10358759	10358963		-	0	ID=CDS.Chr4.gn160.rna1;Alias=cds.evm.model.HiC_scaffold_4_pilon.160;Parent=Chr4.gn160.rna1;
Chr4	EVM	exon	10349360	10349539		-		ID=exon2.Chr4.gn160.rna1;Alias=evm.model.HiC_scaffold_4_pilon.160.exon2;Parent=Chr4.gn160.rna1;
Chr4	EVM	CDS	10349360	10349539		-	2	ID=CDS.Chr4.gn160.rna1;Alias=cds.evm.model.HiC_scaffold_4_pilon.160;Parent=Chr4.gn160.rna1;
Chr4	EVM	exon	10345793	10346114		-		ID=exon3.Chr4.gn160.rna1;Alias=evm.model.HiC_scaffold_4_pilon.160.exon3;Parent=Chr4.gn160.rna1;
Chr4	EVM	CDS	10345793	10346114		-	2	ID=CDS.Chr4.gn160.rna1;Alias=cds.evm.model.HiC_scaffold_4_pilon.160;Parent=Chr4.gn160.rna1;
Chr4	EVM	exon	10344220	10344465		-		ID=exon4.Chr4.gn160.rna1;Alias=evm.model.HiC_scaffold_4_pilon.160.exon4;Parent=Chr4.gn160.rna1;
Chr4	EVM	CDS	10344220	10344465		-	1	ID=CDS.Chr4.gn160.rna1;Alias=cds.evm.model.HiC_scaffold_4_pilon.160;Parent=Chr4.gn160.rna1;
Chr4	EVM	exon	10343753	10343989		-		ID=exon5.Chr4.gn160.rna1;Alias=evm.model.HiC_scaffold_4_pilon.160.exon5;Parent=Chr4.gn160.rna1;
Chr4	EVM	CDS	10343753	10343989		-	1	ID=CDS.Chr4.gn160.rna1;Alias=cds.evm.model.HiC_scaffold_4_pilon.160;Parent=Chr4.gn160.rna1;
Chr4	EVM	exon	10335771	10335999		-		ID=exon6.Chr4.gn160.rna1;Alias=evm.model.HiC_scaffold_4_pilon.160.exon6;Parent=Chr4.gn160.rna1;
Chr4	EVM	CDS	10335771	10335999		-	1	ID=CDS.Chr4.gn160.rna1;Alias=cds.evm.model.HiC_scaffold_4_pilon.160;Parent=Chr4.gn160.rna1;
Chr4	EVM	exon	10326345	10326497		-		ID=exon7.Chr4.gn160.rna1;Alias=evm.model.HiC_scaffold_4_pilon.160.exon7;Parent=Chr4.gn160.rna1;
Chr4	EVM	CDS	10326345	10326497		-	0	ID=CDS.Chr4.gn160.rna1;Alias=cds.evm.model.HiC_scaffold_4_pilon.160;Parent=Chr4.gn160.rna1;
###
Chr4	EVM	gene	10400296	10409133		+		ID=Chr4.gn162;Alias=evm.TU.HiC_scaffold_4_pilon.162;Name=EVM%20prediction%20HiC_scaffold_4_pilon.162;
Chr4	EVM	mRNA	10400296	10409133		+		ID=Chr4.gn162.rna1;Alias=evm.model.HiC_scaffold_4_pilon.162;Parent=Chr4.gn162;Name=EVM%20prediction%20HiC_scaffold_4_pilon.162;;description=Similar to Uncharacterized protein [Dendroctonus ponderosae];Dbxref=InterPro:IPR000743,InterPro:IPR006626,InterPro:IPR011050,PANTHER:PTHR31884,PFAM:PF00295,SMART:SM00710,SUPERFAMILY:SSF51126;
Chr4	EVM	exon	10400296	10400602		+		ID=exon1.Chr4.gn162.rna1;Alias=evm.model.HiC_scaffold_4_pilon.162.exon1;Parent=Chr4.gn162.rna1;
Chr4	EVM	CDS	10400296	10400602		+	0	ID=CDS.Chr4.gn162.rna1;Alias=cds.evm.model.HiC_scaffold_4_pilon.162;Parent=Chr4.gn162.rna1;
Chr4	EVM	exon	10405284	10405531		+		ID=exon2.Chr4.gn162.rna1;Alias=evm.model.HiC_scaffold_4_pilon.162.exon2;Parent=Chr4.gn162.rna1;
Chr4	EVM	CDS	10405284	10405531		+	2	ID=CDS.Chr4.gn162.rna1;Alias=cds.evm.model.HiC_scaffold_4_pilon.162;Parent=Chr4.gn162.rna1;
Chr4	EVM	exon	10405588	10405714		+		ID=exon3.Chr4.gn162.rna1;Alias=evm.model.HiC_scaffold_4_pilon.162.exon3;Parent=Chr4.gn162.rna1;
Chr4	EVM	CDS	10405588	10405714		+	0	ID=CDS.Chr4.gn162.rna1;Alias=cds.evm.model.HiC_scaffold_4_pilon.162;Parent=Chr4.gn162.rna1;
Chr4	EVM	exon	10408500	10408700		+		ID=exon4.Chr4.gn162.rna1;Alias=evm.model.HiC_scaffold_4_pilon.162.exon4;Parent=Chr4.gn162.rna1;
Chr4	EVM	CDS	10408500	10408700		+	2	ID=CDS.Chr4.gn162.rna1;Alias=cds.evm.model.HiC_scaffold_4_pilon.162;Parent=Chr4.gn162.rna1;
Chr4	EVM	exon	10408868	10409133		+		ID=exon5.Chr4.gn162.rna1;Alias=evm.model.HiC_scaffold_4_pilon.162.exon5;Parent=Chr4.gn162.rna1;
Chr4	EVM	CDS	10408868	10409133		+	2	ID=CDS.Chr4.gn162.rna1;Alias=cds.evm.model.HiC_scaffold_4_pilon.162;Parent=Chr4.gn162.rna1;
###
Chr4	EVM	gene	10490273	10516362		-		ID=Chr4.gn164;Alias=evm.TU.HiC_scaffold_4_pilon.164;Name=EVM%20prediction%20HiC_scaffold_4_pilon.164;
Chr4	EVM	mRNA	10490273	10516362		-		ID=Chr4.gn164.rna1;Alias=evm.model.HiC_scaffold_4_pilon.164;Parent=Chr4.gn164;Name=EVM%20prediction%20HiC_scaffold_4_pilon.164;;description=Similar to Uncharacterized protein [Dendroctonus ponderosae];Dbxref=CDD:cd00992,InterPro:IPR001478,InterPro:IPR036028,InterPro:IPR036034,PANTHER:PTHR24135,PANTHER:PTHR24135:SF18,PFAM:PF00595,ProSiteProfiles:PS50106,SMART:SM00228,SUPERFAMILY:SSF50044,SUPERFAMI…
Chr4	EVM	exon	10516258	10516362		-		ID=exon1.Chr4.gn164.rna1;Alias=evm.model.HiC_scaffold_4_pilon.164.exon1;Parent=Chr4.gn164.rna1;
Chr4	EVM	CDS	10516258	10516362		-	0	ID=CDS.Chr4.gn164.rna1;Alias=cds.evm.model.HiC_scaffold_4_pilon.164;Parent=Chr4.gn164.rna1;
Chr4	EVM	exon	10515858	10515873		-		ID=exon2.Chr4.gn164.rna1;Alias=evm.model.HiC_scaffold_4_pilon.164.exon2;Parent=Chr4.gn164.rna1;
Chr4	EVM	CDS	10515858	10515873		-	0	ID=CDS.Chr4.gn164.rna1;Alias=cds.evm.model.HiC_scaffold_4_pilon.164;Parent=Chr4.gn164.rna1;
Chr4	EVM	exon	10508364	10508604		-		ID=exon3.Chr4.gn164.rna1;Alias=evm.model.HiC_scaffold_4_pilon.164.exon3;Parent=Chr4.gn164.rna1;
Chr4	EVM	CDS	10508364	10508604		-	2	ID=CDS.Chr4.gn164.rna1;Alias=cds.evm.model.HiC_scaffold_4_pilon.164;Parent=Chr4.gn164.rna1;
Chr4	EVM	exon	10508071	10508231		-		ID=exon4.Chr4.gn164.rna1;Alias=evm.model.HiC_scaffold_4_pilon.164.exon4;Parent=Chr4.gn164.rna1;
Chr4	EVM	CDS	10508071	10508231		-	1	ID=CDS.Chr4.gn164.rna1;Alias=cds.evm.model.HiC_scaffold_4_pilon.164;Parent=Chr4.gn164.rna1;
Chr4	EVM	exon	10496600	10496733		-		ID=exon5.Chr4.gn164.rna1;Alias=evm.model.HiC_scaffold_4_pilon.164.exon5;Parent=Chr4.gn164.rna1;
Chr4	EVM	CDS	10496600	10496733		-	2	ID=CDS.Chr4.gn164.rna1;Alias=cds.evm.model.HiC_scaffold_4_pilon.164;Parent=Chr4.gn164.rna1;
Chr4	EVM	exon	10495510	10495753		-		ID=exon6.Chr4.gn164.rna1;Alias=evm.model.HiC_scaffold_4_pilon.164.exon6;Parent=Chr4.gn164.rna1;
Chr4	EVM	CDS	10495510	10495753		-	0	ID=CDS.Chr4.gn164.rna1;Alias=cds.evm.model.HiC_scaffold_4_pilon.164;Parent=Chr4.gn164.rna1;
Chr4	EVM	exon	10494757	10495064		-		ID=exon7.Chr4.gn164.rna1;Alias=evm.model.HiC_scaffold_4_pilon.164.exon7;Parent=Chr4.gn164.rna1;
Chr4	EVM	CDS	10494757	10495064		-	2	ID=CDS.Chr4.gn164.rna1;Alias=cds.evm.model.HiC_scaffold_4_pilon.164;Parent=Chr4.gn164.rna1;
Chr4	EVM	exon	10494080	10494350		-		ID=exon8.Chr4.gn164.rna1;Alias=evm.model.HiC_scaffold_4_pilon.164.exon8;Parent=Chr4.gn164.rna1;
Chr4	EVM	CDS	10494080	10494350		-	0	ID=CDS.Chr4.gn164.rna1;Alias=cds.evm.model.HiC_scaffold_4_pilon.164;Parent=Chr4.gn164.rna1;
Chr4	EVM	exon	10493496	10493739		-		ID=exon9.Chr4.gn164.rna1;Alias=evm.model.HiC_scaffold_4_pilon.164.exon9;Parent=Chr4.gn164.rna1;
Chr4	EVM	CDS	10493496	10493739		-	2	ID=CDS.Chr4.gn164.rna1;Alias=cds.evm.model.HiC_scaffold_4_pilon.164;Parent=Chr4.gn164.rna1;
Chr4	EVM	exon	10492852	10493082		-		ID=exon10.Chr4.gn164.rna1;Alias=evm.model.HiC_scaffold_4_pilon.164.exon10;Parent=Chr4.gn164.rna1;
Chr4	EVM	CDS	10492852	10493082		-	1	ID=CDS.Chr4.gn164.rna1;Alias=cds.evm.model.HiC_scaffold_4_pilon.164;Parent=Chr4.gn164.rna1;
Chr4	EVM	exon	10492460	10492725		-		ID=exon11.Chr4.gn164.rna1;Alias=evm.model.HiC_scaffold_4_pilon.164.exon11;Parent=Chr4.gn164.rna1;
Chr4	EVM	CDS	10492460	10492725		-	1	ID=CDS.Chr4.gn164.rna1;Alias=cds.evm.model.HiC_scaffold_4_pilon.164;Parent=Chr4.gn164.rna1;
Chr4	EVM	exon	10491135	10491325		-		ID=exon12.Chr4.gn164.rna1;Alias=evm.model.HiC_scaffold_4_pilon.164.exon12;Parent=Chr4.gn164.rna1;
Chr4	EVM	CDS	10491135	10491325		-	2	ID=CDS.Chr4.gn164.rna1;Alias=cds.evm.model.HiC_scaffold_4_pilon.164;Parent=Chr4.gn164.rna1;
Chr4	EVM	exon	10490273	10490359		-		ID=exon13.Chr4.gn164.rna1;Alias=evm.model.HiC_scaffold_4_pilon.164.exon13;Parent=Chr4.gn164.rna1;
Chr4	EVM	CDS	10490273	10490359		-	0	ID=CDS.Chr4.gn164.rna1;Alias=cds.evm.model.HiC_scaffold_4_pilon.164;Parent=Chr4.gn164.rna1;
###
Chr4	EVM	gene	10636170	10669227		-		ID=Chr4.gn165;Alias=evm.TU.HiC_scaffold_4_pilon.165;Name=EVM%20prediction%20HiC_scaffold_4_pilon.165;
Chr4	EVM	mRNA	10636170	10669227		-		ID=Chr4.gn165.rna1;Alias=evm.model.HiC_scaffold_4_pilon.165;Parent=Chr4.gn165;Name=EVM%20prediction%20HiC_scaffold_4_pilon.165;;description=Similar to M.ruginodis mariner-like element DNA;Dbxref=InterPro:IPR002110,InterPro:IPR020683,InterPro:IPR036770,PANTHER:PTHR24135,PANTHER:PTHR24135:SF18,PFAM:PF12796,ProSiteProfiles:PS50088,ProSiteProfiles:PS50297,SMART:SM00248,SUPERFAMILY:SSF48403;
Chr4	EVM	exon	10669179	10669227		-		ID=exon1.Chr4.gn165.rna1;Alias=evm.model.HiC_scaffold_4_pilon.165.exon1;Parent=Chr4.gn165.rna1;
Chr4	EVM	CDS	10669179	10669227		-	0	ID=CDS.Chr4.gn165.rna1;Alias=cds.evm.model.HiC_scaffold_4_pilon.165;Parent=Chr4.gn165.rna1;
Chr4	EVM	exon	10650171	10650305		-		ID=exon2.Chr4.gn165.rna1;Alias=evm.model.HiC_scaffold_4_pilon.165.exon2;Parent=Chr4.gn165.rna1;
Chr4	EVM	CDS	10650171	10650305		-	2	ID=CDS.Chr4.gn165.rna1;Alias=cds.evm.model.HiC_scaffold_4_pilon.165;Parent=Chr4.gn165.rna1;
Chr4	EVM	exon	10643176	10643327		-		ID=exon3.Chr4.gn165.rna1;Alias=evm.model.HiC_scaffold_4_pilon.165.exon3;Parent=Chr4.gn165.rna1;
Chr4	EVM	CDS	10643176	10643327		-	2	ID=CDS.Chr4.gn165.rna1;Alias=cds.evm.model.HiC_scaffold_4_pilon.165;Parent=Chr4.gn165.rna1;
Chr4	EVM	exon	10636727	10636988		-		ID=exon4.Chr4.gn165.rna1;Alias=evm.model.HiC_scaffold_4_pilon.165.exon4;Parent=Chr4.gn165.rna1;
Chr4	EVM	CDS	10636727	10636988		-	0	ID=CDS.Chr4.gn165.rna1;Alias=cds.evm.model.HiC_scaffold_4_pilon.165;Parent=Chr4.gn165.rna1;
Chr4	EVM	exon	10636170	10636231		-		ID=exon5.Chr4.gn165.rna1;Alias=evm.model.HiC_scaffold_4_pilon.165.exon5;Parent=Chr4.gn165.rna1;
Chr4	EVM	CDS	10636170	10636231		-	2	ID=CDS.Chr4.gn165.rna1;Alias=cds.evm.model.HiC_scaffold_4_pilon.165;Parent=Chr4.gn165.rna1;
###
Chr4	EVM	gene	11106528	11107622		+		ID=Chr4.gn169;Alias=evm.TU.HiC_scaffold_4_pilon.169;Name=EVM%20prediction%20HiC_scaffold_4_pilon.169;
Chr4	EVM	mRNA	11106528	11107622		+		ID=Chr4.gn169.rna1;Alias=evm.model.HiC_scaffold_4_pilon.169;Parent=Chr4.gn169;Name=EVM%20prediction%20HiC_scaffold_4_pilon.169;;description=Similar to protein LOC111358362 uncharacterized protein LOC111358362 [Spodoptera litura];Dbxref=InterPro:IPR006600,InterPro:IPR009057,PFAM:PF03221,ProSiteProfiles:PS51253,SUPERFAMILY:SSF46689;
Chr4	EVM	exon	11106528	11106657		+		ID=exon1.Chr4.gn169.rna1;Alias=evm.model.HiC_scaffold_4_pilon.169.exon1;Parent=Chr4.gn169.rna1;
Chr4	EVM	CDS	11106528	11106657		+	0	ID=CDS.Chr4.gn169.rna1;Alias=cds.evm.model.HiC_scaffold_4_pilon.169;Parent=Chr4.gn169.rna1;
Chr4	EVM	exon	11106796	11107100		+		ID=exon2.Chr4.gn169.rna1;Alias=evm.model.HiC_scaffold_4_pilon.169.exon2;Parent=Chr4.gn169.rna1;
Chr4	EVM	CDS	11106796	11107100		+	2	ID=CDS.Chr4.gn169.rna1;Alias=cds.evm.model.HiC_scaffold_4_pilon.169;Parent=Chr4.gn169.rna1;
Chr4	EVM	exon	11107524	11107622		+		ID=exon3.Chr4.gn169.rna1;Alias=evm.model.HiC_scaffold_4_pilon.169.exon3;Parent=Chr4.gn169.rna1;
Chr4	EVM	CDS	11107524	11107622		+	0	ID=CDS.Chr4.gn169.rna1;Alias=cds.evm.model.HiC_scaffold_4_pilon.169;Parent=Chr4.gn169.rna1;
###
Chr4	EVM	gene	11675473	11675724		-		ID=Chr4.gn172;Alias=evm.TU.HiC_scaffold_4_pilon.172;Name=EVM%20prediction%20HiC_scaffold_4_pilon.172;
Chr4	EVM	mRNA	11675473	11675724		-		ID=Chr4.gn172.rna1;Alias=evm.model.HiC_scaffold_4_pilon.172;Parent=Chr4.gn172;Name=EVM%20prediction%20HiC_scaffold_4_pilon.172;;description=Similar to Putative mariner transposase [Rhodnius prolixus];Dbxref=PANTHER:PTHR46060,PANTHER:PTHR46060:SF1;
Chr4	EVM	exon	11675473	11675724		-		ID=exon1.Chr4.gn172.rna1;Alias=evm.model.HiC_scaffold_4_pilon.172.exon1;Parent=Chr4.gn172.rna1;
Chr4	EVM	CDS	11675473	11675724		-	0	ID=CDS.Chr4.gn172.rna1;Alias=cds.evm.model.HiC_scaffold_4_pilon.172;Parent=Chr4.gn172.rna1;
###
Chr4	EVM	gene	11675939	11676358		-		ID=Chr4.gn173;Alias=evm.TU.HiC_scaffold_4_pilon.173;Name=EVM%20prediction%20HiC_scaffold_4_pilon.173;
Chr4	EVM	mRNA	11675939	11676358		-		ID=Chr4.gn173.rna1;Alias=evm.model.HiC_scaffold_4_pilon.173;Parent=Chr4.gn173;Name=EVM%20prediction%20HiC_scaffold_4_pilon.173;;description=Similar to Putative mariner transposase [Rhodnius prolixus];Dbxref=PANTHER:PTHR46060,PANTHER:PTHR46060:SF1;
Chr4	EVM	exon	11675939	11676358		-		ID=exon1.Chr4.gn173.rna1;Alias=evm.model.HiC_scaffold_4_pilon.173.exon1;Parent=Chr4.gn173.rna1;
Chr4	EVM	CDS	11675939	11676358		-	0	ID=CDS.Chr4.gn173.rna1;Alias=cds.evm.model.HiC_scaffold_4_pilon.173;Parent=Chr4.gn173.rna1;
###
Chr4	EVM	gene	11729060	11740954		-		ID=Chr4.gn175;Alias=evm.TU.HiC_scaffold_4_pilon.175;Name=EVM%20prediction%20HiC_scaffold_4_pilon.175;
Chr4	EVM	mRNA	11729060	11740954		-		ID=Chr4.gn175.rna1;Alias=evm.model.HiC_scaffold_4_pilon.175;Parent=Chr4.gn175;Name=EVM%20prediction%20HiC_scaffold_4_pilon.175;;description=Found in genome assembly%2C chromosome: 1 [Lymantria monacha];Dbxref=CDD:cd03240,InterPro:IPR027417,PANTHER:PTHR18867,SUPERFAMILY:SSF52540;
Chr4	EVM	exon	11740696	11740954		-		ID=exon1.Chr4.gn175.rna1;Alias=evm.model.HiC_scaffold_4_pilon.175.exon1;Parent=Chr4.gn175.rna1;
Chr4	EVM	CDS	11740696	11740954		-	0	ID=CDS.Chr4.gn175.rna1;Alias=cds.evm.model.HiC_scaffold_4_pilon.175;Parent=Chr4.gn175.rna1;
Chr4	EVM	exon	11729060	11729493		-		ID=exon2.Chr4.gn175.rna1;Alias=evm.model.HiC_scaffold_4_pilon.175.exon2;Parent=Chr4.gn175.rna1;
Chr4	EVM	CDS	11729060	11729493		-	2	ID=CDS.Chr4.gn175.rna1;Alias=cds.evm.model.HiC_scaffold_4_pilon.175;Parent=Chr4.gn175.rna1;
###
Chr4	EVM	gene	11748987	11752241		-		ID=Chr4.gn177;Alias=evm.TU.HiC_scaffold_4_pilon.177;Name=EVM%20prediction%20HiC_scaffold_4_pilon.177;
Chr4	EVM	mRNA	11748987	11752241		-		ID=Chr4.gn177.rna1;Alias=evm.model.HiC_scaffold_4_pilon.177;Parent=Chr4.gn177;Name=EVM%20prediction%20HiC_scaffold_4_pilon.177;;description=Similar to LOW QUALITY PROTEIN: DNA repair protein RAD50 [Dendroctonus ponderosae];Dbxref=InterPro:IPR013134,PANTHER:PTHR18867,PFAM:PF04423,ProSiteProfiles:PS51131,SUPERFAMILY:SSF75712;
Chr4	EVM	exon	11751899	11752241		-		ID=exon1.Chr4.gn177.rna1;Alias=evm.model.HiC_scaffold_4_pilon.177.exon1;Parent=Chr4.gn177.rna1;
Chr4	EVM	CDS	11751899	11752241		-	0	ID=CDS.Chr4.gn177.rna1;Alias=cds.evm.model.HiC_scaffold_4_pilon.177;Parent=Chr4.gn177.rna1;
Chr4	EVM	exon	11750292	11750501		-		ID=exon2.Chr4.gn177.rna1;Alias=evm.model.HiC_scaffold_4_pilon.177.exon2;Parent=Chr4.gn177.rna1;
Chr4	EVM	CDS	11750292	11750501		-	2	ID=CDS.Chr4.gn177.rna1;Alias=cds.evm.model.HiC_scaffold_4_pilon.177;Parent=Chr4.gn177.rna1;
Chr4	EVM	exon	11748987	11750194		-		ID=exon3.Chr4.gn177.rna1;Alias=evm.model.HiC_scaffold_4_pilon.177.exon3;Parent=Chr4.gn177.rna1;
Chr4	EVM	CDS	11748987	11750194		-	2	ID=CDS.Chr4.gn177.rna1;Alias=cds.evm.model.HiC_scaffold_4_pilon.177;Parent=Chr4.gn177.rna1;
###
Chr4	EVM	gene	11763637	11808944		+		ID=Chr4.gn178;Alias=evm.TU.HiC_scaffold_4_pilon.178;Name=EVM%20prediction%20HiC_scaffold_4_pilon.178;
Chr4	EVM	mRNA	11763637	11808944		+		ID=Chr4.gn178.rna1;Alias=evm.model.HiC_scaffold_4_pilon.178;Parent=Chr4.gn178;Name=EVM%20prediction%20HiC_scaffold_4_pilon.178;;description=Similar to SCAN domain-containing protein 3-like (LOC112639115)%2C mRNA [Camponotus floridanus];Dbxref=InterPro:IPR013134,InterPro:IPR027417,InterPro:IPR038729,PANTHER:PTHR18867,PFAM:PF04423,PFAM:PF13476,ProSiteProfiles:PS51131,SUPERFAMILY:SSF52540,SUPERFAMIL…
Chr4	EVM	exon	11763637	11763904		+		ID=exon1.Chr4.gn178.rna1;Alias=evm.model.HiC_scaffold_4_pilon.178.exon1;Parent=Chr4.gn178.rna1;
Chr4	EVM	CDS	11763637	11763904		+	0	ID=CDS.Chr4.gn178.rna1;Alias=cds.evm.model.HiC_scaffold_4_pilon.178;Parent=Chr4.gn178.rna1;
Chr4	EVM	exon	11790181	11790678		+		ID=exon2.Chr4.gn178.rna1;Alias=evm.model.HiC_scaffold_4_pilon.178.exon2;Parent=Chr4.gn178.rna1;
Chr4	EVM	CDS	11790181	11790678		+	2	ID=CDS.Chr4.gn178.rna1;Alias=cds.evm.model.HiC_scaffold_4_pilon.178;Parent=Chr4.gn178.rna1;
Chr4	EVM	exon	11790725	11790754		+		ID=exon3.Chr4.gn178.rna1;Alias=evm.model.HiC_scaffold_4_pilon.178.exon3;Parent=Chr4.gn178.rna1;
Chr4	EVM	CDS	11790725	11790754		+	2	ID=CDS.Chr4.gn178.rna1;Alias=cds.evm.model.HiC_scaffold_4_pilon.178;Parent=Chr4.gn178.rna1;
Chr4	EVM	exon	11792181	11793992		+		ID=exon4.Chr4.gn178.rna1;Alias=evm.model.HiC_scaffold_4_pilon.178.exon4;Parent=Chr4.gn178.rna1;
Chr4	EVM	CDS	11792181	11793992		+	2	ID=CDS.Chr4.gn178.rna1;Alias=cds.evm.model.HiC_scaffold_4_pilon.178;Parent=Chr4.gn178.rna1;
Chr4	EVM	exon	11794227	11794585		+		ID=exon5.Chr4.gn178.rna1;Alias=evm.model.HiC_scaffold_4_pilon.178.exon5;Parent=Chr4.gn178.rna1;
Chr4	EVM	CDS	11794227	11794585		+	2	ID=CDS.Chr4.gn178.rna1;Alias=cds.evm.model.HiC_scaffold_4_pilon.178;Parent=Chr4.gn178.rna1;
Chr4	EVM	exon	11801227	11801485		+		ID=exon6.Chr4.gn178.rna1;Alias=evm.model.HiC_scaffold_4_pilon.178.exon6;Parent=Chr4.gn178.rna1;
Chr4	EVM	CDS	11801227	11801485		+	0	ID=CDS.Chr4.gn178.rna1;Alias=cds.evm.model.HiC_scaffold_4_pilon.178;Parent=Chr4.gn178.rna1;
Chr4	EVM	exon	11808528	11808596		+		ID=exon7.Chr4.gn178.rna1;Alias=evm.model.HiC_scaffold_4_pilon.178.exon7;Parent=Chr4.gn178.rna1;
Chr4	EVM	CDS	11808528	11808596		+	2	ID=CDS.Chr4.gn178.rna1;Alias=cds.evm.model.HiC_scaffold_4_pilon.178;Parent=Chr4.gn178.rna1;
Chr4	EVM	exon	11808670	11808944		+		ID=exon8.Chr4.gn178.rna1;Alias=evm.model.HiC_scaffold_4_pilon.178.exon8;Parent=Chr4.gn178.rna1;
Chr4	EVM	CDS	11808670	11808944		+	2	ID=CDS.Chr4.gn178.rna1;Alias=cds.evm.model.HiC_scaffold_4_pilon.178;Parent=Chr4.gn178.rna1;
###
Chr4	EVM	gene	11927097	11940173		-		ID=Chr4.gn179;Alias=evm.TU.HiC_scaffold_4_pilon.179;Name=EVM%20prediction%20HiC_scaffold_4_pilon.179;
Chr4	EVM	mRNA	11927097	11940173		-		ID=Chr4.gn179.rna1;Alias=evm.model.HiC_scaffold_4_pilon.179;Parent=Chr4.gn179;Name=EVM%20prediction%20HiC_scaffold_4_pilon.179;;description=Similar to Putative N-acetyltransferase san [Anoplophora glabripennis];Dbxref=CDD:cd04301,InterPro:IPR000182,InterPro:IPR016181,PANTHER:PTHR42919,PANTHER:PTHR42919:SF8,PFAM:PF00583,ProSiteProfiles:PS51186,SUPERFAMILY:SSF55729;Ontology_term=GO:0008080;
Chr4	EVM	exon	11940166	11940173		-		ID=exon1.Chr4.gn179.rna1;Alias=evm.model.HiC_scaffold_4_pilon.179.exon1;Parent=Chr4.gn179.rna1;
Chr4	EVM	CDS	11940166	11940173		-	0	ID=CDS.Chr4.gn179.rna1;Alias=cds.evm.model.HiC_scaffold_4_pilon.179;Parent=Chr4.gn179.rna1;
Chr4	EVM	exon	11939764	11940087		-		ID=exon2.Chr4.gn179.rna1;Alias=evm.model.HiC_scaffold_4_pilon.179.exon2;Parent=Chr4.gn179.rna1;
Chr4	EVM	CDS	11939764	11940087		-	1	ID=CDS.Chr4.gn179.rna1;Alias=cds.evm.model.HiC_scaffold_4_pilon.179;Parent=Chr4.gn179.rna1;
Chr4	EVM	exon	11927097	11927262		-		ID=exon3.Chr4.gn179.rna1;Alias=evm.model.HiC_scaffold_4_pilon.179.exon3;Parent=Chr4.gn179.rna1;
Chr4	EVM	CDS	11927097	11927262		-	1	ID=CDS.Chr4.gn179.rna1;Alias=cds.evm.model.HiC_scaffold_4_pilon.179;Parent=Chr4.gn179.rna1;
###
Chr4	EVM	gene	11941625	11953538		+		ID=Chr4.gn180;Alias=evm.TU.HiC_scaffold_4_pilon.180;Name=EVM%20prediction%20HiC_scaffold_4_pilon.180;
Chr4	EVM	mRNA	11941625	11953538		+		ID=Chr4.gn180.rna1;Alias=evm.model.HiC_scaffold_4_pilon.180;Parent=Chr4.gn180;Name=EVM%20prediction%20HiC_scaffold_4_pilon.180;;description=Similar to N-alpha-acetyltransferase 20-like Protein [Tribolium castaneum];Dbxref=CDD:cd04301,InterPro:IPR000182,InterPro:IPR016181,PANTHER:PTHR45910,PANTHER:PTHR45910:SF1,PFAM:PF00583,ProSiteProfiles:PS51186,SUPERFAMILY:SSF55729;Ontology_term=GO:0008080;
Chr4	EVM	exon	11941625	11941752		+		ID=exon1.Chr4.gn180.rna1;Alias=evm.model.HiC_scaffold_4_pilon.180.exon1;Parent=Chr4.gn180.rna1;
Chr4	EVM	CDS	11941625	11941752		+	0	ID=CDS.Chr4.gn180.rna1;Alias=cds.evm.model.HiC_scaffold_4_pilon.180;Parent=Chr4.gn180.rna1;
Chr4	EVM	exon	11941899	11942035		+		ID=exon2.Chr4.gn180.rna1;Alias=evm.model.HiC_scaffold_4_pilon.180.exon2;Parent=Chr4.gn180.rna1;
Chr4	EVM	CDS	11941899	11942035		+	1	ID=CDS.Chr4.gn180.rna1;Alias=cds.evm.model.HiC_scaffold_4_pilon.180;Parent=Chr4.gn180.rna1;
Chr4	EVM	exon	11953453	11953538		+		ID=exon3.Chr4.gn180.rna1;Alias=evm.model.HiC_scaffold_4_pilon.180.exon3;Parent=Chr4.gn180.rna1;
Chr4	EVM	CDS	11953453	11953538		+	2	ID=CDS.Chr4.gn180.rna1;Alias=cds.evm.model.HiC_scaffold_4_pilon.180;Parent=Chr4.gn180.rna1;
###
Chr4	EVM	gene	12108890	12109324		-		ID=Chr4.gn182;Alias=evm.TU.HiC_scaffold_4_pilon.182;Name=EVM%20prediction%20HiC_scaffold_4_pilon.182;
Chr4	EVM	mRNA	12108890	12109324		-		ID=Chr4.gn182.rna1;Alias=evm.model.HiC_scaffold_4_pilon.182;Parent=Chr4.gn182;Name=EVM%20prediction%20HiC_scaffold_4_pilon.182;;description=Similar to Transposase [Drosophila simulans];Dbxref=InterPro:IPR001888,PANTHER:PTHR46060,PANTHER:PTHR46060:SF3,PFAM:PF01359;
Chr4	EVM	exon	12108890	12109324		-		ID=exon1.Chr4.gn182.rna1;Alias=evm.model.HiC_scaffold_4_pilon.182.exon1;Parent=Chr4.gn182.rna1;
Chr4	EVM	CDS	12108890	12109324		-	0	ID=CDS.Chr4.gn182.rna1;Alias=cds.evm.model.HiC_scaffold_4_pilon.182;Parent=Chr4.gn182.rna1;
###
Chr4	EVM	gene	12126718	12127537		+		ID=Chr4.gn183;Alias=evm.TU.HiC_scaffold_4_pilon.183;Name=EVM%20prediction%20HiC_scaffold_4_pilon.183;
Chr4	EVM	mRNA	12126718	12127537		+		ID=Chr4.gn183.rna1;Alias=evm.model.HiC_scaffold_4_pilon.183;Parent=Chr4.gn183;Name=EVM%20prediction%20HiC_scaffold_4_pilon.183;;description=Similar to DDE superfamily endonuclease domain [Heliconius melpomene];Dbxref=InterPro:IPR007889,InterPro:IPR009057,PFAM:PF05225,ProSiteProfiles:PS50960,SUPERFAMILY:SSF46689;Ontology_term=GO:0003677;
Chr4	EVM	exon	12126718	12126914		+		ID=exon1.Chr4.gn183.rna1;Alias=evm.model.HiC_scaffold_4_pilon.183.exon1;Parent=Chr4.gn183.rna1;
Chr4	EVM	CDS	12126718	12126914		+	0	ID=CDS.Chr4.gn183.rna1;Alias=cds.evm.model.HiC_scaffold_4_pilon.183;Parent=Chr4.gn183.rna1;
Chr4	EVM	exon	12127189	12127537		+		ID=exon2.Chr4.gn183.rna1;Alias=evm.model.HiC_scaffold_4_pilon.183.exon2;Parent=Chr4.gn183.rna1;
Chr4	EVM	CDS	12127189	12127537		+	1	ID=CDS.Chr4.gn183.rna1;Alias=cds.evm.model.HiC_scaffold_4_pilon.183;Parent=Chr4.gn183.rna1;
###
Chr4	EVM	gene	12753809	12754480		+		ID=Chr4.gn189;Alias=evm.TU.HiC_scaffold_4_pilon.189;Name=EVM%20prediction%20HiC_scaffold_4_pilon.189;
Chr4	EVM	mRNA	12753809	12754480		+		ID=Chr4.gn189.rna1;Alias=evm.model.HiC_scaffold_4_pilon.189;Parent=Chr4.gn189;Name=EVM%20prediction%20HiC_scaffold_4_pilon.189;;description=Similar to Uncharacterized protein [Bactrocera dorsalis];Dbxref=InterPro:IPR007889,InterPro:IPR009057,PFAM:PF04218,SUPERFAMILY:SSF46689;Ontology_term=GO:0003677;
Chr4	EVM	exon	12753809	12754480		+		ID=exon1.Chr4.gn189.rna1;Alias=evm.model.HiC_scaffold_4_pilon.189.exon1;Parent=Chr4.gn189.rna1;
Chr4	EVM	CDS	12753809	12754480		+	0	ID=CDS.Chr4.gn189.rna1;Alias=cds.evm.model.HiC_scaffold_4_pilon.189;Parent=Chr4.gn189.rna1;
###
Chr4	EVM	gene	13225145	13226846		-		ID=Chr4.gn192;Alias=evm.TU.HiC_scaffold_4_pilon.192;Name=EVM%20prediction%20HiC_scaffold_4_pilon.192;
Chr4	EVM	mRNA	13225145	13226846		-		ID=Chr4.gn192.rna1;Alias=evm.model.HiC_scaffold_4_pilon.192;Parent=Chr4.gn192;Name=EVM%20prediction%20HiC_scaffold_4_pilon.192;;description=Similar to piggyBac transposable element-derived protein 4-like [Sitophilus oryzae];Dbxref=InterPro:IPR029526,PFAM:PF13843;
Chr4	EVM	exon	13226285	13226846		-		ID=exon1.Chr4.gn192.rna1;Alias=evm.model.HiC_scaffold_4_pilon.192.exon1;Parent=Chr4.gn192.rna1;
Chr4	EVM	CDS	13226285	13226846		-	0	ID=CDS.Chr4.gn192.rna1;Alias=cds.evm.model.HiC_scaffold_4_pilon.192;Parent=Chr4.gn192.rna1;
Chr4	EVM	exon	13225145	13225329		-		ID=exon2.Chr4.gn192.rna1;Alias=evm.model.HiC_scaffold_4_pilon.192.exon2;Parent=Chr4.gn192.rna1;
Chr4	EVM	CDS	13225145	13225329		-	2	ID=CDS.Chr4.gn192.rna1;Alias=cds.evm.model.HiC_scaffold_4_pilon.192;Parent=Chr4.gn192.rna1;
###
Chr4	EVM	gene	13619942	13621105		+		ID=Chr4.gn198;Alias=evm.TU.HiC_scaffold_4_pilon.198;Name=EVM%20prediction%20HiC_scaffold_4_pilon.198;
Chr4	EVM	mRNA	13619942	13621105		+		ID=Chr4.gn198.rna1;Alias=evm.model.HiC_scaffold_4_pilon.198;Parent=Chr4.gn198;Name=EVM%20prediction%20HiC_scaffold_4_pilon.198;;description=Similar to transposable element-derived protein 3-like piggyBac transposable element-derived protein 3-like [Onthophagus taurus];Dbxref=InterPro:IPR029526,PANTHER:PTHR47055,PFAM:PF13843;
Chr4	EVM	exon	13619942	13621105		+		ID=exon1.Chr4.gn198.rna1;Alias=evm.model.HiC_scaffold_4_pilon.198.exon1;Parent=Chr4.gn198.rna1;
Chr4	EVM	CDS	13619942	13621105		+	0	ID=CDS.Chr4.gn198.rna1;Alias=cds.evm.model.HiC_scaffold_4_pilon.198;Parent=Chr4.gn198.rna1;
###
Chr4	EVM	gene	13756666	13892821		+		ID=Chr4.gn199;Alias=evm.TU.HiC_scaffold_4_pilon.199;Name=EVM%20prediction%20HiC_scaffold_4_pilon.199;
Chr4	EVM	mRNA	13756666	13892821		+		ID=Chr4.gn199.rna1;Alias=evm.model.HiC_scaffold_4_pilon.199;Parent=Chr4.gn199;Name=EVM%20prediction%20HiC_scaffold_4_pilon.199;;description=Found in genome assembly%2C chromosome: 3 [Lymantria monacha];Dbxref=CDD:cd00063,InterPro:IPR003961,InterPro:IPR036116,PANTHER:PTHR13817,PANTHER:PTHR13817:SF140,PFAM:PF00041,ProSiteProfiles:PS50853,SMART:SM00060,SUPERFAMILY:SSF49265;
Chr4	EVM	exon	13756666	13756845		+		ID=exon1.Chr4.gn199.rna1;Alias=evm.model.HiC_scaffold_4_pilon.199.exon1;Parent=Chr4.gn199.rna1;
Chr4	EVM	CDS	13756666	13756845		+	0	ID=CDS.Chr4.gn199.rna1;Alias=cds.evm.model.HiC_scaffold_4_pilon.199;Parent=Chr4.gn199.rna1;
Chr4	EVM	exon	13765806	13765989		+		ID=exon2.Chr4.gn199.rna1;Alias=evm.model.HiC_scaffold_4_pilon.199.exon2;Parent=Chr4.gn199.rna1;
Chr4	EVM	CDS	13765806	13765989		+	0	ID=CDS.Chr4.gn199.rna1;Alias=cds.evm.model.HiC_scaffold_4_pilon.199;Parent=Chr4.gn199.rna1;
Chr4	EVM	exon	13838434	13838632		+		ID=exon3.Chr4.gn199.rna1;Alias=evm.model.HiC_scaffold_4_pilon.199.exon3;Parent=Chr4.gn199.rna1;
Chr4	EVM	CDS	13838434	13838632		+	2	ID=CDS.Chr4.gn199.rna1;Alias=cds.evm.model.HiC_scaffold_4_pilon.199;Parent=Chr4.gn199.rna1;
Chr4	EVM	exon	13892707	13892821		+		ID=exon4.Chr4.gn199.rna1;Alias=evm.model.HiC_scaffold_4_pilon.199.exon4;Parent=Chr4.gn199.rna1;
Chr4	EVM	CDS	13892707	13892821		+	1	ID=CDS.Chr4.gn199.rna1;Alias=cds.evm.model.HiC_scaffold_4_pilon.199;Parent=Chr4.gn199.rna1;
###
Chr4	EVM	gene	13911215	13913157		-		ID=Chr4.gn200;Alias=evm.TU.HiC_scaffold_4_pilon.200;Name=EVM%20prediction%20HiC_scaffold_4_pilon.200;
Chr4	EVM	mRNA	13911215	13913157		-		ID=Chr4.gn200.rna1;Alias=evm.model.HiC_scaffold_4_pilon.200;Parent=Chr4.gn200;Name=EVM%20prediction%20HiC_scaffold_4_pilon.200;;description=Found in genome assembly%2C chromosome: 9 [Noctua fimbriata];Dbxref=InterPro:IPR006578,PANTHER:PTHR21505,PFAM:PF10545,ProSiteProfiles:PS51029,SMART:SM00595;
Chr4	EVM	exon	13912932	13913157		-		ID=exon1.Chr4.gn200.rna1;Alias=evm.model.HiC_scaffold_4_pilon.200.exon1;Parent=Chr4.gn200.rna1;
Chr4	EVM	CDS	13912932	13913157		-	0	ID=CDS.Chr4.gn200.rna1;Alias=cds.evm.model.HiC_scaffold_4_pilon.200;Parent=Chr4.gn200.rna1;
Chr4	EVM	exon	13912663	13912691		-		ID=exon2.Chr4.gn200.rna1;Alias=evm.model.HiC_scaffold_4_pilon.200.exon2;Parent=Chr4.gn200.rna1;
Chr4	EVM	CDS	13912663	13912691		-	2	ID=CDS.Chr4.gn200.rna1;Alias=cds.evm.model.HiC_scaffold_4_pilon.200;Parent=Chr4.gn200.rna1;
Chr4	EVM	exon	13911215	13911793		-		ID=exon3.Chr4.gn200.rna1;Alias=evm.model.HiC_scaffold_4_pilon.200.exon3;Parent=Chr4.gn200.rna1;
Chr4	EVM	CDS	13911215	13911793		-	0	ID=CDS.Chr4.gn200.rna1;Alias=cds.evm.model.HiC_scaffold_4_pilon.200;Parent=Chr4.gn200.rna1;
###
Chr4	EVM	gene	13975111	13975791		-		ID=Chr4.gn202;Alias=evm.TU.HiC_scaffold_4_pilon.202;Name=EVM%20prediction%20HiC_scaffold_4_pilon.202;
Chr4	EVM	mRNA	13975111	13975791		-		ID=Chr4.gn202.rna1;Alias=evm.model.HiC_scaffold_4_pilon.202;Parent=Chr4.gn202;Name=EVM%20prediction%20HiC_scaffold_4_pilon.202;;description=Similar to SFRICE_020486 [Spodoptera frugiperda];Dbxref=InterPro:IPR007889,InterPro:IPR009057,PFAM:PF05225,SUPERFAMILY:SSF46689;Ontology_term=GO:0003677;
Chr4	EVM	exon	13975596	13975791		-		ID=exon1.Chr4.gn202.rna1;Alias=evm.model.HiC_scaffold_4_pilon.202.exon1;Parent=Chr4.gn202.rna1;
Chr4	EVM	CDS	13975596	13975791		-	0	ID=CDS.Chr4.gn202.rna1;Alias=cds.evm.model.HiC_scaffold_4_pilon.202;Parent=Chr4.gn202.rna1;
Chr4	EVM	exon	13975356	13975454		-		ID=exon2.Chr4.gn202.rna1;Alias=evm.model.HiC_scaffold_4_pilon.202.exon2;Parent=Chr4.gn202.rna1;
Chr4	EVM	CDS	13975356	13975454		-	2	ID=CDS.Chr4.gn202.rna1;Alias=cds.evm.model.HiC_scaffold_4_pilon.202;Parent=Chr4.gn202.rna1;
Chr4	EVM	exon	13975111	13975298		-		ID=exon3.Chr4.gn202.rna1;Alias=evm.model.HiC_scaffold_4_pilon.202.exon3;Parent=Chr4.gn202.rna1;
Chr4	EVM	CDS	13975111	13975298		-	2	ID=CDS.Chr4.gn202.rna1;Alias=cds.evm.model.HiC_scaffold_4_pilon.202;Parent=Chr4.gn202.rna1;
###
Chr4	EVM	gene	14173871	14174530		-		ID=Chr4.gn203;Alias=evm.TU.HiC_scaffold_4_pilon.203;Name=EVM%20prediction%20HiC_scaffold_4_pilon.203;
Chr4	EVM	mRNA	14173871	14174530		-		ID=Chr4.gn203.rna1;Alias=evm.model.HiC_scaffold_4_pilon.203;Parent=Chr4.gn203;Name=EVM%20prediction%20HiC_scaffold_4_pilon.203;;description=Similar to protein homolog-like jerky protein homolog-like [Bactrocera latifrons];Dbxref=InterPro:IPR004875,PFAM:PF03184;Ontology_term=GO:0003676;
Chr4	EVM	exon	14173871	14174530		-		ID=exon1.Chr4.gn203.rna1;Alias=evm.model.HiC_scaffold_4_pilon.203.exon1;Parent=Chr4.gn203.rna1;
Chr4	EVM	CDS	14173871	14174530		-	0	ID=CDS.Chr4.gn203.rna1;Alias=cds.evm.model.HiC_scaffold_4_pilon.203;Parent=Chr4.gn203.rna1;
###
Chr4	EVM	gene	14210362	14247153		-		ID=Chr4.gn205;Alias=evm.TU.HiC_scaffold_4_pilon.205;Name=EVM%20prediction%20HiC_scaffold_4_pilon.205;
Chr4	EVM	mRNA	14210362	14247153		-		ID=Chr4.gn205.rna1;Alias=evm.model.HiC_scaffold_4_pilon.205;Parent=Chr4.gn205;Name=EVM%20prediction%20HiC_scaffold_4_pilon.205;;description=Found in genome assembly%2C chromosome: 3 [Lymantria monacha];Dbxref=CDD:cd10316,CDD:cd10317,CDD:cd10320,InterPro:IPR008979,InterPro:IPR011013,InterPro:IPR013784,InterPro:IPR015364,InterPro:IPR029411,InterPro:IPR029413,PANTHER:PTHR32018,PFAM:PF09284,PFAM:PF14…
Chr4	EVM	exon	14246520	14247153		-		ID=exon1.Chr4.gn205.rna1;Alias=evm.model.HiC_scaffold_4_pilon.205.exon1;Parent=Chr4.gn205.rna1;
Chr4	EVM	CDS	14246520	14247153		-	0	ID=CDS.Chr4.gn205.rna1;Alias=cds.evm.model.HiC_scaffold_4_pilon.205;Parent=Chr4.gn205.rna1;
Chr4	EVM	exon	14226832	14227365		-		ID=exon2.Chr4.gn205.rna1;Alias=evm.model.HiC_scaffold_4_pilon.205.exon2;Parent=Chr4.gn205.rna1;
Chr4	EVM	CDS	14226832	14227365		-	2	ID=CDS.Chr4.gn205.rna1;Alias=cds.evm.model.HiC_scaffold_4_pilon.205;Parent=Chr4.gn205.rna1;
Chr4	EVM	exon	14210362	14210888		-		ID=exon3.Chr4.gn205.rna1;Alias=evm.model.HiC_scaffold_4_pilon.205.exon3;Parent=Chr4.gn205.rna1;
Chr4	EVM	CDS	14210362	14210888		-	2	ID=CDS.Chr4.gn205.rna1;Alias=cds.evm.model.HiC_scaffold_4_pilon.205;Parent=Chr4.gn205.rna1;
###
Chr4	EVM	gene	14263825	14279748		+		ID=Chr4.gn206;Alias=evm.TU.HiC_scaffold_4_pilon.206;Name=EVM%20prediction%20HiC_scaffold_4_pilon.206;
Chr4	EVM	mRNA	14263825	14279748		+		ID=Chr4.gn206.rna1;Alias=evm.model.HiC_scaffold_4_pilon.206;Parent=Chr4.gn206;Name=EVM%20prediction%20HiC_scaffold_4_pilon.206;;description=Similar to isolate FCH chromosome 13 [Caligus rogercresseyi];Dbxref=CDD:cd10316,CDD:cd10320,InterPro:IPR011013,InterPro:IPR029413,PANTHER:PTHR32018,PFAM:PF14686,SUPERFAMILY:SSF117074,SUPERFAMILY:SSF74650;
Chr4	EVM	exon	14263825	14264017		+		ID=exon1.Chr4.gn206.rna1;Alias=evm.model.HiC_scaffold_4_pilon.206.exon1;Parent=Chr4.gn206.rna1;
Chr4	EVM	CDS	14263825	14264017		+	0	ID=CDS.Chr4.gn206.rna1;Alias=cds.evm.model.HiC_scaffold_4_pilon.206;Parent=Chr4.gn206.rna1;
Chr4	EVM	exon	14265293	14265459		+		ID=exon2.Chr4.gn206.rna1;Alias=evm.model.HiC_scaffold_4_pilon.206.exon2;Parent=Chr4.gn206.rna1;
Chr4	EVM	CDS	14265293	14265459		+	2	ID=CDS.Chr4.gn206.rna1;Alias=cds.evm.model.HiC_scaffold_4_pilon.206;Parent=Chr4.gn206.rna1;
Chr4	EVM	exon	14268776	14269040		+		ID=exon3.Chr4.gn206.rna1;Alias=evm.model.HiC_scaffold_4_pilon.206.exon3;Parent=Chr4.gn206.rna1;
Chr4	EVM	CDS	14268776	14269040		+	0	ID=CDS.Chr4.gn206.rna1;Alias=cds.evm.model.HiC_scaffold_4_pilon.206;Parent=Chr4.gn206.rna1;
Chr4	EVM	exon	14278129	14278323		+		ID=exon4.Chr4.gn206.rna1;Alias=evm.model.HiC_scaffold_4_pilon.206.exon4;Parent=Chr4.gn206.rna1;
Chr4	EVM	CDS	14278129	14278323		+	2	ID=CDS.Chr4.gn206.rna1;Alias=cds.evm.model.HiC_scaffold_4_pilon.206;Parent=Chr4.gn206.rna1;
Chr4	EVM	exon	14279399	14279748		+		ID=exon5.Chr4.gn206.rna1;Alias=evm.model.HiC_scaffold_4_pilon.206.exon5;Parent=Chr4.gn206.rna1;
Chr4	EVM	CDS	14279399	14279748		+	2	ID=CDS.Chr4.gn206.rna1;Alias=cds.evm.model.HiC_scaffold_4_pilon.206;Parent=Chr4.gn206.rna1;
###
Chr4	EVM	gene	14321690	14354976		+		ID=Chr4.gn207;Alias=evm.TU.HiC_scaffold_4_pilon.207;Name=EVM%20prediction%20HiC_scaffold_4_pilon.207;
Chr4	EVM	mRNA	14321690	14354976		+		ID=Chr4.gn207.rna1;Alias=evm.model.HiC_scaffold_4_pilon.207;Parent=Chr4.gn207;Name=EVM%20prediction%20HiC_scaffold_4_pilon.207;;description=Similar to Rhamnogalacturonan endolyase (Fragment) [Dendroctonus ponderosae];Dbxref=CDD:cd10316,CDD:cd10317,CDD:cd10320,InterPro:IPR008979,InterPro:IPR011013,InterPro:IPR013784,InterPro:IPR029411,InterPro:IPR029413,PANTHER:PTHR32018,PFAM:PF14683,PFAM:PF14686,…
Chr4	EVM	exon	14321690	14322851		+		ID=exon1.Chr4.gn207.rna1;Alias=evm.model.HiC_scaffold_4_pilon.207.exon1;Parent=Chr4.gn207.rna1;
Chr4	EVM	CDS	14321690	14322851		+	0	ID=CDS.Chr4.gn207.rna1;Alias=cds.evm.model.HiC_scaffold_4_pilon.207;Parent=Chr4.gn207.rna1;
Chr4	EVM	exon	14354444	14354976		+		ID=exon2.Chr4.gn207.rna1;Alias=evm.model.HiC_scaffold_4_pilon.207.exon2;Parent=Chr4.gn207.rna1;
Chr4	EVM	CDS	14354444	14354976		+	2	ID=CDS.Chr4.gn207.rna1;Alias=cds.evm.model.HiC_scaffold_4_pilon.207;Parent=Chr4.gn207.rna1;
###
Chr4	EVM	gene	14533205	14534810		-		ID=Chr4.gn209;Alias=evm.TU.HiC_scaffold_4_pilon.209;Name=EVM%20prediction%20HiC_scaffold_4_pilon.209;
Chr4	EVM	mRNA	14533205	14534810		-		ID=Chr4.gn209.rna1;Alias=evm.model.HiC_scaffold_4_pilon.209;Parent=Chr4.gn209;Name=EVM%20prediction%20HiC_scaffold_4_pilon.209;;description=Similar to protein LOC111421228 uncharacterized protein LOC111421228 [Onthophagus taurus];Dbxref=InterPro:IPR006578,PANTHER:PTHR21505,PANTHER:PTHR21505:SF8,PFAM:PF10545;
Chr4	EVM	exon	14534562	14534810		-		ID=exon1.Chr4.gn209.rna1;Alias=evm.model.HiC_scaffold_4_pilon.209.exon1;Parent=Chr4.gn209.rna1;
Chr4	EVM	CDS	14534562	14534810		-	0	ID=CDS.Chr4.gn209.rna1;Alias=cds.evm.model.HiC_scaffold_4_pilon.209;Parent=Chr4.gn209.rna1;
Chr4	EVM	exon	14533205	14533420		-		ID=exon2.Chr4.gn209.rna1;Alias=evm.model.HiC_scaffold_4_pilon.209.exon2;Parent=Chr4.gn209.rna1;
Chr4	EVM	CDS	14533205	14533420		-	0	ID=CDS.Chr4.gn209.rna1;Alias=cds.evm.model.HiC_scaffold_4_pilon.209;Parent=Chr4.gn209.rna1;
###
Chr4	EVM	gene	14749798	14751691		-		ID=Chr4.gn211;Alias=evm.TU.HiC_scaffold_4_pilon.211;Name=EVM%20prediction%20HiC_scaffold_4_pilon.211;
Chr4	EVM	mRNA	14749798	14751691		-		ID=Chr4.gn211.rna1;Alias=evm.model.HiC_scaffold_4_pilon.211;Parent=Chr4.gn211;Name=EVM%20prediction%20HiC_scaffold_4_pilon.211;;description=Similar to MADF domain-containing protein (Fragment) [Lygus hesperus];Dbxref=InterPro:IPR006578,PANTHER:PTHR21505,PFAM:PF10545,ProSiteProfiles:PS51029;
Chr4	EVM	exon	14751489	14751691		-		ID=exon1.Chr4.gn211.rna1;Alias=evm.model.HiC_scaffold_4_pilon.211.exon1;Parent=Chr4.gn211.rna1;
Chr4	EVM	CDS	14751489	14751691		-	0	ID=CDS.Chr4.gn211.rna1;Alias=cds.evm.model.HiC_scaffold_4_pilon.211;Parent=Chr4.gn211.rna1;
Chr4	EVM	exon	14751266	14751425		-		ID=exon2.Chr4.gn211.rna1;Alias=evm.model.HiC_scaffold_4_pilon.211.exon2;Parent=Chr4.gn211.rna1;
Chr4	EVM	CDS	14751266	14751425		-	1	ID=CDS.Chr4.gn211.rna1;Alias=cds.evm.model.HiC_scaffold_4_pilon.211;Parent=Chr4.gn211.rna1;
Chr4	EVM	exon	14749798	14750247		-		ID=exon3.Chr4.gn211.rna1;Alias=evm.model.HiC_scaffold_4_pilon.211.exon3;Parent=Chr4.gn211.rna1;
Chr4	EVM	CDS	14749798	14750247		-	0	ID=CDS.Chr4.gn211.rna1;Alias=cds.evm.model.HiC_scaffold_4_pilon.211;Parent=Chr4.gn211.rna1;
###
Chr4	EVM	gene	15024124	15024929		+		ID=Chr4.gn213;Alias=evm.TU.HiC_scaffold_4_pilon.213;Name=EVM%20prediction%20HiC_scaffold_4_pilon.213;
Chr4	EVM	mRNA	15024124	15024929		+		ID=Chr4.gn213.rna1;Alias=evm.model.HiC_scaffold_4_pilon.213;Parent=Chr4.gn213;Name=EVM%20prediction%20HiC_scaffold_4_pilon.213;;description=Similar to transposable element-derived protein 3-like piggyBac transposable element-derived protein 3-like [Onthophagus taurus];Dbxref=InterPro:IPR029526,PANTHER:PTHR47055,PFAM:PF13843;
Chr4	EVM	exon	15024124	15024143		+		ID=exon1.Chr4.gn213.rna1;Alias=evm.model.HiC_scaffold_4_pilon.213.exon1;Parent=Chr4.gn213.rna1;
Chr4	EVM	CDS	15024124	15024143		+	0	ID=CDS.Chr4.gn213.rna1;Alias=cds.evm.model.HiC_scaffold_4_pilon.213;Parent=Chr4.gn213.rna1;
Chr4	EVM	exon	15024332	15024929		+		ID=exon2.Chr4.gn213.rna1;Alias=evm.model.HiC_scaffold_4_pilon.213.exon2;Parent=Chr4.gn213.rna1;
Chr4	EVM	CDS	15024332	15024929		+	1	ID=CDS.Chr4.gn213.rna1;Alias=cds.evm.model.HiC_scaffold_4_pilon.213;Parent=Chr4.gn213.rna1;
###
Chr4	EVM	gene	15164875	15165417		+		ID=Chr4.gn215;Alias=evm.TU.HiC_scaffold_4_pilon.215;Name=EVM%20prediction%20HiC_scaffold_4_pilon.215;
Chr4	EVM	mRNA	15164875	15165417		+		ID=Chr4.gn215.rna1;Alias=evm.model.HiC_scaffold_4_pilon.215;Parent=Chr4.gn215;Name=EVM%20prediction%20HiC_scaffold_4_pilon.215;;description=Similar to uncharacterized protein LOC115890494 [Sitophilus oryzae];Dbxref=InterPro:IPR000477,PANTHER:PTHR47027,PANTHER:PTHR47027:SF11,PFAM:PF00078,ProSiteProfiles:PS50878;
Chr4	EVM	exon	15164875	15165417		+		ID=exon1.Chr4.gn215.rna1;Alias=evm.model.HiC_scaffold_4_pilon.215.exon1;Parent=Chr4.gn215.rna1;
Chr4	EVM	CDS	15164875	15165417		+	0	ID=CDS.Chr4.gn215.rna1;Alias=cds.evm.model.HiC_scaffold_4_pilon.215;Parent=Chr4.gn215.rna1;
###
Chr4	EVM	gene	15196308	15226598		+		ID=Chr4.gn216;Alias=evm.TU.HiC_scaffold_4_pilon.216;Name=EVM%20prediction%20HiC_scaffold_4_pilon.216;
Chr4	EVM	mRNA	15196308	15226598		+		ID=Chr4.gn216.rna1;Alias=evm.model.HiC_scaffold_4_pilon.216;Parent=Chr4.gn216;Name=EVM%20prediction%20HiC_scaffold_4_pilon.216;;description=Similar to leucine-rich repeat-containing G-protein coupled receptor 5A-like [Sitophilus oryzae];Dbxref=CDD:cd15136,InterPro:IPR000276,InterPro:IPR002131,InterPro:IPR017452,PANTHER:PTHR24372,PANTHER:PTHR24372:SF12,PRINTS:PR00237,PRINTS:PR00373,PFAM:PF00001,Pr…
Chr4	EVM	exon	15196308	15196371		+		ID=exon1.Chr4.gn216.rna1;Alias=evm.model.HiC_scaffold_4_pilon.216.exon1;Parent=Chr4.gn216.rna1;
Chr4	EVM	CDS	15196308	15196371		+	0	ID=CDS.Chr4.gn216.rna1;Alias=cds.evm.model.HiC_scaffold_4_pilon.216;Parent=Chr4.gn216.rna1;
Chr4	EVM	exon	15204294	15204524		+		ID=exon2.Chr4.gn216.rna1;Alias=evm.model.HiC_scaffold_4_pilon.216.exon2;Parent=Chr4.gn216.rna1;
Chr4	EVM	CDS	15204294	15204524		+	2	ID=CDS.Chr4.gn216.rna1;Alias=cds.evm.model.HiC_scaffold_4_pilon.216;Parent=Chr4.gn216.rna1;
Chr4	EVM	exon	15205672	15206344		+		ID=exon3.Chr4.gn216.rna1;Alias=evm.model.HiC_scaffold_4_pilon.216.exon3;Parent=Chr4.gn216.rna1;
Chr4	EVM	CDS	15205672	15206344		+	2	ID=CDS.Chr4.gn216.rna1;Alias=cds.evm.model.HiC_scaffold_4_pilon.216;Parent=Chr4.gn216.rna1;
Chr4	EVM	exon	15217677	15217958		+		ID=exon4.Chr4.gn216.rna1;Alias=evm.model.HiC_scaffold_4_pilon.216.exon4;Parent=Chr4.gn216.rna1;
Chr4	EVM	CDS	15217677	15217958		+	1	ID=CDS.Chr4.gn216.rna1;Alias=cds.evm.model.HiC_scaffold_4_pilon.216;Parent=Chr4.gn216.rna1;
Chr4	EVM	exon	15218417	15218708		+		ID=exon5.Chr4.gn216.rna1;Alias=evm.model.HiC_scaffold_4_pilon.216.exon5;Parent=Chr4.gn216.rna1;
Chr4	EVM	CDS	15218417	15218708		+	1	ID=CDS.Chr4.gn216.rna1;Alias=cds.evm.model.HiC_scaffold_4_pilon.216;Parent=Chr4.gn216.rna1;
Chr4	EVM	exon	15226139	15226214		+		ID=exon6.Chr4.gn216.rna1;Alias=evm.model.HiC_scaffold_4_pilon.216.exon6;Parent=Chr4.gn216.rna1;
Chr4	EVM	CDS	15226139	15226214		+	0	ID=CDS.Chr4.gn216.rna1;Alias=cds.evm.model.HiC_scaffold_4_pilon.216;Parent=Chr4.gn216.rna1;
Chr4	EVM	exon	15226270	15226598		+		ID=exon7.Chr4.gn216.rna1;Alias=evm.model.HiC_scaffold_4_pilon.216.exon7;Parent=Chr4.gn216.rna1;
Chr4	EVM	CDS	15226270	15226598		+	2	ID=CDS.Chr4.gn216.rna1;Alias=cds.evm.model.HiC_scaffold_4_pilon.216;Parent=Chr4.gn216.rna1;
###
Chr4	EVM	gene	15246246	15248012		+		ID=Chr4.gn217;Alias=evm.TU.HiC_scaffold_4_pilon.217;Name=EVM%20prediction%20HiC_scaffold_4_pilon.217;
Chr4	EVM	mRNA	15246246	15248012		+		ID=Chr4.gn217.rna1;Alias=evm.model.HiC_scaffold_4_pilon.217;Parent=Chr4.gn217;Name=EVM%20prediction%20HiC_scaffold_4_pilon.217;;description=Similar to Uncharacterized protein [Cimex lectularius];Dbxref=PANTHER:PTHR10773,PANTHER:PTHR10773:SF12;
Chr4	EVM	exon	15246246	15248012		+		ID=exon1.Chr4.gn217.rna1;Alias=evm.model.HiC_scaffold_4_pilon.217.exon1;Parent=Chr4.gn217.rna1;
Chr4	EVM	CDS	15246246	15248012		+	0	ID=CDS.Chr4.gn217.rna1;Alias=cds.evm.model.HiC_scaffold_4_pilon.217;Parent=Chr4.gn217.rna1;
###
Chr4	EVM	gene	15256050	15278597		-		ID=Chr4.gn218;Alias=evm.TU.HiC_scaffold_4_pilon.218;Name=EVM%20prediction%20HiC_scaffold_4_pilon.218;
Chr4	EVM	mRNA	15256050	15278597		-		ID=Chr4.gn218.rna1;Alias=evm.model.HiC_scaffold_4_pilon.218;Parent=Chr4.gn218;Name=EVM%20prediction%20HiC_scaffold_4_pilon.218;;description=Similar to M.ruginodis mariner-like element DNA;Dbxref=CDD:cd00190,InterPro:IPR001254,InterPro:IPR001314,InterPro:IPR009003,PANTHER:PTHR24260,PRINTS:PR00722,PFAM:PF00089,ProSiteProfiles:PS50240,SMART:SM00020,SUPERFAMILY:SSF50494;Ontology_term=GO:0004252,GO:00…
Chr4	EVM	exon	15278553	15278597		-		ID=exon1.Chr4.gn218.rna1;Alias=evm.model.HiC_scaffold_4_pilon.218.exon1;Parent=Chr4.gn218.rna1;
Chr4	EVM	CDS	15278553	15278597		-	0	ID=CDS.Chr4.gn218.rna1;Alias=cds.evm.model.HiC_scaffold_4_pilon.218;Parent=Chr4.gn218.rna1;
Chr4	EVM	exon	15275305	15275477		-		ID=exon2.Chr4.gn218.rna1;Alias=evm.model.HiC_scaffold_4_pilon.218.exon2;Parent=Chr4.gn218.rna1;
Chr4	EVM	CDS	15275305	15275477		-	0	ID=CDS.Chr4.gn218.rna1;Alias=cds.evm.model.HiC_scaffold_4_pilon.218;Parent=Chr4.gn218.rna1;
Chr4	EVM	exon	15264663	15264942		-		ID=exon3.Chr4.gn218.rna1;Alias=evm.model.HiC_scaffold_4_pilon.218.exon3;Parent=Chr4.gn218.rna1;
Chr4	EVM	CDS	15264663	15264942		-	1	ID=CDS.Chr4.gn218.rna1;Alias=cds.evm.model.HiC_scaffold_4_pilon.218;Parent=Chr4.gn218.rna1;
Chr4	EVM	exon	15256050	15256349		-		ID=exon4.Chr4.gn218.rna1;Alias=evm.model.HiC_scaffold_4_pilon.218.exon4;Parent=Chr4.gn218.rna1;
Chr4	EVM	CDS	15256050	15256349		-	0	ID=CDS.Chr4.gn218.rna1;Alias=cds.evm.model.HiC_scaffold_4_pilon.218;Parent=Chr4.gn218.rna1;
###
Chr4	EVM	gene	15472879	15474747		-		ID=Chr4.gn223;Alias=evm.TU.HiC_scaffold_4_pilon.223;Name=EVM%20prediction%20HiC_scaffold_4_pilon.223;
Chr4	EVM	mRNA	15472879	15474747		-		ID=Chr4.gn223.rna1;Alias=evm.model.HiC_scaffold_4_pilon.223;Parent=Chr4.gn223;Name=EVM%20prediction%20HiC_scaffold_4_pilon.223;;description=Similar to uncharacterized protein LOC111506312 [Leptinotarsa decemlineata];Dbxref=InterPro:IPR029526,PANTHER:PTHR46599,PANTHER:PTHR46599:SF6,PFAM:PF13843;
Chr4	EVM	exon	15474111	15474747		-		ID=exon1.Chr4.gn223.rna1;Alias=evm.model.HiC_scaffold_4_pilon.223.exon1;Parent=Chr4.gn223.rna1;
Chr4	EVM	CDS	15474111	15474747		-	0	ID=CDS.Chr4.gn223.rna1;Alias=cds.evm.model.HiC_scaffold_4_pilon.223;Parent=Chr4.gn223.rna1;
Chr4	EVM	exon	15472879	15472964		-		ID=exon2.Chr4.gn223.rna1;Alias=evm.model.HiC_scaffold_4_pilon.223.exon2;Parent=Chr4.gn223.rna1;
Chr4	EVM	CDS	15472879	15472964		-	2	ID=CDS.Chr4.gn223.rna1;Alias=cds.evm.model.HiC_scaffold_4_pilon.223;Parent=Chr4.gn223.rna1;
###
Chr4	EVM	gene	15491181	15520709		-		ID=Chr4.gn224;Alias=evm.TU.HiC_scaffold_4_pilon.224;Name=EVM%20prediction%20HiC_scaffold_4_pilon.224;
Chr4	EVM	mRNA	15491181	15520709		-		ID=Chr4.gn224.rna1;Alias=evm.model.HiC_scaffold_4_pilon.224;Parent=Chr4.gn224;Name=EVM%20prediction%20HiC_scaffold_4_pilon.224;;description=Similar to ras-like protein 2 (LOC105188390)%2C transcript variant X2%2C misc_RNA [Harpegnathos saltator];Dbxref=InterPro:IPR006616,InterPro:IPR024518,PANTHER:PTHR31649,PANTHER:PTHR31649:SF10,PFAM:PF11901,SMART:SM00696;
Chr4	EVM	exon	15520652	15520709		-		ID=exon1.Chr4.gn224.rna1;Alias=evm.model.HiC_scaffold_4_pilon.224.exon1;Parent=Chr4.gn224.rna1;
Chr4	EVM	CDS	15520652	15520709		-	0	ID=CDS.Chr4.gn224.rna1;Alias=cds.evm.model.HiC_scaffold_4_pilon.224;Parent=Chr4.gn224.rna1;
Chr4	EVM	exon	15511797	15512005		-		ID=exon2.Chr4.gn224.rna1;Alias=evm.model.HiC_scaffold_4_pilon.224.exon2;Parent=Chr4.gn224.rna1;
Chr4	EVM	CDS	15511797	15512005		-	2	ID=CDS.Chr4.gn224.rna1;Alias=cds.evm.model.HiC_scaffold_4_pilon.224;Parent=Chr4.gn224.rna1;
Chr4	EVM	exon	15491181	15491444		-		ID=exon3.Chr4.gn224.rna1;Alias=evm.model.HiC_scaffold_4_pilon.224.exon3;Parent=Chr4.gn224.rna1;
Chr4	EVM	CDS	15491181	15491444		-	0	ID=CDS.Chr4.gn224.rna1;Alias=cds.evm.model.HiC_scaffold_4_pilon.224;Parent=Chr4.gn224.rna1;
###
Chr4	EVM	gene	15531905	15540075		-		ID=Chr4.gn225;Alias=evm.TU.HiC_scaffold_4_pilon.225;Name=EVM%20prediction%20HiC_scaffold_4_pilon.225;
Chr4	EVM	mRNA	15531905	15540075		-		ID=Chr4.gn225.rna1;Alias=evm.model.HiC_scaffold_4_pilon.225;Parent=Chr4.gn225;Name=EVM%20prediction%20HiC_scaffold_4_pilon.225;;description=Similar to uncharacterized protein LOC115889388 [Sitophilus oryzae];Dbxref=InterPro:IPR006616,InterPro:IPR024518,PANTHER:PTHR31649,PANTHER:PTHR31649:SF10,PFAM:PF11901,SMART:SM00696;
Chr4	EVM	exon	15540018	15540075		-		ID=exon1.Chr4.gn225.rna1;Alias=evm.model.HiC_scaffold_4_pilon.225.exon1;Parent=Chr4.gn225.rna1;
Chr4	EVM	CDS	15540018	15540075		-	0	ID=CDS.Chr4.gn225.rna1;Alias=cds.evm.model.HiC_scaffold_4_pilon.225;Parent=Chr4.gn225.rna1;
Chr4	EVM	exon	15535405	15535613		-		ID=exon2.Chr4.gn225.rna1;Alias=evm.model.HiC_scaffold_4_pilon.225.exon2;Parent=Chr4.gn225.rna1;
Chr4	EVM	CDS	15535405	15535613		-	2	ID=CDS.Chr4.gn225.rna1;Alias=cds.evm.model.HiC_scaffold_4_pilon.225;Parent=Chr4.gn225.rna1;
Chr4	EVM	exon	15531905	15532174		-		ID=exon3.Chr4.gn225.rna1;Alias=evm.model.HiC_scaffold_4_pilon.225.exon3;Parent=Chr4.gn225.rna1;
Chr4	EVM	CDS	15531905	15532174		-	0	ID=CDS.Chr4.gn225.rna1;Alias=cds.evm.model.HiC_scaffold_4_pilon.225;Parent=Chr4.gn225.rna1;
###
Chr4	EVM	gene	15548322	15584029		-		ID=Chr4.gn226;Alias=evm.TU.HiC_scaffold_4_pilon.226;Name=EVM%20prediction%20HiC_scaffold_4_pilon.226;
Chr4	EVM	mRNA	15548322	15584029		-		ID=Chr4.gn226.rna1;Alias=evm.model.HiC_scaffold_4_pilon.226;Parent=Chr4.gn226;Name=EVM%20prediction%20HiC_scaffold_4_pilon.226;;description=Found in genome assembly%2C chromosome: 23 [Lymantria monacha];Dbxref=InterPro:IPR031521,PFAM:PF15766;
Chr4	EVM	exon	15583999	15584029		-		ID=exon1.Chr4.gn226.rna1;Alias=evm.model.HiC_scaffold_4_pilon.226.exon1;Parent=Chr4.gn226.rna1;
Chr4	EVM	CDS	15583999	15584029		-	0	ID=CDS.Chr4.gn226.rna1;Alias=cds.evm.model.HiC_scaffold_4_pilon.226;Parent=Chr4.gn226.rna1;
Chr4	EVM	exon	15569421	15569539		-		ID=exon2.Chr4.gn226.rna1;Alias=evm.model.HiC_scaffold_4_pilon.226.exon2;Parent=Chr4.gn226.rna1;
Chr4	EVM	CDS	15569421	15569539		-	2	ID=CDS.Chr4.gn226.rna1;Alias=cds.evm.model.HiC_scaffold_4_pilon.226;Parent=Chr4.gn226.rna1;
Chr4	EVM	exon	15563722	15563931		-		ID=exon3.Chr4.gn226.rna1;Alias=evm.model.HiC_scaffold_4_pilon.226.exon3;Parent=Chr4.gn226.rna1;
Chr4	EVM	CDS	15563722	15563931		-	0	ID=CDS.Chr4.gn226.rna1;Alias=cds.evm.model.HiC_scaffold_4_pilon.226;Parent=Chr4.gn226.rna1;
Chr4	EVM	exon	15548322	15548642		-		ID=exon4.Chr4.gn226.rna1;Alias=evm.model.HiC_scaffold_4_pilon.226.exon4;Parent=Chr4.gn226.rna1;
Chr4	EVM	CDS	15548322	15548642		-	0	ID=CDS.Chr4.gn226.rna1;Alias=cds.evm.model.HiC_scaffold_4_pilon.226;Parent=Chr4.gn226.rna1;
###
Chr4	EVM	gene	15673528	15687983		-		ID=Chr4.gn227;Alias=evm.TU.HiC_scaffold_4_pilon.227;Name=EVM%20prediction%20HiC_scaffold_4_pilon.227;
Chr4	EVM	mRNA	15673528	15687983		-		ID=Chr4.gn227.rna1;Alias=evm.model.HiC_scaffold_4_pilon.227;Parent=Chr4.gn227;Name=EVM%20prediction%20HiC_scaffold_4_pilon.227;;description=Similar to uncharacterized protein CG43867-like [Dendroctonus ponderosae];Dbxref=CDD:cd13282,InterPro:IPR001849,PANTHER:PTHR22903,PFAM:PF00169,ProSiteProfiles:PS50003,SMART:SM00233,SUPERFAMILY:SSF50729;
Chr4	EVM	exon	15687870	15687983		-		ID=exon1.Chr4.gn227.rna1;Alias=evm.model.HiC_scaffold_4_pilon.227.exon1;Parent=Chr4.gn227.rna1;
Chr4	EVM	CDS	15687870	15687983		-	0	ID=CDS.Chr4.gn227.rna1;Alias=cds.evm.model.HiC_scaffold_4_pilon.227;Parent=Chr4.gn227.rna1;
Chr4	EVM	exon	15687466	15687648		-		ID=exon2.Chr4.gn227.rna1;Alias=evm.model.HiC_scaffold_4_pilon.227.exon2;Parent=Chr4.gn227.rna1;
Chr4	EVM	CDS	15687466	15687648		-	0	ID=CDS.Chr4.gn227.rna1;Alias=cds.evm.model.HiC_scaffold_4_pilon.227;Parent=Chr4.gn227.rna1;
Chr4	EVM	exon	15687109	15687251		-		ID=exon3.Chr4.gn227.rna1;Alias=evm.model.HiC_scaffold_4_pilon.227.exon3;Parent=Chr4.gn227.rna1;
Chr4	EVM	CDS	15687109	15687251		-	0	ID=CDS.Chr4.gn227.rna1;Alias=cds.evm.model.HiC_scaffold_4_pilon.227;Parent=Chr4.gn227.rna1;
Chr4	EVM	exon	15684864	15685065		-		ID=exon4.Chr4.gn227.rna1;Alias=evm.model.HiC_scaffold_4_pilon.227.exon4;Parent=Chr4.gn227.rna1;
Chr4	EVM	CDS	15684864	15685065		-	1	ID=CDS.Chr4.gn227.rna1;Alias=cds.evm.model.HiC_scaffold_4_pilon.227;Parent=Chr4.gn227.rna1;
Chr4	EVM	exon	15683860	15684048		-		ID=exon5.Chr4.gn227.rna1;Alias=evm.model.HiC_scaffold_4_pilon.227.exon5;Parent=Chr4.gn227.rna1;
Chr4	EVM	CDS	15683860	15684048		-	0	ID=CDS.Chr4.gn227.rna1;Alias=cds.evm.model.HiC_scaffold_4_pilon.227;Parent=Chr4.gn227.rna1;
Chr4	EVM	exon	15683198	15683312		-		ID=exon6.Chr4.gn227.rna1;Alias=evm.model.HiC_scaffold_4_pilon.227.exon6;Parent=Chr4.gn227.rna1;
Chr4	EVM	CDS	15683198	15683312		-	0	ID=CDS.Chr4.gn227.rna1;Alias=cds.evm.model.HiC_scaffold_4_pilon.227;Parent=Chr4.gn227.rna1;
Chr4	EVM	exon	15674930	15675094		-		ID=exon7.Chr4.gn227.rna1;Alias=evm.model.HiC_scaffold_4_pilon.227.exon7;Parent=Chr4.gn227.rna1;
Chr4	EVM	CDS	15674930	15675094		-	2	ID=CDS.Chr4.gn227.rna1;Alias=cds.evm.model.HiC_scaffold_4_pilon.227;Parent=Chr4.gn227.rna1;
Chr4	EVM	exon	15673528	15673790		-		ID=exon8.Chr4.gn227.rna1;Alias=evm.model.HiC_scaffold_4_pilon.227.exon8;Parent=Chr4.gn227.rna1;
Chr4	EVM	CDS	15673528	15673790		-	2	ID=CDS.Chr4.gn227.rna1;Alias=cds.evm.model.HiC_scaffold_4_pilon.227;Parent=Chr4.gn227.rna1;
###
Chr4	EVM	gene	15851289	15868595		+		ID=Chr4.gn229;Alias=evm.TU.HiC_scaffold_4_pilon.229;Name=EVM%20prediction%20HiC_scaffold_4_pilon.229;
Chr4	EVM	mRNA	15851289	15868595		+		ID=Chr4.gn229.rna1;Alias=evm.model.HiC_scaffold_4_pilon.229;Parent=Chr4.gn229;Name=EVM%20prediction%20HiC_scaffold_4_pilon.229;;description=Found in genome assembly%2C chromosome: 24 [Lymantria monacha];Dbxref=InterPro:IPR005135,InterPro:IPR036691,PANTHER:PTHR33776,PANTHER:PTHR33776:SF4,PFAM:PF14529,SUPERFAMILY:SSF56219;
Chr4	EVM	exon	15851289	15852062		+		ID=exon1.Chr4.gn229.rna1;Alias=evm.model.HiC_scaffold_4_pilon.229.exon1;Parent=Chr4.gn229.rna1;
Chr4	EVM	CDS	15851289	15852062		+	0	ID=CDS.Chr4.gn229.rna1;Alias=cds.evm.model.HiC_scaffold_4_pilon.229;Parent=Chr4.gn229.rna1;
Chr4	EVM	exon	15868446	15868595		+		ID=exon2.Chr4.gn229.rna1;Alias=evm.model.HiC_scaffold_4_pilon.229.exon2;Parent=Chr4.gn229.rna1;
Chr4	EVM	CDS	15868446	15868595		+	0	ID=CDS.Chr4.gn229.rna1;Alias=cds.evm.model.HiC_scaffold_4_pilon.229;Parent=Chr4.gn229.rna1;
###
Chr4	EVM	gene	16140486	16180902		+		ID=Chr4.gn232;Alias=evm.TU.HiC_scaffold_4_pilon.232;Name=EVM%20prediction%20HiC_scaffold_4_pilon.232;
Chr4	EVM	mRNA	16140486	16180902		+		ID=Chr4.gn232.rna1;Alias=evm.model.HiC_scaffold_4_pilon.232;Parent=Chr4.gn232;Name=EVM%20prediction%20HiC_scaffold_4_pilon.232;;description=Similar to probable cytochrome P450 6a23 isoform X1 [Sitophilus oryzae];Dbxref=InterPro:IPR001128,InterPro:IPR002401,InterPro:IPR017972,InterPro:IPR036396,PANTHER:PTHR24292,PANTHER:PTHR24292:SF95,PRINTS:PR00385,PRINTS:PR00463,PFAM:PF00067,ProSitePatterns:PS00…
Chr4	EVM	exon	16140486	16140498		+		ID=exon1.Chr4.gn232.rna1;Alias=evm.model.HiC_scaffold_4_pilon.232.exon1;Parent=Chr4.gn232.rna1;
Chr4	EVM	CDS	16140486	16140498		+	0	ID=CDS.Chr4.gn232.rna1;Alias=cds.evm.model.HiC_scaffold_4_pilon.232;Parent=Chr4.gn232.rna1;
Chr4	EVM	exon	16149867	16150097		+		ID=exon2.Chr4.gn232.rna1;Alias=evm.model.HiC_scaffold_4_pilon.232.exon2;Parent=Chr4.gn232.rna1;
Chr4	EVM	CDS	16149867	16150097		+	2	ID=CDS.Chr4.gn232.rna1;Alias=cds.evm.model.HiC_scaffold_4_pilon.232;Parent=Chr4.gn232.rna1;
Chr4	EVM	exon	16159051	16159959		+		ID=exon3.Chr4.gn232.rna1;Alias=evm.model.HiC_scaffold_4_pilon.232.exon3;Parent=Chr4.gn232.rna1;
Chr4	EVM	CDS	16159051	16159959		+	2	ID=CDS.Chr4.gn232.rna1;Alias=cds.evm.model.HiC_scaffold_4_pilon.232;Parent=Chr4.gn232.rna1;
Chr4	EVM	exon	16172434	16172685		+		ID=exon4.Chr4.gn232.rna1;Alias=evm.model.HiC_scaffold_4_pilon.232.exon4;Parent=Chr4.gn232.rna1;
Chr4	EVM	CDS	16172434	16172685		+	2	ID=CDS.Chr4.gn232.rna1;Alias=cds.evm.model.HiC_scaffold_4_pilon.232;Parent=Chr4.gn232.rna1;
Chr4	EVM	exon	16180727	16180902		+		ID=exon5.Chr4.gn232.rna1;Alias=evm.model.HiC_scaffold_4_pilon.232.exon5;Parent=Chr4.gn232.rna1;
Chr4	EVM	CDS	16180727	16180902		+	2	ID=CDS.Chr4.gn232.rna1;Alias=cds.evm.model.HiC_scaffold_4_pilon.232;Parent=Chr4.gn232.rna1;
###
Chr4	EVM	gene	16412974	16442634		+		ID=Chr4.gn234;Alias=evm.TU.HiC_scaffold_4_pilon.234;Name=EVM%20prediction%20HiC_scaffold_4_pilon.234;
Chr4	EVM	mRNA	16412974	16442634		+		ID=Chr4.gn234.rna1;Alias=evm.model.HiC_scaffold_4_pilon.234;Parent=Chr4.gn234;Name=EVM%20prediction%20HiC_scaffold_4_pilon.234;;description=Similar to zinc finger BED domain-containing protein 5-like (LOC112128222)%2C mRNA [Cimex lectularius];Dbxref=CDD:cd02620,InterPro:IPR000169,InterPro:IPR000668,InterPro:IPR025660,InterPro:IPR025661,InterPro:IPR038765,PANTHER:PTHR12411,PANTHER:PTHR12411:SF737,…
Chr4	EVM	exon	16412974	16413001		+		ID=exon1.Chr4.gn234.rna1;Alias=evm.model.HiC_scaffold_4_pilon.234.exon1;Parent=Chr4.gn234.rna1;
Chr4	EVM	CDS	16412974	16413001		+	0	ID=CDS.Chr4.gn234.rna1;Alias=cds.evm.model.HiC_scaffold_4_pilon.234;Parent=Chr4.gn234.rna1;
Chr4	EVM	exon	16413428	16413642		+		ID=exon2.Chr4.gn234.rna1;Alias=evm.model.HiC_scaffold_4_pilon.234.exon2;Parent=Chr4.gn234.rna1;
Chr4	EVM	CDS	16413428	16413642		+	2	ID=CDS.Chr4.gn234.rna1;Alias=cds.evm.model.HiC_scaffold_4_pilon.234;Parent=Chr4.gn234.rna1;
Chr4	EVM	exon	16419734	16419943		+		ID=exon3.Chr4.gn234.rna1;Alias=evm.model.HiC_scaffold_4_pilon.234.exon3;Parent=Chr4.gn234.rna1;
Chr4	EVM	CDS	16419734	16419943		+	0	ID=CDS.Chr4.gn234.rna1;Alias=cds.evm.model.HiC_scaffold_4_pilon.234;Parent=Chr4.gn234.rna1;
Chr4	EVM	exon	16420169	16420430		+		ID=exon4.Chr4.gn234.rna1;Alias=evm.model.HiC_scaffold_4_pilon.234.exon4;Parent=Chr4.gn234.rna1;
Chr4	EVM	CDS	16420169	16420430		+	0	ID=CDS.Chr4.gn234.rna1;Alias=cds.evm.model.HiC_scaffold_4_pilon.234;Parent=Chr4.gn234.rna1;
Chr4	EVM	exon	16442429	16442634		+		ID=exon5.Chr4.gn234.rna1;Alias=evm.model.HiC_scaffold_4_pilon.234.exon5;Parent=Chr4.gn234.rna1;
Chr4	EVM	CDS	16442429	16442634		+	2	ID=CDS.Chr4.gn234.rna1;Alias=cds.evm.model.HiC_scaffold_4_pilon.234;Parent=Chr4.gn234.rna1;
###
Chr4	EVM	gene	16465888	16496854		+		ID=Chr4.gn235;Alias=evm.TU.HiC_scaffold_4_pilon.235;Name=EVM%20prediction%20HiC_scaffold_4_pilon.235;
Chr4	EVM	mRNA	16465888	16496854		+		ID=Chr4.gn235.rna1;Alias=evm.model.HiC_scaffold_4_pilon.235;Parent=Chr4.gn235;Name=EVM%20prediction%20HiC_scaffold_4_pilon.235;;description=Similar to SCAN domain-containing protein 3-like (LOC112639115)%2C mRNA [Camponotus floridanus];Dbxref=CDD:cd02620,InterPro:IPR000169,InterPro:IPR000668,InterPro:IPR025660,InterPro:IPR025661,InterPro:IPR038765,PANTHER:PTHR12411,PANTHER:PTHR12411:SF737,PRINTS:…
Chr4	EVM	exon	16465888	16465899		+		ID=exon1.Chr4.gn235.rna1;Alias=evm.model.HiC_scaffold_4_pilon.235.exon1;Parent=Chr4.gn235.rna1;
Chr4	EVM	CDS	16465888	16465899		+	0	ID=CDS.Chr4.gn235.rna1;Alias=cds.evm.model.HiC_scaffold_4_pilon.235;Parent=Chr4.gn235.rna1;
Chr4	EVM	exon	16466301	16467021		+		ID=exon2.Chr4.gn235.rna1;Alias=evm.model.HiC_scaffold_4_pilon.235.exon2;Parent=Chr4.gn235.rna1;
Chr4	EVM	CDS	16466301	16467021		+	0	ID=CDS.Chr4.gn235.rna1;Alias=cds.evm.model.HiC_scaffold_4_pilon.235;Parent=Chr4.gn235.rna1;
Chr4	EVM	exon	16479748	16480097		+		ID=exon3.Chr4.gn235.rna1;Alias=evm.model.HiC_scaffold_4_pilon.235.exon3;Parent=Chr4.gn235.rna1;
Chr4	EVM	CDS	16479748	16480097		+	2	ID=CDS.Chr4.gn235.rna1;Alias=cds.evm.model.HiC_scaffold_4_pilon.235;Parent=Chr4.gn235.rna1;
Chr4	EVM	exon	16488786	16488995		+		ID=exon4.Chr4.gn235.rna1;Alias=evm.model.HiC_scaffold_4_pilon.235.exon4;Parent=Chr4.gn235.rna1;
Chr4	EVM	CDS	16488786	16488995		+	0	ID=CDS.Chr4.gn235.rna1;Alias=cds.evm.model.HiC_scaffold_4_pilon.235;Parent=Chr4.gn235.rna1;
Chr4	EVM	exon	16491812	16492073		+		ID=exon5.Chr4.gn235.rna1;Alias=evm.model.HiC_scaffold_4_pilon.235.exon5;Parent=Chr4.gn235.rna1;
Chr4	EVM	CDS	16491812	16492073		+	0	ID=CDS.Chr4.gn235.rna1;Alias=cds.evm.model.HiC_scaffold_4_pilon.235;Parent=Chr4.gn235.rna1;
Chr4	EVM	exon	16496649	16496854		+		ID=exon6.Chr4.gn235.rna1;Alias=evm.model.HiC_scaffold_4_pilon.235.exon6;Parent=Chr4.gn235.rna1;
Chr4	EVM	CDS	16496649	16496854		+	2	ID=CDS.Chr4.gn235.rna1;Alias=cds.evm.model.HiC_scaffold_4_pilon.235;Parent=Chr4.gn235.rna1;
###
Chr4	EVM	gene	16504807	16523137		+		ID=Chr4.gn236;Alias=evm.TU.HiC_scaffold_4_pilon.236;Name=EVM%20prediction%20HiC_scaffold_4_pilon.236;
Chr4	EVM	mRNA	16504807	16523137		+		ID=Chr4.gn236.rna1;Alias=evm.model.HiC_scaffold_4_pilon.236;Parent=Chr4.gn236;Name=EVM%20prediction%20HiC_scaffold_4_pilon.236;;description=Similar to isolate FCH chromosome 6 [Caligus rogercresseyi];Dbxref=CDD:cd02620,InterPro:IPR000169,InterPro:IPR000668,InterPro:IPR025660,InterPro:IPR025661,InterPro:IPR038765,PANTHER:PTHR12411,PANTHER:PTHR12411:SF737,PRINTS:PR00705,PFAM:PF00112,ProSitePatterns…
Chr4	EVM	exon	16504807	16505148		+		ID=exon1.Chr4.gn236.rna1;Alias=evm.model.HiC_scaffold_4_pilon.236.exon1;Parent=Chr4.gn236.rna1;
Chr4	EVM	CDS	16504807	16505148		+	0	ID=CDS.Chr4.gn236.rna1;Alias=cds.evm.model.HiC_scaffold_4_pilon.236;Parent=Chr4.gn236.rna1;
Chr4	EVM	exon	16512170	16512379		+		ID=exon2.Chr4.gn236.rna1;Alias=evm.model.HiC_scaffold_4_pilon.236.exon2;Parent=Chr4.gn236.rna1;
Chr4	EVM	CDS	16512170	16512379		+	0	ID=CDS.Chr4.gn236.rna1;Alias=cds.evm.model.HiC_scaffold_4_pilon.236;Parent=Chr4.gn236.rna1;
Chr4	EVM	exon	16515967	16516228		+		ID=exon3.Chr4.gn236.rna1;Alias=evm.model.HiC_scaffold_4_pilon.236.exon3;Parent=Chr4.gn236.rna1;
Chr4	EVM	CDS	16515967	16516228		+	0	ID=CDS.Chr4.gn236.rna1;Alias=cds.evm.model.HiC_scaffold_4_pilon.236;Parent=Chr4.gn236.rna1;
Chr4	EVM	exon	16522932	16523137		+		ID=exon4.Chr4.gn236.rna1;Alias=evm.model.HiC_scaffold_4_pilon.236.exon4;Parent=Chr4.gn236.rna1;
Chr4	EVM	CDS	16522932	16523137		+	2	ID=CDS.Chr4.gn236.rna1;Alias=cds.evm.model.HiC_scaffold_4_pilon.236;Parent=Chr4.gn236.rna1;
###
Chr4	EVM	gene	16563301	16581172		+		ID=Chr4.gn239;Alias=evm.TU.HiC_scaffold_4_pilon.239;Name=EVM%20prediction%20HiC_scaffold_4_pilon.239;
Chr4	EVM	mRNA	16563301	16581172		+		ID=Chr4.gn239.rna1;Alias=evm.model.HiC_scaffold_4_pilon.239;Parent=Chr4.gn239;Name=EVM%20prediction%20HiC_scaffold_4_pilon.239;;description=Similar to zinc finger BED domain-containing protein 4-like (LOC111621168)%2C mRNA [Centruroides sculpturatus];Dbxref=CDD:cd02620,InterPro:IPR000169,InterPro:IPR000668,InterPro:IPR025660,InterPro:IPR025661,InterPro:IPR038765,PANTHER:PTHR12411,PANTHER:PTHR1241…
Chr4	EVM	exon	16563301	16563642		+		ID=exon1.Chr4.gn239.rna1;Alias=evm.model.HiC_scaffold_4_pilon.239.exon1;Parent=Chr4.gn239.rna1;
Chr4	EVM	CDS	16563301	16563642		+	0	ID=CDS.Chr4.gn239.rna1;Alias=cds.evm.model.HiC_scaffold_4_pilon.239;Parent=Chr4.gn239.rna1;
Chr4	EVM	exon	16575075	16575284		+		ID=exon2.Chr4.gn239.rna1;Alias=evm.model.HiC_scaffold_4_pilon.239.exon2;Parent=Chr4.gn239.rna1;
Chr4	EVM	CDS	16575075	16575284		+	0	ID=CDS.Chr4.gn239.rna1;Alias=cds.evm.model.HiC_scaffold_4_pilon.239;Parent=Chr4.gn239.rna1;
Chr4	EVM	exon	16575506	16575665		+		ID=exon3.Chr4.gn239.rna1;Alias=evm.model.HiC_scaffold_4_pilon.239.exon3;Parent=Chr4.gn239.rna1;
Chr4	EVM	CDS	16575506	16575665		+	0	ID=CDS.Chr4.gn239.rna1;Alias=cds.evm.model.HiC_scaffold_4_pilon.239;Parent=Chr4.gn239.rna1;
Chr4	EVM	exon	16575724	16575771		+		ID=exon4.Chr4.gn239.rna1;Alias=evm.model.HiC_scaffold_4_pilon.239.exon4;Parent=Chr4.gn239.rna1;
Chr4	EVM	CDS	16575724	16575771		+	2	ID=CDS.Chr4.gn239.rna1;Alias=cds.evm.model.HiC_scaffold_4_pilon.239;Parent=Chr4.gn239.rna1;
Chr4	EVM	exon	16580958	16581172		+		ID=exon5.Chr4.gn239.rna1;Alias=evm.model.HiC_scaffold_4_pilon.239.exon5;Parent=Chr4.gn239.rna1;
Chr4	EVM	CDS	16580958	16581172		+	2	ID=CDS.Chr4.gn239.rna1;Alias=cds.evm.model.HiC_scaffold_4_pilon.239;Parent=Chr4.gn239.rna1;
###
Chr4	EVM	gene	16666670	16667395		-		ID=Chr4.gn241;Alias=evm.TU.HiC_scaffold_4_pilon.241;Name=EVM%20prediction%20HiC_scaffold_4_pilon.241;
Chr4	EVM	mRNA	16666670	16667395		-		ID=Chr4.gn241.rna1;Alias=evm.model.HiC_scaffold_4_pilon.241;Parent=Chr4.gn241;Name=EVM%20prediction%20HiC_scaffold_4_pilon.241;;description=Similar to Ribonuclease HI [Solemya velum gill symbiont];Dbxref=InterPro:IPR002156,InterPro:IPR012337,PANTHER:PTHR10642,PANTHER:PTHR10642:SF26,ProSiteProfiles:PS50879,SUPERFAMILY:SSF53098;
Chr4	EVM	exon	16666670	16667395		-		ID=exon1.Chr4.gn241.rna1;Alias=evm.model.HiC_scaffold_4_pilon.241.exon1;Parent=Chr4.gn241.rna1;
Chr4	EVM	CDS	16666670	16667395		-	0	ID=CDS.Chr4.gn241.rna1;Alias=cds.evm.model.HiC_scaffold_4_pilon.241;Parent=Chr4.gn241.rna1;
###
Chr4	EVM	gene	16778540	16872501		+		ID=Chr4.gn242;Alias=evm.TU.HiC_scaffold_4_pilon.242;Name=EVM%20prediction%20HiC_scaffold_4_pilon.242;
Chr4	EVM	mRNA	16778540	16872501		+		ID=Chr4.gn242.rna1;Alias=evm.model.HiC_scaffold_4_pilon.242;Parent=Chr4.gn242;Name=EVM%20prediction%20HiC_scaffold_4_pilon.242;;description=Similar to isolate BJYQ chromosome 19 [Carposina sasakii];Dbxref=InterPro:IPR001128,InterPro:IPR002401,InterPro:IPR017972,InterPro:IPR036396,PANTHER:PTHR24292,PANTHER:PTHR24292:SF45,PRINTS:PR00385,PRINTS:PR00463,PFAM:PF00067,ProSitePatterns:PS00086,SUPERFAMIL…
Chr4	EVM	exon	16778540	16778542		+		ID=exon1.Chr4.gn242.rna1;Alias=evm.model.HiC_scaffold_4_pilon.242.exon1;Parent=Chr4.gn242.rna1;
Chr4	EVM	CDS	16778540	16778542		+	0	ID=CDS.Chr4.gn242.rna1;Alias=cds.evm.model.HiC_scaffold_4_pilon.242;Parent=Chr4.gn242.rna1;
Chr4	EVM	exon	16784785	16784796		+		ID=exon2.Chr4.gn242.rna1;Alias=evm.model.HiC_scaffold_4_pilon.242.exon2;Parent=Chr4.gn242.rna1;
Chr4	EVM	CDS	16784785	16784796		+	0	ID=CDS.Chr4.gn242.rna1;Alias=cds.evm.model.HiC_scaffold_4_pilon.242;Parent=Chr4.gn242.rna1;
Chr4	EVM	exon	16790167	16790423		+		ID=exon3.Chr4.gn242.rna1;Alias=evm.model.HiC_scaffold_4_pilon.242.exon3;Parent=Chr4.gn242.rna1;
Chr4	EVM	CDS	16790167	16790423		+	0	ID=CDS.Chr4.gn242.rna1;Alias=cds.evm.model.HiC_scaffold_4_pilon.242;Parent=Chr4.gn242.rna1;
Chr4	EVM	exon	16845651	16846007		+		ID=exon4.Chr4.gn242.rna1;Alias=evm.model.HiC_scaffold_4_pilon.242.exon4;Parent=Chr4.gn242.rna1;
Chr4	EVM	CDS	16845651	16846007		+	1	ID=CDS.Chr4.gn242.rna1;Alias=cds.evm.model.HiC_scaffold_4_pilon.242;Parent=Chr4.gn242.rna1;
Chr4	EVM	exon	16852531	16852560		+		ID=exon5.Chr4.gn242.rna1;Alias=evm.model.HiC_scaffold_4_pilon.242.exon5;Parent=Chr4.gn242.rna1;
Chr4	EVM	CDS	16852531	16852560		+	1	ID=CDS.Chr4.gn242.rna1;Alias=cds.evm.model.HiC_scaffold_4_pilon.242;Parent=Chr4.gn242.rna1;
Chr4	EVM	exon	16857489	16857700		+		ID=exon6.Chr4.gn242.rna1;Alias=evm.model.HiC_scaffold_4_pilon.242.exon6;Parent=Chr4.gn242.rna1;
Chr4	EVM	CDS	16857489	16857700		+	1	ID=CDS.Chr4.gn242.rna1;Alias=cds.evm.model.HiC_scaffold_4_pilon.242;Parent=Chr4.gn242.rna1;
Chr4	EVM	exon	16859031	16859246		+		ID=exon7.Chr4.gn242.rna1;Alias=evm.model.HiC_scaffold_4_pilon.242.exon7;Parent=Chr4.gn242.rna1;
Chr4	EVM	CDS	16859031	16859246		+	2	ID=CDS.Chr4.gn242.rna1;Alias=cds.evm.model.HiC_scaffold_4_pilon.242;Parent=Chr4.gn242.rna1;
Chr4	EVM	exon	16864499	16864750		+		ID=exon8.Chr4.gn242.rna1;Alias=evm.model.HiC_scaffold_4_pilon.242.exon8;Parent=Chr4.gn242.rna1;
Chr4	EVM	CDS	16864499	16864750		+	2	ID=CDS.Chr4.gn242.rna1;Alias=cds.evm.model.HiC_scaffold_4_pilon.242;Parent=Chr4.gn242.rna1;
Chr4	EVM	exon	16872338	16872501		+		ID=exon9.Chr4.gn242.rna1;Alias=evm.model.HiC_scaffold_4_pilon.242.exon9;Parent=Chr4.gn242.rna1;
Chr4	EVM	CDS	16872338	16872501		+	2	ID=CDS.Chr4.gn242.rna1;Alias=cds.evm.model.HiC_scaffold_4_pilon.242;Parent=Chr4.gn242.rna1;
###
Chr4	EVM	gene	16890286	16904968		+		ID=Chr4.gn243;Alias=evm.TU.HiC_scaffold_4_pilon.243;Name=EVM%20prediction%20HiC_scaffold_4_pilon.243;
Chr4	EVM	mRNA	16890286	16904968		+		ID=Chr4.gn243.rna1;Alias=evm.model.HiC_scaffold_4_pilon.243;Parent=Chr4.gn243;Name=EVM%20prediction%20HiC_scaffold_4_pilon.243;;description=Similar to Cytochrome P450 CYP345e1 [Dendroctonus ponderosae];Dbxref=InterPro:IPR001128,InterPro:IPR036396,PANTHER:PTHR24292,PANTHER:PTHR24292:SF45,PFAM:PF00067,SUPERFAMILY:SSF48264;Ontology_term=GO:0004497,GO:0005506,GO:0016705,GO:0020037;
Chr4	EVM	exon	16890286	16890356		+		ID=exon1.Chr4.gn243.rna1;Alias=evm.model.HiC_scaffold_4_pilon.243.exon1;Parent=Chr4.gn243.rna1;
Chr4	EVM	CDS	16890286	16890356		+	0	ID=CDS.Chr4.gn243.rna1;Alias=cds.evm.model.HiC_scaffold_4_pilon.243;Parent=Chr4.gn243.rna1;
Chr4	EVM	exon	16897284	16897293		+		ID=exon2.Chr4.gn243.rna1;Alias=evm.model.HiC_scaffold_4_pilon.243.exon2;Parent=Chr4.gn243.rna1;
Chr4	EVM	CDS	16897284	16897293		+	1	ID=CDS.Chr4.gn243.rna1;Alias=cds.evm.model.HiC_scaffold_4_pilon.243;Parent=Chr4.gn243.rna1;
Chr4	EVM	exon	16903812	16904425		+		ID=exon3.Chr4.gn243.rna1;Alias=evm.model.HiC_scaffold_4_pilon.243.exon3;Parent=Chr4.gn243.rna1;
Chr4	EVM	CDS	16903812	16904425		+	0	ID=CDS.Chr4.gn243.rna1;Alias=cds.evm.model.HiC_scaffold_4_pilon.243;Parent=Chr4.gn243.rna1;
Chr4	EVM	exon	16904939	16904968		+		ID=exon4.Chr4.gn243.rna1;Alias=evm.model.HiC_scaffold_4_pilon.243.exon4;Parent=Chr4.gn243.rna1;
Chr4	EVM	CDS	16904939	16904968		+	1	ID=CDS.Chr4.gn243.rna1;Alias=cds.evm.model.HiC_scaffold_4_pilon.243;Parent=Chr4.gn243.rna1;
###
Chr4	EVM	gene	16922404	16944821		+		ID=Chr4.gn244;Alias=evm.TU.HiC_scaffold_4_pilon.244;Name=EVM%20prediction%20HiC_scaffold_4_pilon.244;
Chr4	EVM	mRNA	16922404	16944821		+		ID=Chr4.gn244.rna1;Alias=evm.model.HiC_scaffold_4_pilon.244;Parent=Chr4.gn244;Name=EVM%20prediction%20HiC_scaffold_4_pilon.244;;description=Similar to cytochrome P450 6j1-like [Sitophilus oryzae];Dbxref=InterPro:IPR001128,InterPro:IPR036396,PFAM:PF00067,SUPERFAMILY:SSF48264;Ontology_term=GO:0004497,GO:0005506,GO:0016705,GO:0020037;
Chr4	EVM	exon	16922404	16922615		+		ID=exon1.Chr4.gn244.rna1;Alias=evm.model.HiC_scaffold_4_pilon.244.exon1;Parent=Chr4.gn244.rna1;
Chr4	EVM	CDS	16922404	16922615		+	1	ID=CDS.Chr4.gn244.rna1;Alias=cds.evm.model.HiC_scaffold_4_pilon.244;Parent=Chr4.gn244.rna1;
Chr4	EVM	exon	16944691	16944821		+		ID=exon2.Chr4.gn244.rna1;Alias=evm.model.HiC_scaffold_4_pilon.244.exon2;Parent=Chr4.gn244.rna1;
Chr4	EVM	CDS	16944691	16944821		+	2	ID=CDS.Chr4.gn244.rna1;Alias=cds.evm.model.HiC_scaffold_4_pilon.244;Parent=Chr4.gn244.rna1;
###
Chr4	EVM	gene	16944882	16960789		+		ID=Chr4.gn245;Alias=evm.TU.HiC_scaffold_4_pilon.245;Name=EVM%20prediction%20HiC_scaffold_4_pilon.245;
Chr4	EVM	mRNA	16944882	16960789		+		ID=Chr4.gn245.rna1;Alias=evm.model.HiC_scaffold_4_pilon.245;Parent=Chr4.gn245;Name=EVM%20prediction%20HiC_scaffold_4_pilon.245;;description=Similar to probable G-protein coupled receptor Mth-like 4 (LOC118272995)%2C mRNA [Spodoptera frugiperda];Dbxref=InterPro:IPR001128,InterPro:IPR002403,InterPro:IPR017972,InterPro:IPR036396,PANTHER:PTHR24292,PANTHER:PTHR24292:SF45,PRINTS:PR00385,PRINTS:PR00465,…
Chr4	EVM	exon	16944882	16944909		+		ID=exon1.Chr4.gn245.rna1;Alias=evm.model.HiC_scaffold_4_pilon.245.exon1;Parent=Chr4.gn245.rna1;
Chr4	EVM	CDS	16944882	16944909		+	0	ID=CDS.Chr4.gn245.rna1;Alias=cds.evm.model.HiC_scaffold_4_pilon.245;Parent=Chr4.gn245.rna1;
Chr4	EVM	exon	16957402	16957653		+		ID=exon2.Chr4.gn245.rna1;Alias=evm.model.HiC_scaffold_4_pilon.245.exon2;Parent=Chr4.gn245.rna1;
Chr4	EVM	CDS	16957402	16957653		+	2	ID=CDS.Chr4.gn245.rna1;Alias=cds.evm.model.HiC_scaffold_4_pilon.245;Parent=Chr4.gn245.rna1;
Chr4	EVM	exon	16960626	16960789		+		ID=exon3.Chr4.gn245.rna1;Alias=evm.model.HiC_scaffold_4_pilon.245.exon3;Parent=Chr4.gn245.rna1;
Chr4	EVM	CDS	16960626	16960789		+	2	ID=CDS.Chr4.gn245.rna1;Alias=cds.evm.model.HiC_scaffold_4_pilon.245;Parent=Chr4.gn245.rna1;
###
Chr4	EVM	gene	16974421	16975904		-		ID=Chr4.gn246;Alias=evm.TU.HiC_scaffold_4_pilon.246;Name=EVM%20prediction%20HiC_scaffold_4_pilon.246;
Chr4	EVM	mRNA	16974421	16975904		-		ID=Chr4.gn246.rna1;Alias=evm.model.HiC_scaffold_4_pilon.246;Parent=Chr4.gn246;Name=EVM%20prediction%20HiC_scaffold_4_pilon.246;;description=Similar to Zinc finger BED domain-containing protein 4 [Eumeta variegata];Dbxref=InterPro:IPR003656,InterPro:IPR012337,InterPro:IPR036236,PANTHER:PTHR46481,PFAM:PF02892,ProSiteProfiles:PS50808,SMART:SM00614,SUPERFAMILY:SSF53098,SUPERFAMILY:SSF57667;
Chr4	EVM	exon	16975618	16975904		-		ID=exon1.Chr4.gn246.rna1;Alias=evm.model.HiC_scaffold_4_pilon.246.exon1;Parent=Chr4.gn246.rna1;
[truncated: 252,811 more rows]
