# Supplementary material for: The Easter Egg Weevil (Pachyrhynchus) genome reveals syntenic patterns in Coleoptera across 200 million years of evolution
Source: PLoS Genet. 2021 Aug 30;17(8):e1009745. doi: 10.1371/journal.pgen.1009745 (PMC8432895; doi:10.1371/journal.pgen.1009745)
Supplement: S1 BUSCO Analyses Results — Contains: Table_A.xlsx, Table_B.csv. A: Table_A.xlsx: lists the BUSCO results from the different transcriptome assemblies by method used. B: Table_B.csv: lists the BUSCO results for the different versions of BUSCO insect e.g. 2, V4 and the associate percentages for single copy complete, complete and duplicated, fragmented and missing genes. (ZIP) [file pgen.1009745.s002.zip]

Archive with 12 entries (9 files):
- S1_BUSCO_Analyses_Results/
- S1_BUSCO_Analyses_Results/.DS_Store
- __MACOSX/
- __MACOSX/S1_BUSCO_Analyses_Results/
- __MACOSX/S1_BUSCO_Analyses_Results/._.DS_Store
- S1_BUSCO_Analyses_Results/Table_B.csv
- __MACOSX/S1_BUSCO_Analyses_Results/._Table_B.csv
- S1_BUSCO_Analyses_Results/~$Trascriptome assemblies BUSCO results.xlsx
- __MACOSX/S1_BUSCO_Analyses_Results/._~$Trascriptome assemblies BUSCO results.xlsx
- S1_BUSCO_Analyses_Results/Table_A.xlsx
- __MACOSX/S1_BUSCO_Analyses_Results/._Table_A.xlsx
- __MACOSX/._S1_BUSCO_Analyses_Results
