# Supplementary material for: The Easter Egg Weevil (Pachyrhynchus) genome reveals syntenic patterns in Coleoptera across 200 million years of evolution
Source: PLoS Genet. 2021 Aug 30;17(8):e1009745. doi: 10.1371/journal.pgen.1009745 (PMC8432895; doi:10.1371/journal.pgen.1009745)
Supplement: S1 BUSCO Analyses Results — Contains: Table_A.xlsx, Table_B.csv. A: Table_A.xlsx: lists the BUSCO results from the different transcriptome assemblies by method used. B: Table_B.csv: lists the BUSCO results for the different versions of BUSCO insect e.g. 2, V4 and the associate percentages for single copy complete, complete and duplicated, fragmented and missing genes. (ZIP) [file pgen.1009745.s002.zip › S1_BUSCO_Analyses_Results/Table_B.csv]

BUSCO	Pachyrhynchus	Tribolium	Propylea	Photinus	Pogonus
S_V2	0.895	0.983	0.88	0.905	0.396
D_V2	0.013	0.002	0.062	0.075	0.001
F_V2	0.034	0.004	0.009	0.005	0.014
M_V2	0.057	0.011	0.049	0.015	0.589
S_V4	0.864	0.982	0.897	0.903	0.478
D_V4	0.012	0.002	0.047	0.073	0.001
F_V4	0.111	0.006	0.025	0.016	0.029
M_V4	0.013	0.01	0.031	0.008	0.492
S_V5	0.872	0.9790	0.7060	0.8790	0.9110
D_V5	0.0390	0.0050	0.2350	0.1020	0.0170
F_V5	0.0270	0.0100	0.0110	0.0100	0.0270
M_V5	0.0620	0.0060	0.0480	0.0090	0.0450
