# Supplementary material for: The Easter Egg Weevil (Pachyrhynchus) genome reveals syntenic patterns in Coleoptera across 200 million years of evolution
Source: PLoS Genet. 2021 Aug 30;17(8):e1009745. doi: 10.1371/journal.pgen.1009745 (PMC8432895; doi:10.1371/journal.pgen.1009745)
Supplement: S1 BUSCO Analyses Results — Contains: Table_A.xlsx, Table_B.csv. A: Table_A.xlsx: lists the BUSCO results from the different transcriptome assemblies by method used. B: Table_B.csv: lists the BUSCO results for the different versions of BUSCO insect e.g. 2, V4 and the associate percentages for single copy complete, complete and duplicated, fragmented and missing genes. (ZIP) [file pgen.1009745.s002.zip › S1_BUSCO_Analyses_Results/Table_A.xlsx]

## Sheet: Sheet1
Trascriptome assembly type	BUSCO summary statisticts
Trinity de novo	C:94.2%[S:63.6%,D:30.6%],F:2.8%,M:3.0%
Trinity genome guided	C:86.1%[S:68.8%,D:17.3%],F:5.7%,M:8.2%
rnaSPAdes	C:93.1%[S:77.4%,D:15.7%],F:3.5%,M:3.4%
