# Supplementary material for: The Easter Egg Weevil (Pachyrhynchus) genome reveals syntenic patterns in Coleoptera across 200 million years of evolution
Source: PLoS Genet. 2021 Aug 30;17(8):e1009745. doi: 10.1371/journal.pgen.1009745 (PMC8432895; doi:10.1371/journal.pgen.1009745)
Supplement: S1 Insecta Trees and Calibrations — Contains. A: Tree_A.newick: chronogram used in Fig 4. B: Table_A.xlsx: list of taxa used in synteny analyses by order, genus and species. With associate NCBI reference or similar. C: Table_B.xlsx: calibration points used to create “Tree_A.newick”, tree. D: Tree_B.tre: all Insecta tree used in Fig 7 and synteny analyses. (ZIP) [file pgen.1009745.s005.zip]

Archive with 14 entries (11 files):
- S1_Insecta_Trees_and_Calibrations/
- S1_Insecta_Trees_and_Calibrations/.DS_Store
- __MACOSX/
- __MACOSX/S1_Insecta_Trees_and_Calibrations/
- __MACOSX/S1_Insecta_Trees_and_Calibrations/._.DS_Store
- S1_Insecta_Trees_and_Calibrations/Table_B.xlsx
- __MACOSX/S1_Insecta_Trees_and_Calibrations/._Table_B.xlsx
- S1_Insecta_Trees_and_Calibrations/Tree_B.tre
- __MACOSX/S1_Insecta_Trees_and_Calibrations/._Tree_B.tre
- S1_Insecta_Trees_and_Calibrations/Table_A.xlsx
- __MACOSX/S1_Insecta_Trees_and_Calibrations/._Table_A.xlsx
- S1_Insecta_Trees_and_Calibrations/Tree_A.tree
- __MACOSX/S1_Insecta_Trees_and_Calibrations/._Tree_A.tree
- __MACOSX/._S1_Insecta_Trees_and_Calibrations
