# Supplementary material for: The Easter Egg Weevil (Pachyrhynchus) genome reveals syntenic patterns in Coleoptera across 200 million years of evolution
Source: PLoS Genet. 2021 Aug 30;17(8):e1009745. doi: 10.1371/journal.pgen.1009745 (PMC8432895; doi:10.1371/journal.pgen.1009745)
Supplement: S1 Insecta Trees and Calibrations — Contains. A: Tree_A.newick: chronogram used in Fig 4. B: Table_A.xlsx: list of taxa used in synteny analyses by order, genus and species. With associate NCBI reference or similar. C: Table_B.xlsx: calibration points used to create “Tree_A.newick”, tree. D: Tree_B.tre: all Insecta tree used in Fig 7 and synteny analyses. (ZIP) [file pgen.1009745.s005.zip › S1_Insecta_Trees_and_Calibrations/Table_B.xlsx]

## Sheet: Sheet1
node	max in units 100MYA	min in units 100MYA	reference
Adephaga root node	3.439	2.9734	McKenna et al. 2019
Elateroidea root node	2.8998	2.2943	McKenna et al. 2019
Coccinelloidea root node	2.448	1.9225	McKenna et al. 2019
Tenebrionoidea Pytophaga root node	2.376	1.8814	McKenna et al. 2019
Holometabola root node	3.9	3.1	Misof et al. 2014
Diptera and Lepidoptera root node	3.5	2.25	Misof et al. 2014
Drosophila root	0.5	0.3	Obbard et al. 2012
Colembolla root node	5.1	4.5	Misof et al. 2014
