# Supplementary material for: The Easter Egg Weevil (Pachyrhynchus) genome reveals syntenic patterns in Coleoptera across 200 million years of evolution
Source: PLoS Genet. 2021 Aug 30;17(8):e1009745. doi: 10.1371/journal.pgen.1009745 (PMC8432895; doi:10.1371/journal.pgen.1009745)
Supplement: S1 Insecta Trees and Calibrations — Contains. A: Tree_A.newick: chronogram used in Fig 4. B: Table_A.xlsx: list of taxa used in synteny analyses by order, genus and species. With associate NCBI reference or similar. C: Table_B.xlsx: calibration points used to create “Tree_A.newick”, tree. D: Tree_B.tre: all Insecta tree used in Fig 7 and synteny analyses. (ZIP) [file pgen.1009745.s005.zip › S1_Insecta_Trees_and_Calibrations/Tree_B.tre]

(Sinella_curviseta:0.5121015,((((Nilaparvata_lugens:0.067338,(Sogatella_furcifera:0.047511,Laodelphax_striatellus:0.040722):0.019228):0.338126,(Apolygus_lucorum:0.310135,(Rhodnius_prolixus:0.067575,Triatoma_rubrofasciata:0.06095):0.202946):0.250419):0.054354,(Pachypsylla_venusta:0.601697,(Phenacoccus_solenopsis:0.493412,(Hormaphis_cornu:0.10355,(Eriosoma_lanigerum:0.090781,(Rhopalosiphum_maidis:0.032763,(Acyrthosiphon_pisum:0.013934,Sitobion_miscanthi:0.015713):0.023448):0.047707):0.026056):0.57348):0.078303):0.068549):0.064332,(Timema_cristinae:0.340191,((Neodiprion_lecontei:0.190233,(Aphidius_gifuensis:0.319641,((Belonocnema_treatae:0.197244,(Pteromalus_puparum:0.021554,Nasonia_vitripennis:0.026419):0.215803):0.036022,((Vespula_vulgaris:0.004017,Vespula_pensylvanica:0.005103):0.145568,((Ooceraea_biroi:0.094258,(Formica_selysi:0.075269,(Solenopsis_invicta:0.045504,Monomorium_pharaonis:0.048229):0.041968):0.016217):0.090041,((Nomia_melanderi:0.064369,((Augochlora_pura:0.030798,Augochlorella_aurata:0.021814):0.038387,(Agapostemon_virescens:0.062344,(Halictus_ligatus:0.031173,(Lasioglossum_albipes:0.028777,Lasioglossum_leucozonium:0.025482):0.008004):0.011495):0.019866):0.029005):0.04604,((Apis_mellifera:0.01008,Apis_cerana:0.010147):0.0517,(Bombus_ignitus:0.01126,((Bombus_turneri:0.012649,Bombus_haemorrhoidalis:0.012785):0.002815,(Bombus_breviceps:0.010204,Bombus_pyrosoma:0.008796):0.001952):0.002484):0.048932):0.04412):0.063117):0.019979):0.055203):0.019836):0.036821):0.249408,((Chrysoperla_carnea:0.375781,(Pogonus_chalceus:0.300729,((Photinus_pyralis:0.202968,Rhagonycha_fulva:0.231419):0.09384,(Propylea_japonica:0.337526,(P_sulphureomaculatus:0.288345,(Pyrochroa_serraticornis:0.141096,Tribolium_castaneum:0.134317):0.069283):0.021744):0.065982):0.103525):0.067735):0.072136,(((Anopheles_albimanus:0.229326,(Aedes_aegypti:0.085803,Culex_quinquefasciatus:0.108365):0.074074):0.212593,(Clogmia_albipunctata:0.388089,(Hermetia_illucens:0.213972,((Scaeva_pyrastri:0.092302,(Xylota_sylvarum:0.052606,(Syritta_pipien:0.069459,Eristalis_tenax:0.0846):0.015604):0.018781):0.105752,((Bactrocera_tryoni:0.168262,Teleopsis_dalmanni:0.189864):0.019287,((Tachina_fera:0.085886,Sarcophaga_peregrina:0.066351):0.118235,(Drosophila_virilis:0.087191,(Drosophila_pseudoobscura:0.077702,Drosophila_melanogaster:0.084683):0.040165):0.173107):0.019161):0.101795):0.125419):0.118777):0.040159):0.255735,(Tinea_trinotella:0.222821,((Notocelia_uddmanniana:0.054265,(Apotomis_turbidana:0.039858,Hedya_salicella:0.038071):0.017941):0.086196,((Carposina_sasakii:0.163194,Blastobasis_lacticolella:0.1567):0.018071,(((Erynnis_tages:0.074026,(Hesperia_comma:0.030472,Ochlodes_sylvanus:0.029723):0.052206):0.061086,((Leptidea_sinapis:0.144005,((Colias_croceus:0.027423,Zerene_cesonia:0.030632):0.047271,(Anthocharis_cardamines:0.058983,(Pieris_rapae:0.018093,(Pieris_brassicae:0.017993,Pieris_napi:0.017245):0.003824):0.070652):0.0289):0.025216):0.045623,((Lycaena_phlaea:0.064596,((Glaucopsyche_alexis:0.028118,Celastrina_argiolus:0.039394):0.006926,(Plebejus_argus:0.016127,(Cyaniris_semiargus:0.014598,(Aricia_agestis:0.014859,(Lysandra_bellargus:0.004079,Lysandra_coridon:0.003825):0.011529):0.001605):0.002137):0.019271):0.053825):0.079089,(Danaus_plexippus:0.135278,((Pararge_aegeria:0.057825,(Maniola_jurtina:0.017819,Maniola_hyperantus:0.025153):0.029071):0.051045,((Limenitis_camilla:0.078249,(Boloria_selene:0.038999,Fabriciana_adippe:0.02411):0.043293):0.021788,((Mellicta_athalia:0.017074,Melitaea_cinxia:0.019104):0.050496,((Vanessa_atalanta:0.013775,Vanessa_cardui:0.016628):0.01055,(Nymphalis_polychloros:0.01764,(Inachis_io:0.011709,Nymphalis_urticae:0.011066):0.006476):0.011231):0.033248):0.02898):0.013275):0.009935):0.018786):0.012557):0.016692):0.027368,((Endotricha_flammealis:0.120009,Cnaphalocrocis_medinalis:0.106658):0.019465,((Thyatira_batis:0.109233,((Hylaea_fasciaria:0.077536,Ennomos_fuscantarius:0.067409):0.010917,(Ectropis_grisescens:0.076359,(Erannis_defoliaria:0.042784,Biston_betularia:0.041486):0.015154):0.027426):0.070091):0.011466,((Dendrolimus_punctatus:0.117357,(Bombyx_mori:0.151836,(Deilephila_porcellus:0.055372,(Manduca_sexta:0.051318,(Mimas_tiliae:0.039498,Laothoe_populi:0.04529):0.011454):0.015219):0.046698):0.018633):0.011774,((Clostera_curtula:0.110271,(Phalera_bucephala:0.058552,(Notodonta_dromedarius:0.05236,(Pheosia_tremula:0.011434,Pheosia_gnoma:0.01155):0.043271):0.022947):0.017565):0.015535,(((Euproctis_similis:0.093827,Lymantria_monacha:0.061412):0.0255,((Schrankia_costaestrigalis:0.079244,Laspeyria_flexula:0.058017):0.011478,(Spilosoma_lubricipeda:0.080641,Hypena_proboscidalis:0.07321):0.007243):0.004494):0.023609,((Abrostola_tripartita:0.04173,(Autographa_gamma:0.011841,Autographa_pulchrina:0.012236):0.03741):0.020787,((Craniophora_ligustri:0.055394,Amphipyra_tragopoginis:0.038187):0.004743,((Spodoptera_frugiperda:0.025144,Spodoptera_exigua:0.022901):0.040452,((Mythimna_impura:0.029206,(Mamestra_brassicae:0.021199,Hecatera_dysodea:0.023786):0.007593):0.007888,((Ochropleura_plecta:0.025177,(Noctua_fimbriata:0.019326,Xestia_xanthographa:0.021771):0.007719):0.01514,(Phlogophora_meticulosa:0.043317,(Cosmia_trapezina:0.020187,Atethmia_centrago:0.023465):0.009535):0.002921):0.002899):0.017185):0.011083):0.011575):0.020655):0.017505):0.025997):0.006841):0.014718):0.009783):0.008556):0.015015):0.059221):0.415297):0.073314):0.063929):0.052125):0.028428):0.5121015);
