# Supplementary material for: The Easter Egg Weevil (Pachyrhynchus) genome reveals syntenic patterns in Coleoptera across 200 million years of evolution
Source: PLoS Genet. 2021 Aug 30;17(8):e1009745. doi: 10.1371/journal.pgen.1009745 (PMC8432895; doi:10.1371/journal.pgen.1009745)
Supplement: S1 Insecta Trees and Calibrations — Contains. A: Tree_A.newick: chronogram used in Fig 4. B: Table_A.xlsx: list of taxa used in synteny analyses by order, genus and species. With associate NCBI reference or similar. C: Table_B.xlsx: calibration points used to create “Tree_A.newick”, tree. D: Tree_B.tre: all Insecta tree used in Fig 7 and synteny analyses. (ZIP) [file pgen.1009745.s005.zip › S1_Insecta_Trees_and_Calibrations/Table_A.xlsx]

## Sheet: Sheet1
Order	taxon	NCBI (GCA) or DNAZoo ref
Hymenoptera	Agapostemon_virescens	DNAZ_AVIR
Hymenoptera	Augochlora_pura	DNAZ_APUR
Hymenoptera	Augochlorella_aurata	DNAZ_AAUR
Hymenoptera	Halictus_ligatus	DNAZ_HLIG
Hymenoptera	Lasioglossum_albipes	DNAZ_LALB
Hymenoptera	Lasioglossum_leucozonium	DNAZ_LLEU
Hymenoptera	Nomia_melanderi	DNAZ_NMEL
Coleoptera	Tribolium_castaneum	DNAZ_Tcas5.2_HiC.fasta.gz
Coleoptera	P_sulphureomaculatus	DNAZ_FINAL_HiC
Coleoptera	Photinus_pyralis	Ppyr1.4.fasta.gz_NA
Diptera	Aedes_aegypti	DNAZ_AaegL5.0.fasta.gz
Diptera	Clogmia_albipunctata	DNAZ_clogmia.6
Diptera	Culex_quinquefasciatus	DNAZ_CpipJ3.fasta.gz
Hemiptera	Triatoma_rubrofasciata	DNAZ_Triatoma_chr
Hemiptera	Rhodnius_prolixus	DNAZ_3.0.3
Lepidoptera	Bombyx_mori	DNAZ_ASM15162v1
Hymenoptera	Bombus_haemorrhoidalis	GCA_14825975.1
Hymenoptera	Bombus_breviceps	GCA_14825925.1
Hymenoptera	Bombus_ignitus	GCA_14825875.1
Hymenoptera	Bombus_pyrosoma	GCA_14825855.1
Hymenoptera	Bombus_turneri	GCA_14825825.1
Hymenoptera	Apis_mellifera	GCA_3254395.2
Hymenoptera	Solenopsis_invicta	GCA_16802725.1
Hymenoptera	Vespula_vulgaris	GCA_905475345.1
Hymenoptera	Nasonia_vitripennis	GCA_9193385.2
Hymenoptera	Formica_selysi	GCA_9859135.1
Hymenoptera	Aphidius_gifuensis	GCA_14905175.1
Hymenoptera	Ooceraea_biroi	GCA_3672135.1
Hymenoptera	Monomorium_pharaonis	GCA_13373865.2
Hymenoptera	Pteromalus_puparum	GCA_12977825.2
Hymenoptera	Vespula_pensylvanica	GCA_14466175.1
Hymenoptera	Neodiprion_lecontei	GCA_1263575.2
Hymenoptera	Belonocnema_treatae	GCA_10883055.1
Hymenoptera	Apis_cerana	GCA_11100585.1
Coleoptera	Rhagonycha_fulva	GCA_905340355.1
Coleoptera	Pyrochroa_serraticornis	GCA_905333025.1
Coleoptera	Propylea_japonica	GCA_13421045.1
Coleoptera	Pogonus_chalceus	GCA_2278615.1
Diptera	Drosophila_melanogaster	GCA_1215.4
Diptera	Scaeva_pyrastri	GCA_905146935.1
Diptera	Drosophila_pseudoobscura	GCA_9870125.2
Diptera	Xylota_sylvarum	GCA_905220385.1
Diptera	Syritta_pipien	GCA_905187475.1
Diptera	Anopheles_albimanus	GCA_13758885.1
Diptera	Tachina_fera	GCA_905220375.1
Diptera	Hermetia_illucens	GCA_905115235.1
Diptera	Eristalis_tenax	GCA_905231855.1
Diptera	Sarcophaga_peregrina	GCA_14635995.1
Diptera	Bactrocera_tryoni	GCF_16617805.1
Diptera	Teleopsis_dalmanni	GCA_2237135.2
Diptera	Drosophila_virilis	GCA_7989325.2
Hemiptera	Rhopalosiphum_maidis	GCA_3676215.3
Hemiptera	Sogatella_furcifera	GCA_17141385.1
Hemiptera	Laodelphax_striatellus	GCA_17141395.1
Hemiptera	Sitobion_miscanthi	GCA_8086715.1
Hemiptera	Apolygus_lucorum	GCA_9739505.2
Hemiptera	Phenacoccus_solenopsis	GCA_9761765.1
Hemiptera	Eriosoma_lanigerum	GCA_13282895.1
Hemiptera	Hormaphis_cornu	GCA_17140985.1
Hemiptera	Acyrthosiphon_pisum	GCA_5508785.1
Hemiptera	Pachypsylla_venusta	GCA_12654025.1
Hemiptera	Nilaparvata_lugens	GCA_15708395.1
Lepidoptera	Lycaena_phlaea	GCA_905333005.1
Lepidoptera	Mimas_tiliae	GCA_905332985.1
Lepidoptera	Boloria_selene	GCA_905231865.2
Lepidoptera	Craniophora_ligustri	GCA_905163465.1
Lepidoptera	Colias_croceus	GCA_905220415.1
Lepidoptera	Melitaea_cinxia	GCA_905220565.1
Lepidoptera	Clostera_curtula	GCA_905475355.1
Lepidoptera	Carposina_sasakii	GCA_14607495.2
Lepidoptera	Lymantria_monacha	GCA_905163515.1
Lepidoptera	Atethmia_centrago	GCA_905333075.2
Lepidoptera	Hedya_salicella	GCA_905404275.1
Lepidoptera	Amphipyra_tragopoginis	GCA_905220435.1
Lepidoptera	Mythimna_impura	GCA_905147345.1
Lepidoptera	Euproctis_similis	GCA_905147225.1
Lepidoptera	Pieris_brassicae	GCA_905147105.1
Lepidoptera	Spilosoma_lubricipeda	GCA_905220595.1
Lepidoptera	Pararge_aegeria	GCA_905163445.1
Lepidoptera	Hypena_proboscidalis	GCA_905147285.1
Lepidoptera	Hecatera_dysodea	GCA_905332915.1
Lepidoptera	Aricia_agestis	GCA_905147365.1
Lepidoptera	Mamestra_brassicae	GCA_905163435.1
Lepidoptera	Phlogophora_meticulosa	GCA_905147745.1
Lepidoptera	Cyaniris_semiargus	GCA_905187585.1
Lepidoptera	Fabriciana_adippe	GCA_905404265.1
Lepidoptera	Ennomos_fuscantarius	GCA_905220475.1
Lepidoptera	Deilephila_porcellus	GCA_905220455.1
Lepidoptera	Schrankia_costaestrigalis	GCA_905475405.1
Lepidoptera	Biston_betularia	GCA_905404145.1
Lepidoptera	Leptidea_sinapis	GCA_905404315.1
Lepidoptera	Nymphalis_polychloros	GCA_905220585.1
Lepidoptera	Apotomis_turbidana	GCA_905147355.1
Lepidoptera	Tinea_trinotella	GCA_905220615.1
Lepidoptera	Abrostola_tripartita	GCA_905340225.1
Lepidoptera	Maniola_jurtina	GCA_905333055.1
Lepidoptera	Inachis_io	GCA_905147045.1
Lepidoptera	Nymphalis_urticae	GCA_905147175.1
Lepidoptera	Laspeyria_flexula	GCA_905147015.1
Lepidoptera	Vanessa_atalanta	GCA_905147765.1
Lepidoptera	Limenitis_camilla	GCA_905147385.1
Lepidoptera	Blastobasis_lacticolella	GCA_905147135.1
Lepidoptera	Erannis_defoliaria	GCA_905404285.1
Lepidoptera	Autographa_gamma	GCA_905146925.1
Lepidoptera	Hylaea_fasciaria	GCA_905147375.1
Lepidoptera	Pieris_napi	GCA_905231885.1
Lepidoptera	Notodonta_dromedarius	GCA_905147325.1
Lepidoptera	Hesperia_comma	GCA_905404135.1
Lepidoptera	Mellicta_athalia	GCA_905220545.1
Lepidoptera	Ochropleura_plecta	GCA_905475445.1
Lepidoptera	Autographa_pulchrina	GCA_905475315.1
Lepidoptera	Xestia_xanthographa	GCA_905147715.1
Lepidoptera	Phalera_bucephala	GCA_905147815.1
Lepidoptera	Erynnis_tages	GCA_905147235.1
Lepidoptera	Celastrina_argiolus	GCA_905187575.1
Lepidoptera	Pheosia_tremula	GCA_905333125.1
Lepidoptera	Glaucopsyche_alexis	GCA_905404095.1
Lepidoptera	Cosmia_trapezina	GCA_905163495.1
Lepidoptera	Pheosia_gnoma	GCA_905404115.1
Lepidoptera	Thyatira_batis	GCA_905147785.1
Lepidoptera	Vanessa_cardui	GCA_905220365.1
Lepidoptera	Laothoe_populi	GCA_905220505.1
Lepidoptera	Ochlodes_sylvanus	GCA_905404295.1
Lepidoptera	Notocelia_uddmanniana	GCA_905163555.1
Lepidoptera	Noctua_fimbriata	GCA_905163415.1
Lepidoptera	Plebejus_argus	GCA_905404155.1
Lepidoptera	Spodoptera_exigua	GCA_11316535.1
Lepidoptera	Ectropis_grisescens	GCA_17562165.1
Lepidoptera	Endotricha_flammealis	GCA_905163395.1
Lepidoptera	Lysandra_bellargus	GCA_905333045.1
Lepidoptera	Maniola_hyperantus	GCA_902806685.2
Lepidoptera	Lysandra_coridon	GCA_905220515.1
Lepidoptera	Dendrolimus_punctatus	GCA_12273795.1
Lepidoptera	Spodoptera_frugiperda	GCA_11064685.1
Lepidoptera	Cnaphalocrocis_medinalis	GCA_14851415.1
Lepidoptera	Manduca_sexta	GCA_14839805.1
Lepidoptera	Danaus_plexippus	GCA_9731565.1
Lepidoptera	Zerene_cesonia	GCA_12273895.2
Lepidoptera	Pieris_rapae	GCA_905147795.1
Lepidoptera	Anthocharis_cardamines	GCA_905404175.1
Collembola	Sinella_curviseta	GCA_4115045.3
Phasmatodea	Timema_cristinae	GCA_2928295.1
Neuroptera	Chrysoperla_carnea	GCA_905475395.1
