# Supplementary material for: The Easter Egg Weevil (Pachyrhynchus) genome reveals syntenic patterns in Coleoptera across 200 million years of evolution
Source: PLoS Genet. 2021 Aug 30;17(8):e1009745. doi: 10.1371/journal.pgen.1009745 (PMC8432895; doi:10.1371/journal.pgen.1009745)
Supplement: S1 Insecta Trees and Calibrations — Contains. A: Tree_A.newick: chronogram used in Fig 4. B: Table_A.xlsx: list of taxa used in synteny analyses by order, genus and species. With associate NCBI reference or similar. C: Table_B.xlsx: calibration points used to create “Tree_A.newick”, tree. D: Tree_B.tre: all Insecta tree used in Fig 7 and synteny analyses. (ZIP) [file pgen.1009745.s005.zip › S1_Insecta_Trees_and_Calibrations/Tree_A.tree]

(Sinella_curviseta:5.1,((((Nilaparvata_lugens:0.5341038336,(Sogatella_furcifera:0.3729223761,Laodelphax_striatellus:0.3729223761):0.1611814575):2.706070749,(Apolygus_lucorum:1.742155431,(Rhodnius_prolixus:0.4200676494,Triatoma_rubrofasciata:0.4200676494):1.322087781):1.498019153):0.3235453555,(Pachypsylla_venusta:3.228710103,(Phenacoccus_solenopsis:2.850668078,(Hormaphis_cornu:0.4544648611,(Eriosoma_lanigerum:0.3502023589,(Rhopalosiphum_maidis:0.1496683029,(Acyrthosiphon_pisum:0.0588253641,Sitobion_miscanthi:0.0588253641):0.09084293876):0.200534056):0.1042625022):2.396203217):0.3780420246):0.3350098355):0.2948870252,(Timema_cristinae:3.773266279,((Neodiprion_lecontei:2.022023068,(Aphidius_gifuensis:1.801689974,((Belonocnema_treatae:1.43754887,(Pteromalus_puparum:0.1445468269,Nasonia_vitripennis:0.1445468269):1.293002043):0.2360412745,((Vespula_vulgaris:0.0386796379,Vespula_pensylvanica:0.0386796379):1.252422905,((Ooceraea_biroi:0.6013872384,(Formica_selysi:0.5021900853,(Solenopsis_invicta:0.2655086442,Monomorium_pharaonis:0.2655086442):0.2366814412):0.09919715306):0.5634953466,((Nomia_melanderi:0.4938765265,((Augochlora_pura:0.142701626,Augochlorella_aurata:0.142701626):0.2071207771,(Agapostemon_virescens:0.2561090766,(Halictus_ligatus:0.1893299194,(Lasioglossum_albipes:0.1462274424,Lasioglossum_leucozonium:0.1462274424):0.043102477):0.06677915723):0.09371332651):0.1440541234):0.2723543424,((Apis_mellifera:0.07343696401,Apis_cerana:0.07343696401):0.3779028083,(Bombus_ignitus:0.1012465788,((Bombus_turneri:0.0716518358,Bombus_haemorrhoidalis:0.0716518358):0.01474027208,(Bombus_breviceps:0.07115551576,Bombus_pyrosoma:0.07115551576):0.01523659212):0.01485447094):0.3500931935):0.3148910966):0.3986517161):0.1262199583):0.382487601):0.1280998294):0.2203330945):1.599628193,((Chrysoperla_carnea:3.206596347,(Pogonus_chalceus:2.9734,((Photinus_pyralis:1.701234288,Rhagonycha_fulva:1.701234288):0.6873945856,(Propylea_japonica:2.017565809,(P_sulphureomaculatus:1.8814,(Pyrochroa_serraticornis:1.282209519,Tribolium_castaneum:1.282209519):0.5991904806):0.1361658086):0.3710630645):0.5847711269):0.2331963474):0.238361797,(((Anopheles_albimanus:1.058178476,(Aedes_aegypti:0.6073656057,Culex_quinquefasciatus:0.6073656057):0.4508128707):1.07749653,(Clogmia_albipunctata:1.969993574,(Hermetia_illucens:1.485094751,((Scaeva_pyrastri:0.5011021432,(Xylota_sylvarum:0.4008932039,(Syritta_pipien:0.3341254338,Eristalis_tenax:0.3341254338):0.06676777009):0.1002089393):0.5490355863,((Bactrocera_tryoni:0.6783981318,Teleopsis_dalmanni:0.6783981318):0.07265403918,((Tachina_fera:0.2718039895,Sarcophaga_peregrina:0.2718039895):0.4281516734,(Drosophila_virilis:0.3,(Drosophila_pseudoobscura:0.2032773717,Drosophila_melanogaster:0.2032773717):0.09672262833):0.3999556628):0.05109650816):0.2990855585):0.4349570214):0.4848988226):0.1656814329):1.024874224,(Tinea_trinotella:1.289741503,((Notocelia_uddmanniana:0.3980861859,(Apotomis_turbidana:0.2725238961,Hedya_salicella:0.2725238961):0.1255622898):0.6078123738,((Carposina_sasakii:0.843559916,Blastobasis_lacticolella:0.843559916):0.09496448838,(((Erynnis_tages:0.4365562387,(Hesperia_comma:0.159743911,Ochlodes_sylvanus:0.159743911):0.2768123277):0.3392640139,((Leptidea_sinapis:0.5271394946,((Colias_croceus:0.1539925686,Zerene_cesonia:0.1539925686):0.2599656565,(Anthocharis_cardamines:0.3013631978,(Pieris_rapae:0.07103652226,(Pieris_brassicae:0.05911683537,Pieris_napi:0.05911683537):0.01191968689):0.2303266755):0.1125950273):0.1131812696):0.1812620194,((Lycaena_phlaea:0.3313877034,((Glaucopsyche_alexis:0.1199417919,Celastrina_argiolus:0.1199417919):0.02359600345,(Plebejus_argus:0.06819552946,(Cyaniris_semiargus:0.06040134477,(Aricia_agestis:0.05489828447,(Lysandra_bellargus:0.01441427443,Lysandra_coridon:0.01441427443):0.04048401004):0.005503060295):0.007794184694):0.07534226586):0.187849908):0.3240504058,(Danaus_plexippus:0.5717677446,((Pararge_aegeria:0.2690873529,(Maniola_jurtina:0.1131032875,Maniola_hyperantus:0.1131032875):0.1559840653):0.2548649342,((Limenitis_camilla:0.3591222546,(Boloria_selene:0.1516525355,Fabriciana_adippe:0.1516525355):0.2074697191):0.1016222236,((Mellicta_athalia:0.08453377468,Melitaea_cinxia:0.08453377468):0.2333125685,((Vanessa_atalanta:0.08275854245,Vanessa_cardui:0.08275854245):0.059266451,(Nymphalis_polychloros:0.08744655591,(Inachis_io:0.05592947175,Nymphalis_urticae:0.05592947175):0.03151708416):0.05457843755):0.1758213498):0.1428981351):0.06320780875):0.04781545761):0.08367036451):0.05296340486):0.06741873861):0.1246243843,((Endotricha_flammealis:0.7291987219,Cnaphalocrocis_medinalis:0.7291987219):0.1217996071,((Thyatira_batis:0.7201500193,((Hylaea_fasciaria:0.3517465513,Ennomos_fuscantarius:0.3517465513):0.05294058163,(Ectropis_grisescens:0.2877380037,(Erannis_defoliaria:0.2106884289,Biston_betularia:0.2106884289):0.07704957479):0.1169491291):0.3154628864):0.06037674593,((Dendrolimus_punctatus:0.6875724397,(Bombyx_mori:0.6015429929,(Deilephila_porcellus:0.3426504482,(Manduca_sexta:0.2661464824,(Mimas_tiliae:0.2098312514,Laothoe_populi:0.2098312514):0.05631523091):0.07650396581):0.2588925447):0.08602944684):0.0600784318,((Clostera_curtula:0.5365645336,(Phalera_bucephala:0.4270938662,(Notodonta_dromedarius:0.2991837241,(Pheosia_tremula:0.06328265902,Pheosia_gnoma:0.06328265902):0.2359010651):0.1279101421):0.1094706674):0.08389730543,(((Euproctis_similis:0.3263610601,Lymantria_monacha:0.3263610601):0.1052394525,((Schrankia_costaestrigalis:0.3509382685,Laspeyria_flexula:0.3509382685):0.0584434064,(Spilosoma_lubricipeda:0.3741890019,Hypena_proboscidalis:0.3741890019):0.03519267296):0.02221883779):0.1045936458,((Abrostola_tripartita:0.2872824496,(Autographa_gamma:0.07028069159,Autographa_pulchrina:0.07028069159):0.217001758):0.1311553704,((Craniophora_ligustri:0.3224713517,Amphipyra_tragopoginis:0.3224713517):0.0323124766,((Spodoptera_frugiperda:0.1140851022,Spodoptera_exigua:0.1140851022):0.1875029462,((Mythimna_impura:0.1676714025,(Mamestra_brassicae:0.1251145734,Hecatera_dysodea:0.1251145734):0.04255682906):0.04554619063,((Ochropleura_plecta:0.1287793495,(Noctua_fimbriata:0.09436747171,Xestia_xanthographa:0.09436747171):0.03441187781):0.07075731098,(Phlogophora_meticulosa:0.1850040424,(Cosmia_trapezina:0.1270948855,Atethmia_centrago:0.1270948855):0.05790915682):0.01453261815):0.01368093258):0.08837045535):0.05319577989):0.06365399171):0.1177563385):0.08426768053):0.1271890325):0.03287589367):0.07047156382):0.04944630787):0.03807976749):0.06737415527):0.2838429432):1.870807727):0.2844089142):0.1766931173):0.1516150172):0.08534068484):1.241393036);
