# Supplementary material for: The Easter Egg Weevil (Pachyrhynchus) genome reveals syntenic patterns in Coleoptera across 200 million years of evolution
Source: PLoS Genet. 2021 Aug 30;17(8):e1009745. doi: 10.1371/journal.pgen.1009745 (PMC8432895; doi:10.1371/journal.pgen.1009745)
Supplement: S1 P79 coI.fasta — (FASTA) [file pgen.1009745.s007.fasta]

>P79
atattggcactttatactttatttttggaacatgaagaggcatagtagggacttcattaagaatactaattcgtgccgaactaggaagtcccggatctttaattggagatgatcaaatttataatgtaattgttacagcacatgcatttattataattttttttatagttataccaataataattggaggatttggtaattgattagtacccctaatattaggagctcctgacatagccttccctcgtcttaataatataagattttgacttttacccccctctcttacctttcttttaacaagaagagttgtagataaaggagcagggactggttgaacagtatatccacctttatcatcaaatattactcatgaaggagcttctgttgacttagctatttttagattacatatagcaggggtgtcctcaattttaggagcaattaattttatttctactgtaattaatatacgtccaagaggcataaccctagatcgtacccctttatttgtatgagctgtaaagatcactgctattctattattactatctcttccagtattagctggggccattactatattattaactgatcgaaatattaatacttctttttttgatccagcaggtgggggagacccaattttatatcaacatcttttttgatttttt
