# Supplementary material for: The Easter Egg Weevil (Pachyrhynchus) genome reveals syntenic patterns in Coleoptera across 200 million years of evolution
Source: PLoS Genet. 2021 Aug 30;17(8):e1009745. doi: 10.1371/journal.pgen.1009745 (PMC8432895; doi:10.1371/journal.pgen.1009745)
Supplement: S1 Raw Data Reports — Contains: Table_A.xlsx, Table_B.docx. A: Table_A.xlsx: Raw data report for PacBio sequences. B: Table_B.docx: Summary of Hi-C reads mapped. (ZIP) [file pgen.1009745.s008.zip]

Archive with 8 entries (5 files):
- S1_Raw_Data_Reports/
- S1_Raw_Data_Reports/Table_B.docx
- __MACOSX/
- __MACOSX/S1_Raw_Data_Reports/
- __MACOSX/S1_Raw_Data_Reports/._Table_B.docx
- S1_Raw_Data_Reports/Table_A.xlsx
- __MACOSX/S1_Raw_Data_Reports/._Table_A.xlsx
- __MACOSX/._S1_Raw_Data_Reports
