# Supplementary material for: The Easter Egg Weevil (Pachyrhynchus) genome reveals syntenic patterns in Coleoptera across 200 million years of evolution
Source: PLoS Genet. 2021 Aug 30;17(8):e1009745. doi: 10.1371/journal.pgen.1009745 (PMC8432895; doi:10.1371/journal.pgen.1009745)
Supplement: S1 Raw Data Reports — Contains: Table_A.xlsx, Table_B.docx. A: Table_A.xlsx: Raw data report for PacBio sequences. B: Table_B.docx: Summary of Hi-C reads mapped. (ZIP) [file pgen.1009745.s008.zip › S1_Raw_Data_Reports/Table_A.xlsx]

## Sheet: Sheet1
Raw Data Report	bp
Polymerase Read Bases	87452300317
Polymerase Reads	5374976
Polymerase Read Length (mean)	16270
Polymerase Read N50	31404
Subread Length (mean)	13726
Subread N50	27117
Insert Length (mean)	14678
Insert N50	27722
Unique Molecular Yield	78469009334
