# Supplementary material for: The Easter Egg Weevil (Pachyrhynchus) genome reveals syntenic patterns in Coleoptera across 200 million years of evolution
Source: PLoS Genet. 2021 Aug 30;17(8):e1009745. doi: 10.1371/journal.pgen.1009745 (PMC8432895; doi:10.1371/journal.pgen.1009745)
Supplement: S1 Scripts — Contains: Script_A.sh, Script_B.sh. A: Script_A.sh: script to create scaffold ordered BUSCOs. B: Script_B.sh: uses results from Script_B.sh to compute synteny scores. (ZIP) [file pgen.1009745.s010.zip]

Archive with 8 entries (5 files):
- S1_Scripts/
- S1_Scripts/Script_A.sh
- __MACOSX/
- __MACOSX/S1_Scripts/
- __MACOSX/S1_Scripts/._Script_A.sh
- S1_Scripts/Script_B.sh
- __MACOSX/S1_Scripts/._Script_B.sh
- __MACOSX/._S1_Scripts
