# Supplementary material for: The Easter Egg Weevil (Pachyrhynchus) genome reveals syntenic patterns in Coleoptera across 200 million years of evolution
Source: PLoS Genet. 2021 Aug 30;17(8):e1009745. doi: 10.1371/journal.pgen.1009745 (PMC8432895; doi:10.1371/journal.pgen.1009745)
Supplement: S1 Scripts — Contains: Script_A.sh, Script_B.sh. A: Script_A.sh: script to create scaffold ordered BUSCOs. B: Script_B.sh: uses results from Script_B.sh to compute synteny scores. (ZIP) [file pgen.1009745.s010.zip › S1_Scripts/Script_B.sh]

#!/bin/bash

# This script takes 2 scaff_order_full_table tsv files as input.
# For those BUSCOs shared between those 2 tsvs that are Complete or Fragmented or Duplicated
# calclate the Geone Order Conservation score (GOC score). see : http://m.ensembl.org/info/genome/compara/Ortholog_qc_manual.html
# for each shared BUSCO, we look at the 2 BUSCOs above and the 2 below
# we count the number of matched BUSCOs in those 2 above and 2 below (in order or reverse order)
# there will be 0, 1, 2, 3, or 4 matches, we remember those in an array
# each match is score 25% ro give us single score but we output the number 25%, 50%, 75% and 100% local matches too
#
# if the BUSCO in tsv 2, secondary file, is Duplicated we look thru to find one with a match, if no match use last one and delete entry

: '
scaff_order_full_table_carabid_insecta_busco2.tsv
scaff_order_full_table_coccinelid_insecta_busco2.tsv
scaff_order_full_table_ppry_insecta_busco2.tsv
scaff_order_full_table_Psulph_insecta.tsv
scaff_order_full_table_tcas_insecta_busco2.tsv

EOG090W05GM	HiC_scaffold_1	1	211	5290218	5335612	Complete
'

[ -z $1 ] && echo -e "\n    usage: busco_GOC.sh <scaff_order_file_one.tsv> <scaff_order_file_two.tsv [<any_string_for_debug_output> [<any_string_for_addtl_debug>]]\n" && exit 1

debug=0
[ ! -z $3 ] && debug=1
debug_dups=0
[ ! -z $4 ] && debug_dups=1

function run_GOC {
 awk -v debug=$debug -v debug_dups=$debug_dups '
   function set_sec_duplicate(busco, last_sec_busco_scaff, busco_one_above, busco_one_below,    d,smtch,sec) { # can reset sec_busco_scaff and sec_busco_pos
      if(debug_dups) print "****", busco, last_sec_busco_scaff, busco_one_above, busco_one_below, sec_dups[busco]
      sec=2; smtch=0
      for (d=1; d <= sec_dups[busco]; d++) {
         d_scaff = sec_dups_scaff[busco][d]; d_pos = sec_dups_pos[busco][d]
         dups_one_above = ar[sec][d_scaff][d_pos-1]; dups_one_below = ar[sec][d_scaff][d_pos+1]
         if(debug_dups) print "++++", dups_one_above, dups_one_below, d_scaff
         if(d_scaff == last_sec_busco_scaff) smtch=d  # if no synteny match at least use a Duplicate on the same scaffold as the last one
         if(dups_one_above==busco_one_above || dups_one_above==busco_one_below || dups_one_below==busco_one_above || dups_one_below==busco_one_below) {
            smtch = d
            break
         }
      }
      if(smtch > 0) { # update the Duplicate
         sec_busco_scaff = sec_dups_scaff[busco][smtch]
         sec_busco_pos = sec_dups_pos[busco][smtch]
         if(debug_dups) print "chose:", smtch
      }
   }

   BEGIN{FS="\t"}FNR==1{FNum++; files = files " " FILENAME}

   FNum==1{type[2][$1]="Missing"} # make sure we have file 2 BUSCO placeholder, will be updated when we process file 2 if it is not Missing
   $4==1 || $NF == "Missing" {next}

   lst_scaff!=$2 {
      s_bnum=0; lst_scaff=$2; ar[FNum]["scaff_buscos"][$2] = $4
   }
   {  ar[FNum][$2][++s_bnum] = $1
      ar[FNum]["busco_scaff"][$1] = $2
      ar[FNum]["busco_pos"][$1] = s_bnum
      type[FNum][$1] = $NF
   }

   FNum==2 && $NF=="Duplicated" {  # remember all the Duplicates as we encounter them for file 2
      ndups = ++sec_dups[$1]
      sec_dups_scaff[$1][ndups] = $2
      sec_dups_pos[$1][ndups] = s_bnum
      # print $1, ndups, sec_dups_scaff[$1][ndups], sec_dups_pos[$1][ndups]
   }

   # files both read in, now look for the local synteny around each of the file 1 BUSCOs
   END{
      pri = 1; sec = 2; for(i=1; i<=4; i++) tot_pcts[i]=0
      if (debug) print length(ar[pri]["scaff_buscos"]), "scaffolds.", files

      PROCINFO["sorted_in"] = "@val_num_desc"
      for(scaff in ar[pri]["scaff_buscos"]) {
         num_buscos = ar[pri]["scaff_buscos"][scaff]
         if (debug) print scaff, num_buscos

         for (b=1; b<=num_buscos; b++) {
            last_pri = pri_busco; last_sec_busco_scaff = sec_busco_scaff
            pri_busco = ar[pri][scaff][b]
            if(last_pri == pri_busco) # do not process 2 of the same Duplicates in a row
               continue

            sec_busco_scaff = ar[sec]["busco_scaff"][pri_busco]
            if(sec_busco_scaff=="") { # no secondary tsv busco to check
               sec_busco_scaff = "Missing  "; sec_busco_pos = "."
            } else {
               sec_busco_pos = ar[sec]["busco_pos"][pri_busco]
            }

            busco_one_above = "@"; busco_two_above = "@"; busco_one_below = "@"; busco_two_below = "@"; # values that will not match with empty string or an EOG or BUSCO format
            matches_one_above = 0; matches_two_above = 0; matches_one_below = 0; matches_two_below = 0
            # since can be revcomped we look to match the one above and the one below to determine direction, if any
            if (b>1) busco_one_above = ar[pri][scaff][b-1]
            if (b>2) busco_two_above = ar[pri][scaff][b-2]
            if (b<num_buscos) busco_one_below = ar[pri][scaff][b+1]
            if(b<(num_buscos-1)) busco_two_below = ar[pri][scaff][b+2]

            if (sec_dups[pri_busco] > 1) { # we have more than one of these Duplicates to deal with; currently set to last one seen, check for a better one
               set_sec_duplicate(pri_busco, last_sec_busco_scaff, busco_one_above, busco_one_below) # can reset sec_busco_scaff and sec_busco_pos
            }


            tot_matches_possible += 4
            dir = "."
            matches_one_above = (busco_one_above == ar[sec][sec_busco_scaff][sec_busco_pos-1])
            if (matches_one_above) { # same direction, not revcomped
               dir = "+"
               matches_two_above = (busco_two_above == ar[sec][sec_busco_scaff][sec_busco_pos-2])

               matches_one_below = (busco_one_below == ar[sec][sec_busco_scaff][sec_busco_pos+1])
               if (matches_one_below) matches_two_below = (busco_two_below == ar[sec][sec_busco_scaff][sec_busco_pos+2])
            } else { # check other direction
               matches_one_above = (busco_one_above == ar[sec][sec_busco_scaff][sec_busco_pos+1])
               if (matches_one_above) {
                  dir = "-"
                  matches_two_above = (busco_two_above == ar[sec][sec_busco_scaff][sec_busco_pos+2])

                  matches_one_below = (busco_one_below == ar[sec][sec_busco_scaff][sec_busco_pos-1])
                  if (matches_one_below) matches_two_below = (busco_two_below == ar[sec][sec_busco_scaff][sec_busco_pos-2])
               }
            }

            if (dir==".") { # no matches with the primary above set, look in both directions for the primary buscos below current
               matches_one_below = (busco_one_below == ar[sec][sec_busco_scaff][sec_busco_pos+1])
               if (matches_one_below) {
                  dir = "+"
                  matches_two_below = (busco_two_below == ar[sec][sec_busco_scaff][sec_busco_pos+2])
               } else { # check other direction
                  matches_one_below = (busco_one_below == ar[sec][sec_busco_scaff][sec_busco_pos-1])
                  if (matches_one_below) {
                     dir = "-"
                     matches_two_below = (busco_two_below == ar[sec][sec_busco_scaff][sec_busco_pos-2])
                  }
               }
            }

            cur_matches = matches_one_above + matches_two_above + matches_one_below + matches_two_below
            tot_matches += cur_matches; tot_pcts[cur_matches]++
            if (debug) {
               print pri_busco,"\t" scaff, b, "", sec_busco_scaff, sec_busco_pos \
                     "  \t" dir, matches_one_above, matches_two_above, matches_one_below, matches_two_below, \
                     "\t" cur_matches, " \t(" tot_matches, "of", tot_matches_possible ")" \
                     "\t" type[1][pri_busco] "   " type[2][pri_busco]
            }
         }
      }

      print tot_matches, "of", tot_matches_possible, ":", "25%", tot_pcts[1]",", "50%", tot_pcts[2]",", "75%", tot_pcts[3]",", "100%", tot_pcts[4], files
   }
 ' $1 $2
}

pri_scaff_order_tsv=$1
sec_scaff_order_tsv=$2

# run second against first
run_GOC $pri_scaff_order_tsv $sec_scaff_order_tsv

# run first against second
run_GOC $sec_scaff_order_tsv $pri_scaff_order_tsv
