# Supplementary material for: The Easter Egg Weevil (Pachyrhynchus) genome reveals syntenic patterns in Coleoptera across 200 million years of evolution
Source: PLoS Genet. 2021 Aug 30;17(8):e1009745. doi: 10.1371/journal.pgen.1009745 (PMC8432895; doi:10.1371/journal.pgen.1009745)
Supplement: S1 Synteny Analyses — Contains: A: Table_A.txt: the GOC pairwise distances matrix. B: Doc_A.pdf: instruction on how to preform synteny analyses. C: “synteny analyses/synteny/data/Insecta_matrix_matched_to_phylo_mod3.txt”: GOC pairwise distances matrix. D: “synteny analyses/synteny/data/rescaled_tree_insecta6.csv”: pairwise phylogenetic distance matrix. E: “synteny analyses/synteny/R/syntPermAOV”: R function to perform correlation of GOC distance and phylogenetic distance by insect order. F: “Read_me_Example_by A. Rominger synteny_perm.pdf” step by step instruction on how synteny correlations were performed. (ZIP) [file pgen.1009745.s011.zip]

Archive with 640 entries (413 files):
- S1_Synteny_Analyses/
- S1_Synteny_Analyses/.DS_Store
- __MACOSX/
- __MACOSX/S1_Synteny_Analyses/
- __MACOSX/S1_Synteny_Analyses/._.DS_Store
- S1_Synteny_Analyses/synteny/
- S1_Synteny_Analyses/synteny/.Rhistory
- __MACOSX/S1_Synteny_Analyses/synteny/
- __MACOSX/S1_Synteny_Analyses/synteny/._.Rhistory
- S1_Synteny_Analyses/synteny/.DS_Store
- __MACOSX/S1_Synteny_Analyses/synteny/._.DS_Store
- S1_Synteny_Analyses/synteny/Read_me_Example_by A. Rominger synteny_perm.pdf
- __MACOSX/S1_Synteny_Analyses/synteny/._Read_me_Example_by A. Rominger synteny_perm.pdf
- S1_Synteny_Analyses/synteny/R/
- S1_Synteny_Analyses/synteny/R/syntPermAOV.R
- __MACOSX/S1_Synteny_Analyses/synteny/R/
- __MACOSX/S1_Synteny_Analyses/synteny/R/._syntPermAOV.R
- __MACOSX/S1_Synteny_Analyses/synteny/._R
- S1_Synteny_Analyses/synteny/.gitignore
- __MACOSX/S1_Synteny_Analyses/synteny/._.gitignore
- S1_Synteny_Analyses/synteny/.git/
- S1_Synteny_Analyses/synteny/.git/config
- __MACOSX/S1_Synteny_Analyses/synteny/.git/
- __MACOSX/S1_Synteny_Analyses/synteny/.git/._config
- S1_Synteny_Analyses/synteny/.git/objects/
- S1_Synteny_Analyses/synteny/.git/objects/61/
- S1_Synteny_Analyses/synteny/.git/objects/61/512c159dc37ca462263c5c6dceb490c2451d93
- __MACOSX/S1_Synteny_Analyses/synteny/.git/objects/
- __MACOSX/S1_Synteny_Analyses/synteny/.git/objects/61/
- __MACOSX/S1_Synteny_Analyses/synteny/.git/objects/61/._512c159dc37ca462263c5c6dceb490c2451d93
- __MACOSX/S1_Synteny_Analyses/synteny/.git/objects/._61
- S1_Synteny_Analyses/synteny/.git/objects/95/
- S1_Synteny_Analyses/synteny/.git/objects/95/aed3ebd31a2db4dda9ebec25ae9552c5f5988c
- __MACOSX/S1_Synteny_Analyses/synteny/.git/objects/95/
- __MACOSX/S1_Synteny_Analyses/synteny/.git/objects/95/._aed3ebd31a2db4dda9ebec25ae9552c5f5988c
- __MACOSX/S1_Synteny_Analyses/synteny/.git/objects/._95
- S1_Synteny_Analyses/synteny/.git/objects/59/
- S1_Synteny_Analyses/synteny/.git/objects/59/bfd0011026034af7f5d811e41bf495464236f3
- __MACOSX/S1_Synteny_Analyses/synteny/.git/objects/59/
- __MACOSX/S1_Synteny_Analyses/synteny/.git/objects/59/._bfd0011026034af7f5d811e41bf495464236f3
- __MACOSX/S1_Synteny_Analyses/synteny/.git/objects/._59
- S1_Synteny_Analyses/synteny/.git/objects/92/
- S1_Synteny_Analyses/synteny/.git/objects/92/41cc829f96ed0dbc2ec98ec881944755cba3e0
- __MACOSX/S1_Synteny_Analyses/synteny/.git/objects/92/
- __MACOSX/S1_Synteny_Analyses/synteny/.git/objects/92/._41cc829f96ed0dbc2ec98ec881944755cba3e0
- __MACOSX/S1_Synteny_Analyses/synteny/.git/objects/._92
- S1_Synteny_Analyses/synteny/.git/objects/3e/
- S1_Synteny_Analyses/synteny/.git/objects/3e/e83822d0a619935a06208d5234630f047a13d4
- __MACOSX/S1_Synteny_Analyses/synteny/.git/objects/3e/
- __MACOSX/S1_Synteny_Analyses/synteny/.git/objects/3e/._e83822d0a619935a06208d5234630f047a13d4
- S1_Synteny_Analyses/synteny/.git/objects/3e/9455589c1bccfd7036d2407594d6a515032ed9
- __MACOSX/S1_Synteny_Analyses/synteny/.git/objects/3e/._9455589c1bccfd7036d2407594d6a515032ed9
- __MACOSX/S1_Synteny_Analyses/synteny/.git/objects/._3e
- S1_Synteny_Analyses/synteny/.git/objects/3b/
- S1_Synteny_Analyses/synteny/.git/objects/3b/fbb2bb1b737b63ee2be91980a4a6500bd0e888
- __MACOSX/S1_Synteny_Analyses/synteny/.git/objects/3b/
- __MACOSX/S1_Synteny_Analyses/synteny/.git/objects/3b/._fbb2bb1b737b63ee2be91980a4a6500bd0e888
- __MACOSX/S1_Synteny_Analyses/synteny/.git/objects/._3b
- S1_Synteny_Analyses/synteny/.git/objects/03/
- S1_Synteny_Analyses/synteny/.git/objects/03/4cc2cd5e6a4537d1d60dbfe9c00552603672a2
- __MACOSX/S1_Synteny_Analyses/synteny/.git/objects/03/
- __MACOSX/S1_Synteny_Analyses/synteny/.git/objects/03/._4cc2cd5e6a4537d1d60dbfe9c00552603672a2
- S1_Synteny_Analyses/synteny/.git/objects/03/0d46dfd2daeeeec2b150c524d0ec7461ef966c
- __MACOSX/S1_Synteny_Analyses/synteny/.git/objects/03/._0d46dfd2daeeeec2b150c524d0ec7461ef966c
- __MACOSX/S1_Synteny_Analyses/synteny/.git/objects/._03
- S1_Synteny_Analyses/synteny/.git/objects/9b/
- S1_Synteny_Analyses/synteny/.git/objects/9b/9657ed01c800c68451724d0ad6b93d3a8c87f1
- __MACOSX/S1_Synteny_Analyses/synteny/.git/objects/9b/
- __MACOSX/S1_Synteny_Analyses/synteny/.git/objects/9b/._9657ed01c800c68451724d0ad6b93d3a8c87f1
- __MACOSX/S1_Synteny_Analyses/synteny/.git/objects/._9b
- S1_Synteny_Analyses/synteny/.git/objects/35/
- S1_Synteny_Analyses/synteny/.git/objects/35/d43414335b052fbb22fab1bc8b12ddd296de3e
- __MACOSX/S1_Synteny_Analyses/synteny/.git/objects/35/
- __MACOSX/S1_Synteny_Analyses/synteny/.git/objects/35/._d43414335b052fbb22fab1bc8b12ddd296de3e
- __MACOSX/S1_Synteny_Analyses/synteny/.git/objects/._35
- S1_Synteny_Analyses/synteny/.git/objects/56/
- S1_Synteny_Analyses/synteny/.git/objects/56/23a5d67aab84ccbdf2ddb976eb4093eba1e5e6
- __MACOSX/S1_Synteny_Analyses/synteny/.git/objects/56/
- __MACOSX/S1_Synteny_Analyses/synteny/.git/objects/56/._23a5d67aab84ccbdf2ddb976eb4093eba1e5e6
- __MACOSX/S1_Synteny_Analyses/synteny/.git/objects/._56
- S1_Synteny_Analyses/synteny/.git/objects/0b/
- S1_Synteny_Analyses/synteny/.git/objects/0b/0a475b9764f0c8dffbc398ccf1ef5b8e3d1548
- __MACOSX/S1_Synteny_Analyses/synteny/.git/objects/0b/
- __MACOSX/S1_Synteny_Analyses/synteny/.git/objects/0b/._0a475b9764f0c8dffbc398ccf1ef5b8e3d1548
- __MACOSX/S1_Synteny_Analyses/synteny/.git/objects/._0b
- S1_Synteny_Analyses/synteny/.git/objects/0e/
- S1_Synteny_Analyses/synteny/.git/objects/0e/74b538e4200354117223aaa3c169d5bac595cb
- __MACOSX/S1_Synteny_Analyses/synteny/.git/objects/0e/
- __MACOSX/S1_Synteny_Analyses/synteny/.git/objects/0e/._74b538e4200354117223aaa3c169d5bac595cb
- __MACOSX/S1_Synteny_Analyses/synteny/.git/objects/._0e
- S1_Synteny_Analyses/synteny/.git/objects/34/
- S1_Synteny_Analyses/synteny/.git/objects/34/fb5cb3c89f21b9c35cef12beff929f844b674e
- __MACOSX/S1_Synteny_Analyses/synteny/.git/objects/34/
- __MACOSX/S1_Synteny_Analyses/synteny/.git/objects/34/._fb5cb3c89f21b9c35cef12beff929f844b674e
- __MACOSX/S1_Synteny_Analyses/synteny/.git/objects/._34
- S1_Synteny_Analyses/synteny/.git/objects/5f/
- S1_Synteny_Analyses/synteny/.git/objects/5f/8ae5d1da2e1f7c4fd1d22c1c4df29a4998ffc6
- __MACOSX/S1_Synteny_Analyses/synteny/.git/objects/5f/
- __MACOSX/S1_Synteny_Analyses/synteny/.git/objects/5f/._8ae5d1da2e1f7c4fd1d22c1c4df29a4998ffc6
- __MACOSX/S1_Synteny_Analyses/synteny/.git/objects/._5f
- S1_Synteny_Analyses/synteny/.git/objects/a3/
- S1_Synteny_Analyses/synteny/.git/objects/a3/13248de441edec3aa114cb44d95cc2048a1742
- __MACOSX/S1_Synteny_Analyses/synteny/.git/objects/a3/
- __MACOSX/S1_Synteny_Analyses/synteny/.git/objects/a3/._13248de441edec3aa114cb44d95cc2048a1742
- __MACOSX/S1_Synteny_Analyses/synteny/.git/objects/._a3
- S1_Synteny_Analyses/synteny/.git/objects/b2/
- S1_Synteny_Analyses/synteny/.git/objects/b2/580cab813354a0ac77911ef3a9609864d1cf9e
- __MACOSX/S1_Synteny_Analyses/synteny/.git/objects/b2/
- __MACOSX/S1_Synteny_Analyses/synteny/.git/objects/b2/._580cab813354a0ac77911ef3a9609864d1cf9e
- __MACOSX/S1_Synteny_Analyses/synteny/.git/objects/._b2
- S1_Synteny_Analyses/synteny/.git/objects/d9/
- S1_Synteny_Analyses/synteny/.git/objects/d9/0e92b122d945cfdec624bea49950afa34ea071
- __MACOSX/S1_Synteny_Analyses/synteny/.git/objects/d9/
- __MACOSX/S1_Synteny_Analyses/synteny/.git/objects/d9/._0e92b122d945cfdec624bea49950afa34ea071
- __MACOSX/S1_Synteny_Analyses/synteny/.git/objects/._d9
- S1_Synteny_Analyses/synteny/.git/objects/bb/
- S1_Synteny_Analyses/synteny/.git/objects/bb/fdbe4990c37e1411bb92293b1bbe8846ff2c50
- __MACOSX/S1_Synteny_Analyses/synteny/.git/objects/bb/
- __MACOSX/S1_Synteny_Analyses/synteny/.git/objects/bb/._fdbe4990c37e1411bb92293b1bbe8846ff2c50
- S1_Synteny_Analyses/synteny/.git/objects/bb/6223c8aa3261a36f2fdbc6e6923dcf235cff8a
- __MACOSX/S1_Synteny_Analyses/synteny/.git/objects/bb/._6223c8aa3261a36f2fdbc6e6923dcf235cff8a
- __MACOSX/S1_Synteny_Analyses/synteny/.git/objects/._bb
- S1_Synteny_Analyses/synteny/.git/objects/b3/
- S1_Synteny_Analyses/synteny/.git/objects/b3/90d1a7469a5077df49d3d5476c80ed5742d465
- __MACOSX/S1_Synteny_Analyses/synteny/.git/objects/b3/
- __MACOSX/S1_Synteny_Analyses/synteny/.git/objects/b3/._90d1a7469a5077df49d3d5476c80ed5742d465
- S1_Synteny_Analyses/synteny/.git/objects/b3/e65e1719d8936217d4a4d12a2d7427290cd29c
- __MACOSX/S1_Synteny_Analyses/synteny/.git/objects/b3/._e65e1719d8936217d4a4d12a2d7427290cd29c
- __MACOSX/S1_Synteny_Analyses/synteny/.git/objects/._b3
- S1_Synteny_Analyses/synteny/.git/objects/df/
- S1_Synteny_Analyses/synteny/.git/objects/df/6fe9daef51ef1125d1717513a0ebca8fb27c3c
- __MACOSX/S1_Synteny_Analyses/synteny/.git/objects/df/
- __MACOSX/S1_Synteny_Analyses/synteny/.git/objects/df/._6fe9daef51ef1125d1717513a0ebca8fb27c3c
- __MACOSX/S1_Synteny_Analyses/synteny/.git/objects/._df
- S1_Synteny_Analyses/synteny/.git/objects/d6/
- S1_Synteny_Analyses/synteny/.git/objects/d6/9b52c8604473572a3e4d03459fb0fb9659bb49
- __MACOSX/S1_Synteny_Analyses/synteny/.git/objects/d6/
- __MACOSX/S1_Synteny_Analyses/synteny/.git/objects/d6/._9b52c8604473572a3e4d03459fb0fb9659bb49
- __MACOSX/S1_Synteny_Analyses/synteny/.git/objects/._d6
- S1_Synteny_Analyses/synteny/.git/objects/bc/
- S1_Synteny_Analyses/synteny/.git/objects/bc/0c9da2c634e3ac483677d8caccedeb3c3dbfc6
- __MACOSX/S1_Synteny_Analyses/synteny/.git/objects/bc/
- __MACOSX/S1_Synteny_Analyses/synteny/.git/objects/bc/._0c9da2c634e3ac483677d8caccedeb3c3dbfc6
- S1_Synteny_Analyses/synteny/.git/objects/bc/142f68e481704f3d2f0e6290c4500810a4baaa
- __MACOSX/S1_Synteny_Analyses/synteny/.git/objects/bc/._142f68e481704f3d2f0e6290c4500810a4baaa
- __MACOSX/S1_Synteny_Analyses/synteny/.git/objects/._bc
- S1_Synteny_Analyses/synteny/.git/objects/ae/
- S1_Synteny_Analyses/synteny/.git/objects/ae/fb4c399bc148b803a7f72c8fbf18be9377dde3
- __MACOSX/S1_Synteny_Analyses/synteny/.git/objects/ae/
- __MACOSX/S1_Synteny_Analyses/synteny/.git/objects/ae/._fb4c399bc148b803a7f72c8fbf18be9377dde3
- __MACOSX/S1_Synteny_Analyses/synteny/.git/objects/._ae
- S1_Synteny_Analyses/synteny/.git/objects/f3/
- S1_Synteny_Analyses/synteny/.git/objects/f3/5254dc544b178e2d8ae7ff98cc66a076c43522
- __MACOSX/S1_Synteny_Analyses/synteny/.git/objects/f3/
- __MACOSX/S1_Synteny_Analyses/synteny/.git/objects/f3/._5254dc544b178e2d8ae7ff98cc66a076c43522
- __MACOSX/S1_Synteny_Analyses/synteny/.git/objects/._f3
- S1_Synteny_Analyses/synteny/.git/objects/f5/
- S1_Synteny_Analyses/synteny/.git/objects/f5/0760d28cbc088694eab3e9ac4c2336c08a09c8
- __MACOSX/S1_Synteny_Analyses/synteny/.git/objects/f5/
- __MACOSX/S1_Synteny_Analyses/synteny/.git/objects/f5/._0760d28cbc088694eab3e9ac4c2336c08a09c8
- __MACOSX/S1_Synteny_Analyses/synteny/.git/objects/._f5
- S1_Synteny_Analyses/synteny/.git/objects/fe/
- S1_Synteny_Analyses/synteny/.git/objects/fe/d1beb26fdba70c84f2dd22d441f38faa942fe2
- __MACOSX/S1_Synteny_Analyses/synteny/.git/objects/fe/
- __MACOSX/S1_Synteny_Analyses/synteny/.git/objects/fe/._d1beb26fdba70c84f2dd22d441f38faa942fe2
- __MACOSX/S1_Synteny_Analyses/synteny/.git/objects/._fe
- S1_Synteny_Analyses/synteny/.git/objects/c1/
- S1_Synteny_Analyses/synteny/.git/objects/c1/cfb5c5163ab27902646b423d55a9dcfa183b0a
- __MACOSX/S1_Synteny_Analyses/synteny/.git/objects/c1/
- __MACOSX/S1_Synteny_Analyses/synteny/.git/objects/c1/._cfb5c5163ab27902646b423d55a9dcfa183b0a
- __MACOSX/S1_Synteny_Analyses/synteny/.git/objects/._c1
- S1_Synteny_Analyses/synteny/.git/objects/4e/
- S1_Synteny_Analyses/synteny/.git/objects/4e/3d55ed01098d9f5001690bdf1d007d00bdca02
- __MACOSX/S1_Synteny_Analyses/synteny/.git/objects/4e/
- __MACOSX/S1_Synteny_Analyses/synteny/.git/objects/4e/._3d55ed01098d9f5001690bdf1d007d00bdca02
- __MACOSX/S1_Synteny_Analyses/synteny/.git/objects/._4e
- S1_Synteny_Analyses/synteny/.git/objects/pack/
- __MACOSX/S1_Synteny_Analyses/synteny/.git/objects/._pack
- S1_Synteny_Analyses/synteny/.git/objects/7c/
- S1_Synteny_Analyses/synteny/.git/objects/7c/bd4d865410f6be43bb6a8644f0acd7e2c36ca8
- __MACOSX/S1_Synteny_Analyses/synteny/.git/objects/7c/
- __MACOSX/S1_Synteny_Analyses/synteny/.git/objects/7c/._bd4d865410f6be43bb6a8644f0acd7e2c36ca8
- __MACOSX/S1_Synteny_Analyses/synteny/.git/objects/._7c
- S1_Synteny_Analyses/synteny/.git/objects/89/
- S1_Synteny_Analyses/synteny/.git/objects/89/b50b7a5a810ecd84690c4671fb50a194d6f6bd
- __MACOSX/S1_Synteny_Analyses/synteny/.git/objects/89/
- __MACOSX/S1_Synteny_Analyses/synteny/.git/objects/89/._b50b7a5a810ecd84690c4671fb50a194d6f6bd
- __MACOSX/S1_Synteny_Analyses/synteny/.git/objects/._89
- S1_Synteny_Analyses/synteny/.git/objects/73/
- S1_Synteny_Analyses/synteny/.git/objects/73/9fec5edf5e51eddc866ac335c915bb29eb5b6b
- __MACOSX/S1_Synteny_Analyses/synteny/.git/objects/73/
- __MACOSX/S1_Synteny_Analyses/synteny/.git/objects/73/._9fec5edf5e51eddc866ac335c915bb29eb5b6b
- __MACOSX/S1_Synteny_Analyses/synteny/.git/objects/._73
- S1_Synteny_Analyses/synteny/.git/objects/74/
- S1_Synteny_Analyses/synteny/.git/objects/74/bb6f2764eb6059f89035c3835d9ddbbab54251
- __MACOSX/S1_Synteny_Analyses/synteny/.git/objects/74/
- __MACOSX/S1_Synteny_Analyses/synteny/.git/objects/74/._bb6f2764eb6059f89035c3835d9ddbbab54251
- __MACOSX/S1_Synteny_Analyses/synteny/.git/objects/._74
- S1_Synteny_Analyses/synteny/.git/objects/1a/
- S1_Synteny_Analyses/synteny/.git/objects/1a/d808b0c7329f70dfed6320f15a6aaafaf5cd60
- __MACOSX/S1_Synteny_Analyses/synteny/.git/objects/1a/
- __MACOSX/S1_Synteny_Analyses/synteny/.git/objects/1a/._d808b0c7329f70dfed6320f15a6aaafaf5cd60
- __MACOSX/S1_Synteny_Analyses/synteny/.git/objects/._1a
- S1_Synteny_Analyses/synteny/.git/objects/7e/
- S1_Synteny_Analyses/synteny/.git/objects/7e/fca2056a6c269a97ea0cc60a8b39d8d1e45940
- __MACOSX/S1_Synteny_Analyses/synteny/.git/objects/7e/
- __MACOSX/S1_Synteny_Analyses/synteny/.git/objects/7e/._fca2056a6c269a97ea0cc60a8b39d8d1e45940
- __MACOSX/S1_Synteny_Analyses/synteny/.git/objects/._7e
- S1_Synteny_Analyses/synteny/.git/objects/10/
- S1_Synteny_Analyses/synteny/.git/objects/10/8eee861d2756d410e04051424a7bf08dde5839
- __MACOSX/S1_Synteny_Analyses/synteny/.git/objects/10/
- __MACOSX/S1_Synteny_Analyses/synteny/.git/objects/10/._8eee861d2756d410e04051424a7bf08dde5839
- __MACOSX/S1_Synteny_Analyses/synteny/.git/objects/._10
- S1_Synteny_Analyses/synteny/.git/objects/4c/
- S1_Synteny_Analyses/synteny/.git/objects/4c/1950ac585156e7986fad373945c8389849e0f7
- __MACOSX/S1_Synteny_Analyses/synteny/.git/objects/4c/
- __MACOSX/S1_Synteny_Analyses/synteny/.git/objects/4c/._1950ac585156e7986fad373945c8389849e0f7
- __MACOSX/S1_Synteny_Analyses/synteny/.git/objects/._4c
- S1_Synteny_Analyses/synteny/.git/objects/21/
- S1_Synteny_Analyses/synteny/.git/objects/21/f8be18e1d83f96eee5a14199b4db9064d60e0f
- __MACOSX/S1_Synteny_Analyses/synteny/.git/objects/21/
- __MACOSX/S1_Synteny_Analyses/synteny/.git/objects/21/._f8be18e1d83f96eee5a14199b4db9064d60e0f
- __MACOSX/S1_Synteny_Analyses/synteny/.git/objects/._21
- S1_Synteny_Analyses/synteny/.git/objects/75/
- S1_Synteny_Analyses/synteny/.git/objects/75/e5d4d82457bd4d2eec29368bd5e834d05cc4fc
- __MACOSX/S1_Synteny_Analyses/synteny/.git/objects/75/
- __MACOSX/S1_Synteny_Analyses/synteny/.git/objects/75/._e5d4d82457bd4d2eec29368bd5e834d05cc4fc
- __MACOSX/S1_Synteny_Analyses/synteny/.git/objects/._75
- S1_Synteny_Analyses/synteny/.git/objects/81/
- S1_Synteny_Analyses/synteny/.git/objects/81/6ceafb377dad839ea9806ce08f635b441fe8a4
- __MACOSX/S1_Synteny_Analyses/synteny/.git/objects/81/
- __MACOSX/S1_Synteny_Analyses/synteny/.git/objects/81/._6ceafb377dad839ea9806ce08f635b441fe8a4
- __MACOSX/S1_Synteny_Analyses/synteny/.git/objects/._81
- S1_Synteny_Analyses/synteny/.git/objects/72/
- S1_Synteny_Analyses/synteny/.git/objects/72/23a0725cfdc5cbd859802ec30dc990593dec90
- __MACOSX/S1_Synteny_Analyses/synteny/.git/objects/72/
- __MACOSX/S1_Synteny_Analyses/synteny/.git/objects/72/._23a0725cfdc5cbd859802ec30dc990593dec90
- __MACOSX/S1_Synteny_Analyses/synteny/.git/objects/._72
- S1_Synteny_Analyses/synteny/.git/objects/6b/
- S1_Synteny_Analyses/synteny/.git/objects/6b/ee0edc92f333aa788bea93d18dc8beac1e3243
- __MACOSX/S1_Synteny_Analyses/synteny/.git/objects/6b/
- __MACOSX/S1_Synteny_Analyses/synteny/.git/objects/6b/._ee0edc92f333aa788bea93d18dc8beac1e3243
- __MACOSX/S1_Synteny_Analyses/synteny/.git/objects/._6b
- S1_Synteny_Analyses/synteny/.git/objects/6e/
- S1_Synteny_Analyses/synteny/.git/objects/6e/221b97563db17a035b521b3fe141002c4f3d77
- __MACOSX/S1_Synteny_Analyses/synteny/.git/objects/6e/
- __MACOSX/S1_Synteny_Analyses/synteny/.git/objects/6e/._221b97563db17a035b521b3fe141002c4f3d77
- __MACOSX/S1_Synteny_Analyses/synteny/.git/objects/._6e
- S1_Synteny_Analyses/synteny/.git/objects/31/
- S1_Synteny_Analyses/synteny/.git/objects/31/1b2941fad9840726826a1e6456e3da54d3ef09
- __MACOSX/S1_Synteny_Analyses/synteny/.git/objects/31/
- __MACOSX/S1_Synteny_Analyses/synteny/.git/objects/31/._1b2941fad9840726826a1e6456e3da54d3ef09
- __MACOSX/S1_Synteny_Analyses/synteny/.git/objects/._31
- S1_Synteny_Analyses/synteny/.git/objects/info/
- __MACOSX/S1_Synteny_Analyses/synteny/.git/objects/._info
- S1_Synteny_Analyses/synteny/.git/objects/65/
- S1_Synteny_Analyses/synteny/.git/objects/65/a7207f1108fd1d7c98e2a8d54182e89293ad13
- __MACOSX/S1_Synteny_Analyses/synteny/.git/objects/65/
- __MACOSX/S1_Synteny_Analyses/synteny/.git/objects/65/._a7207f1108fd1d7c98e2a8d54182e89293ad13
- __MACOSX/S1_Synteny_Analyses/synteny/.git/objects/._65
- S1_Synteny_Analyses/synteny/.git/objects/62/
- S1_Synteny_Analyses/synteny/.git/objects/62/d0a353edee1cb6c3fc5bc87ece922058c47da4
- __MACOSX/S1_Synteny_Analyses/synteny/.git/objects/62/
- __MACOSX/S1_Synteny_Analyses/synteny/.git/objects/62/._d0a353edee1cb6c3fc5bc87ece922058c47da4
- __MACOSX/S1_Synteny_Analyses/synteny/.git/objects/._62
- S1_Synteny_Analyses/synteny/.git/objects/53/
- S1_Synteny_Analyses/synteny/.git/objects/53/c8f5acebbebf0b283c00cbdafe96992c410457
- __MACOSX/S1_Synteny_Analyses/synteny/.git/objects/53/
- __MACOSX/S1_Synteny_Analyses/synteny/.git/objects/53/._c8f5acebbebf0b283c00cbdafe96992c410457
- __MACOSX/S1_Synteny_Analyses/synteny/.git/objects/._53
- S1_Synteny_Analyses/synteny/.git/objects/3f/
- S1_Synteny_Analyses/synteny/.git/objects/3f/82f6d397a34272bd1cf4d22f631cd3b7e8ff03
- __MACOSX/S1_Synteny_Analyses/synteny/.git/objects/3f/
- __MACOSX/S1_Synteny_Analyses/synteny/.git/objects/3f/._82f6d397a34272bd1cf4d22f631cd3b7e8ff03
- __MACOSX/S1_Synteny_Analyses/synteny/.git/objects/._3f
- S1_Synteny_Analyses/synteny/.git/objects/30/
- S1_Synteny_Analyses/synteny/.git/objects/30/603c9221d45f1dd4169e968291eaae6512c23c
- __MACOSX/S1_Synteny_Analyses/synteny/.git/objects/30/
- __MACOSX/S1_Synteny_Analyses/synteny/.git/objects/30/._603c9221d45f1dd4169e968291eaae6512c23c
- __MACOSX/S1_Synteny_Analyses/synteny/.git/objects/._30
- S1_Synteny_Analyses/synteny/.git/objects/08/
- S1_Synteny_Analyses/synteny/.git/objects/08/b2869e2452b669b83f218f60f5d3922e24ef54
- __MACOSX/S1_Synteny_Analyses/synteny/.git/objects/08/
- __MACOSX/S1_Synteny_Analyses/synteny/.git/objects/08/._b2869e2452b669b83f218f60f5d3922e24ef54
- __MACOSX/S1_Synteny_Analyses/synteny/.git/objects/._08
- S1_Synteny_Analyses/synteny/.git/objects/01/
- S1_Synteny_Analyses/synteny/.git/objects/01/b6d13cee337bb2bcbec5cfcf28fe011e508895
- __MACOSX/S1_Synteny_Analyses/synteny/.git/objects/01/
- __MACOSX/S1_Synteny_Analyses/synteny/.git/objects/01/._b6d13cee337bb2bcbec5cfcf28fe011e508895
- __MACOSX/S1_Synteny_Analyses/synteny/.git/objects/._01
- S1_Synteny_Analyses/synteny/.git/objects/99/
- S1_Synteny_Analyses/synteny/.git/objects/99/5e97d4e21a982f3345d78f0a10681768944dd5
- __MACOSX/S1_Synteny_Analyses/synteny/.git/objects/99/
- __MACOSX/S1_Synteny_Analyses/synteny/.git/objects/99/._5e97d4e21a982f3345d78f0a10681768944dd5
- __MACOSX/S1_Synteny_Analyses/synteny/.git/objects/._99
- S1_Synteny_Analyses/synteny/.git/objects/63/
- S1_Synteny_Analyses/synteny/.git/objects/63/00035237e0a6314d2aa165957549a83f6c3c5c
- __MACOSX/S1_Synteny_Analyses/synteny/.git/objects/63/
- __MACOSX/S1_Synteny_Analyses/synteny/.git/objects/63/._00035237e0a6314d2aa165957549a83f6c3c5c
- __MACOSX/S1_Synteny_Analyses/synteny/.git/objects/._63
[truncated: 340 more entries]
