# Supplementary material for: The Easter Egg Weevil (Pachyrhynchus) genome reveals syntenic patterns in Coleoptera across 200 million years of evolution
Source: PLoS Genet. 2021 Aug 30;17(8):e1009745. doi: 10.1371/journal.pgen.1009745 (PMC8432895; doi:10.1371/journal.pgen.1009745)
Supplement: S1 Synteny Analyses — Contains: A: Table_A.txt: the GOC pairwise distances matrix. B: Doc_A.pdf: instruction on how to preform synteny analyses. C: “synteny analyses/synteny/data/Insecta_matrix_matched_to_phylo_mod3.txt”: GOC pairwise distances matrix. D: “synteny analyses/synteny/data/rescaled_tree_insecta6.csv”: pairwise phylogenetic distance matrix. E: “synteny analyses/synteny/R/syntPermAOV”: R function to perform correlation of GOC distance and phylogenetic distance by insect order. F: “Read_me_Example_by A. Rominger synteny_perm.pdf” step by step instruction on how synteny correlations were performed. (ZIP) [file pgen.1009745.s011.zip › S1_Synteny_Analyses/synteny/data/rescaled_tree_insecta6.csv]

	Sinella_curviseta	Nilaparvata_lugens	Sogatella_furcifera	Laodelphax_striatellus	Apolygus_lucorum	Rhodnius_prolixus	Triatoma_rubrofasciata	Pachypsylla_venusta	Phenacoccus_solenopsis	Hormaphis_cornu	Eriosoma_lanigerum	Rhopalosiphum_maidis	Acyrthosiphon_pisum	Sitobion_miscanthi	Timema_cristinae	Neodiprion_lecontei	Aphidius_gifuensis	Belonocnema_treatae	Pteromalus_puparum	Nasonia_vitripennis	Vespula_vulgaris	Vespula_pensylvanica	Ooceraea_biroi	Formica_selysi	Solenopsis_invicta	Monomorium_pharaonis	Nomia_melanderi	Augochlora_pura	Augochlorella_aurata	Agapostemon_virescens	Halictus_ligatus	Lasioglossum_albipes	Lasioglossum_leucozonium	Apis_mellifera	Apis_cerana	Bombus_ignitus	Bombus_turneri	Bombus_haemorrhoidalis	Bombus_breviceps	Bombus_pyrosoma	Chrysoperla_carnea	Pogonus_chalceus	Photinus_pyralis	Rhagonycha_fulva	Propylea_japonica	P_sulphureomaculatus	Pyrochroa_serraticornis	Tribolium_castaneum	Anopheles_albimanus
Sinella_curviseta	0	0.916782743308731	0.916428074274446	0.912408294518587	1.00861182599191	0.985156301577626	0.981233626532323	1.04137756058165	1.02362516160681	1.13234572711149	1.14021298497216	1.13410782234693	1.13684274099361	1.13789609026238	0.824692543690459	0.914440388217528	1.01286489389386	0.973467025993569	0.997218009252776	1.00009858496529	0.956605148266755	0.957248170923238	0.988988977135097	0.987347670685953	0.994573090093928	0.996186567754071	0.982610263435014	1.0026357415795	0.997316298167119	1.01034786874404	0.998697671884959	1.00201817930444	1.00006720356493	0.979940475996633	0.979980146823506	0.979000218189548	0.982960195654149	0.983040721511683	0.981001522590019	0.980167843123787	0.95719310544713	0.952860695891434	1.01183641290462	1.02868230388031	1.07501368495502	1.05876818529947	1.01260436906066	1.00859051032374	1.14847221428641
Nilaparvata_lugens	0.916782743308731	0	0.0793872455923195	0.0753674658364609	0.571981087081314	0.548525562667028	0.544602887621725	0.669113034323851	0.651360635349016	0.760081200853692	0.767948458714363	0.761843296089137	0.764578214735817	0.765631564004586	0.528610215474761	0.61835806000183	0.716782565678162	0.677384697777871	0.701135681037078	0.704016256749592	0.660522820051057	0.66116584270754	0.692906648919399	0.691265342470255	0.69849076187823	0.700104239538374	0.686527935219316	0.706553413363799	0.701233969951421	0.714265540528338	0.702615343669261	0.705935851088742	0.703984875349229	0.683858147780935	0.683897818607808	0.68291788997385	0.686877867438452	0.686958393295985	0.684919194374321	0.684085514908089	0.661110777231432	0.656778367675737	0.715754084688926	0.732599975664612	0.778931356739319	0.762685857083774	0.716522040844965	0.712508182108043	0.852389886070714
Sogatella_furcifera	0.916428074274446	0.0793872455923195	0	0.052242926380715	0.571626418047029	0.548170893632743	0.54424821858744	0.668758365289566	0.651005966314731	0.759726531819408	0.767593789680079	0.761488627054853	0.764223545701533	0.765276894970302	0.528255546440476	0.618003390967545	0.716427896643878	0.677030028743586	0.700781012002794	0.703661587715307	0.660168151016772	0.660811173673255	0.692551979885114	0.69091067343597	0.698136092843945	0.699749570504089	0.686173266185031	0.706198744329514	0.700879300917136	0.713910871494054	0.702260674634976	0.705581182054457	0.703630206314944	0.68350347874665	0.683543149573524	0.682563220939565	0.686523198404167	0.686603724261701	0.684564525340037	0.683730845873805	0.660756108197147	0.656423698641452	0.715399415654641	0.732245306630327	0.778576687705034	0.762331188049489	0.71616737181068	0.712153513073758	0.852035217036429
Laodelphax_striatellus	0.912408294518587	0.0753674658364609	0.052242926380715	0	0.56760663829117	0.544151113876885	0.540228438831582	0.664738585533707	0.646986186558873	0.755706752063549	0.76357400992422	0.757468847298994	0.760203765945674	0.761257115214443	0.524235766684617	0.613983611211686	0.712408116888019	0.673010248987728	0.696761232246935	0.699641807959448	0.656148371260913	0.656791393917396	0.688532200129256	0.686890893680111	0.694116313088087	0.69572979074823	0.682153486429173	0.702178964573655	0.696859521161277	0.709891091738195	0.698240894879118	0.701561402298599	0.699610426559086	0.679483698990792	0.679523369817665	0.678543441183706	0.682503418648308	0.682583944505842	0.680544745584178	0.679711066117946	0.656736328441289	0.652403918885593	0.711379635898783	0.728225526874469	0.774556907949175	0.75831140829363	0.712147592054821	0.708133733317899	0.848015437280571
Apolygus_lucorum	1.00861182599191	0.571981087081314	0.571626418047029	0.56760663829117	0	0.343807517148011	0.339884842102708	0.760942117007031	0.743189718032197	0.851910283536873	0.859777541397544	0.853672378772318	0.856407297418998	0.857460646687767	0.620439298157941	0.71018714268501	0.808611648361343	0.769213780461052	0.792964763720259	0.795845339432772	0.752351902734237	0.75299492539072	0.78473573160258	0.783094425153436	0.790319844561411	0.791933322221554	0.778357017902497	0.79838249604698	0.793063052634602	0.806094623211519	0.794444426352442	0.797764933771923	0.79581395803241	0.775687230464116	0.775726901290989	0.77474697265703	0.778706950121632	0.778787475979166	0.776748277057502	0.77591459759127	0.752939859914613	0.748607450358917	0.807583167372107	0.824429058347793	0.870760439422499	0.854514939766954	0.808351123528146	0.804337264791223	0.944218968753895
Rhodnius_prolixus	0.985156301577626	0.548525562667028	0.548170893632743	0.544151113876885	0.343807517148011	0	0.076099895878882	0.737486592592746	0.719734193617911	0.828454759122588	0.836322016983259	0.830216854358033	0.832951773004713	0.834005122273482	0.596983773743656	0.686731618270725	0.785156123947058	0.745758256046766	0.769509239305974	0.772389815018487	0.728896378319952	0.729539400976435	0.761280207188294	0.75963890073915	0.766864320147125	0.768477797807269	0.754901493488211	0.774926971632694	0.769607528220316	0.782639098797234	0.770988901938157	0.774309409357637	0.772358433618124	0.75223170604983	0.752271376876704	0.751291448242745	0.755251425707347	0.755331951564881	0.753292752643217	0.752459073176985	0.729484335500328	0.725151925944632	0.784127642957821	0.800973533933508	0.847304915008214	0.831059415352669	0.78489559911386	0.780881740376938	0.920763444339609
Triatoma_rubrofasciata	0.981233626532323	0.544602887621725	0.54424821858744	0.540228438831582	0.339884842102708	0.076099895878882	0	0.733563917547443	0.715811518572608	0.824532084077285	0.832399341937955	0.82629417931273	0.82902909795941	0.830082447228179	0.593061098698353	0.682808943225422	0.781233448901755	0.741835581001463	0.765586564260671	0.768467139973184	0.724973703274649	0.725616725931132	0.757357532142991	0.755716225693847	0.762941645101822	0.764555122761966	0.750978818442908	0.771004296587391	0.765684853175013	0.778716423751931	0.767066226892853	0.770386734312334	0.768435758572821	0.748309031004527	0.748348701831401	0.747368773197442	0.751328750662044	0.751409276519578	0.749370077597914	0.748536398131682	0.725561660455024	0.721229250899329	0.780204967912518	0.797050858888204	0.843382239962911	0.827136740307366	0.780972924068557	0.776959065331635	0.916840769294306
Pachypsylla_venusta	1.04137756058165	0.669113034323851	0.668758365289566	0.664738585533707	0.760942117007031	0.737486592592746	0.733563917547443	0	0.694779467208953	0.80350003271363	0.8113672905743	0.805262127949074	0.807997046595755	0.809050395864524	0.653205032747675	0.742952877274744	0.841377382951077	0.801979515050786	0.825730498309993	0.828611074022506	0.785117637323972	0.785760659980455	0.817501466192314	0.81586015974317	0.823085579151145	0.824699056811288	0.811122752492231	0.831148230636714	0.825828787224336	0.838860357801253	0.827210160942176	0.830530668361657	0.828579692622144	0.80845296505385	0.808492635880723	0.807512707246764	0.811472684711366	0.8115532105689	0.809514011647236	0.808680332181004	0.785705594504347	0.781373184948651	0.840348901961841	0.857194792937527	0.903526174012233	0.887280674356689	0.84111685811788	0.837102999380957	0.976984703343629
Phenacoccus_solenopsis	1.02362516160681	0.651360635349016	0.651005966314731	0.646986186558873	0.743189718032197	0.719734193617911	0.715811518572608	0.694779467208953	0	0.69302092458487	0.700888182445541	0.694783019820315	0.697517938466995	0.698571287735764	0.635452633772841	0.72520047829991	0.823624983976243	0.784227116075951	0.807978099335158	0.810858675047672	0.767365238349137	0.76800826100562	0.799749067217479	0.798107760768335	0.80533318017631	0.806946657836454	0.793370353517396	0.813395831661879	0.808076388249501	0.821107958826419	0.809457761967341	0.812778269386822	0.810827293647309	0.790700566079015	0.790740236905888	0.78976030827193	0.793720285736532	0.793800811594065	0.791761612672401	0.790927933206169	0.767953195529512	0.763620785973817	0.822596502987006	0.839442393962692	0.885773775037399	0.869528275381854	0.823364459143045	0.819350600406123	0.959232304368794
Hormaphis_cornu	1.13234572711149	0.760081200853692	0.759726531819408	0.755706752063549	0.851910283536873	0.828454759122588	0.824532084077285	0.80350003271363	0.69302092458487	0	0.130491560031583	0.124386397406357	0.127121316053037	0.128174665321806	0.744173199277517	0.833921043804586	0.932345549480919	0.892947681580628	0.916698664839835	0.919579240552348	0.876085803853813	0.876728826510296	0.908469632722156	0.906828326273011	0.914053745680986	0.91566722334113	0.902090919022072	0.922116397166555	0.916796953754177	0.929828524331095	0.918178327472018	0.921498834891498	0.919547859151985	0.899421131583692	0.899460802410565	0.898480873776606	0.902440851241208	0.902521377098742	0.900482178177078	0.899648498710846	0.876673761034189	0.872341351478493	0.931317068491682	0.948162959467369	0.994494340542075	0.97824884088653	0.932085024647721	0.928071165910799	1.06795286987347
Eriosoma_lanigerum	1.14021298497216	0.767948458714363	0.767593789680079	0.76357400992422	0.859777541397544	0.836322016983259	0.832399341937955	0.8113672905743	0.700888182445541	0.130491560031583	0	0.101398041386146	0.104132960032826	0.105186309301595	0.752040457138188	0.841788301665257	0.94021280734159	0.900814939441298	0.924565922700506	0.927446498413019	0.883953061714484	0.884596084370967	0.916336890582826	0.914695584133682	0.921921003541657	0.923534481201801	0.909958176882743	0.929983655027226	0.924664211614848	0.937695782191766	0.926045585332689	0.929366092752169	0.927415117012656	0.907288389444362	0.907328060271236	0.906348131637277	0.910308109101879	0.910388634959413	0.908349436037749	0.907515756571517	0.884541018894859	0.880208609339164	0.939184326352353	0.956030217328039	1.00236159840275	0.986116098747201	0.939952282508392	0.93593842377147	1.07582012773414
Rhopalosiphum_maidis	1.13410782234693	0.761843296089137	0.761488627054853	0.757468847298994	0.853672378772318	0.830216854358033	0.82629417931273	0.805262127949074	0.694783019820315	0.124386397406357	0.101398041386146	0	0.0415329873287234	0.0425863365974924	0.745935294512962	0.835683139040031	0.934107644716364	0.894709776816072	0.91846076007528	0.921341335787793	0.877847899089258	0.878490921745741	0.9102317279576	0.908590421508456	0.915815840916431	0.917429318576575	0.903853014257517	0.923878492402	0.918559048989622	0.93159061956654	0.919940422707463	0.923260930126943	0.92130995438743	0.901183226819136	0.90122289764601	0.900242969012051	0.904202946476653	0.904283472334187	0.902244273412523	0.901410593946291	0.878435856269633	0.874103446713938	0.933079163727127	0.949925054702814	0.99625643577752	0.980010936121975	0.933847119883166	0.929833261146244	1.06971496510892
Acyrthosiphon_pisum	1.13684274099361	0.764578214735817	0.764223545701533	0.760203765945674	0.856407297418998	0.832951773004713	0.82902909795941	0.807997046595755	0.697517938466995	0.127121316053037	0.104132960032826	0.0415329873287234	0	0.0175540448404685	0.748670213159642	0.838418057686711	0.936842563363044	0.897444695462753	0.92119567872196	0.924076254434473	0.880582817735938	0.881225840392421	0.912966646604281	0.911325340155136	0.918550759563111	0.920164237223255	0.906587932904197	0.92661341104868	0.921293967636302	0.93432553821322	0.922675341354143	0.925995848773623	0.92404487303411	0.903918145465817	0.90395781629269	0.902977887658731	0.906937865123333	0.907018390980867	0.904979192059203	0.904145512592971	0.881170774916314	0.876838365360618	0.935814082373807	0.952659973349494	0.9989913544242	0.982745854768655	0.936582038529846	0.932568179792924	1.0724498837556
Sitobion_miscanthi	1.13789609026238	0.765631564004586	0.765276894970302	0.761257115214443	0.857460646687767	0.834005122273482	0.830082447228179	0.809050395864524	0.698571287735764	0.128174665321806	0.105186309301595	0.0425863365974924	0.0175540448404685	0	0.749723562428411	0.83947140695548	0.937895912631813	0.898498044731522	0.922249027990729	0.925129603703242	0.881636167004707	0.88227918966119	0.914019995873049	0.912378689423905	0.91960410883188	0.921217586492024	0.907641282172966	0.927666760317449	0.922347316905071	0.935378887481989	0.923728690622912	0.927049198042392	0.925098222302879	0.904971494734585	0.905011165561459	0.9040312369275	0.907991214392102	0.908071740249636	0.906032541327972	0.90519886186174	0.882224124185083	0.877891714629387	0.936867431642576	0.953713322618263	1.00004470369297	0.983799204037424	0.937635387798615	0.933621529061693	1.07350323302436
Timema_cristinae	0.824692543690459	0.528610215474761	0.528255546440476	0.524235766684617	0.620439298157941	0.596983773743656	0.593061098698353	0.653205032747675	0.635452633772841	0.744173199277517	0.752040457138188	0.745935294512962	0.748670213159642	0.749723562428411	0	0.492603315119292	0.591027820795625	0.551629952895334	0.575380936154541	0.578261511867054	0.53476807516852	0.535411097825003	0.567151904036862	0.565510597587718	0.572736016995693	0.574349494655836	0.560773190336779	0.580798668481262	0.575479225068884	0.588510795645801	0.576860598786724	0.580181106206205	0.578230130466692	0.558103402898398	0.558143073725271	0.557163145091312	0.561123122555914	0.561203648413448	0.559164449491784	0.558330770025552	0.535356032348895	0.531023622793199	0.589999339806389	0.606845230782075	0.653176611856781	0.636931112201236	0.590767295962427	0.586753437225505	0.726635141188177
Neodiprion_lecontei	0.914440388217528	0.61835806000183	0.618003390967545	0.613983611211686	0.71018714268501	0.686731618270725	0.682808943225422	0.742952877274744	0.72520047829991	0.833921043804586	0.841788301665257	0.835683139040031	0.838418057686711	0.83947140695548	0.492603315119292	0	0.32369914473842	0.284301276838129	0.308052260097336	0.310932835809849	0.267439399111314	0.268082421767797	0.299823227979657	0.298181921530512	0.305407340938487	0.307020818598631	0.293444514279573	0.313469992424056	0.308150549011678	0.321182119588596	0.309531922729519	0.312852430148999	0.310901454409486	0.290774726841193	0.290814397668066	0.289834469034107	0.293794446498709	0.293874972356243	0.291835773434579	0.291002093968347	0.563377254464966	0.559044844909271	0.61802056192246	0.634866452898146	0.681197833972853	0.664952334317308	0.618788518078499	0.614774659341577	0.754656363304248
Aphidius_gifuensis	1.01286489389386	0.716782565678162	0.716427896643878	0.712408116888019	0.808611648361343	0.785156123947058	0.781233448901755	0.841377382951077	0.823624983976243	0.932345549480919	0.94021280734159	0.934107644716364	0.936842563363044	0.937895912631813	0.591027820795625	0.32369914473842	0	0.339122214863711	0.362873198122919	0.365753773835432	0.322260337136897	0.32290335979338	0.354644166005239	0.353002859556095	0.36022827896407	0.361841756624214	0.348265452305156	0.368290930449639	0.362971487037261	0.376003057614179	0.364352860755102	0.367673368174582	0.365722392435069	0.345595664866776	0.345635335693649	0.34465540705969	0.348615384524292	0.348695910381826	0.346656711460162	0.34582303199393	0.661801760141299	0.657469350585604	0.716445067598793	0.733290958574479	0.779622339649185	0.763376839993641	0.717213023754832	0.71319916501791	0.853080868980581
Belonocnema_treatae	0.973467025993569	0.677384697777871	0.677030028743586	0.673010248987728	0.769213780461052	0.745758256046766	0.741835581001463	0.801979515050786	0.784227116075951	0.892947681580628	0.900814939441298	0.894709776816072	0.897444695462753	0.898498044731522	0.551629952895334	0.284301276838129	0.339122214863711	0	0.257328075073783	0.260208650786297	0.25937260291249	0.260015625568973	0.291756431780832	0.290115125331688	0.297340544739663	0.298954022399807	0.285377718080749	0.305403196225232	0.300083752812854	0.313115323389771	0.301465126530694	0.304785633950175	0.302834658210662	0.282707930642368	0.282747601469242	0.281767672835283	0.285727650299885	0.285808176157419	0.283768977235755	0.282935297769523	0.622403892241008	0.618071482685312	0.677047199698502	0.693893090674188	0.740224471748894	0.72397897209335	0.677815155854541	0.673801297117618	0.81368300108029
Pteromalus_puparum	0.997218009252776	0.701135681037078	0.700781012002794	0.696761232246935	0.792964763720259	0.769509239305974	0.765586564260671	0.825730498309993	0.807978099335158	0.916698664839835	0.924565922700506	0.91846076007528	0.92119567872196	0.922249027990729	0.575380936154541	0.308052260097336	0.362873198122919	0.257328075073783	0	0.0284049041431442	0.283123586171697	0.28376660882818	0.315507415040039	0.313866108590895	0.32109152799887	0.322705005659014	0.309128701339956	0.329154179484439	0.323834736072061	0.336866306648979	0.325216109789902	0.328536617209382	0.326585641469869	0.306458913901575	0.306498584728449	0.30551865609449	0.309478633559092	0.309559159416626	0.307519960494962	0.30668628102873	0.646154875500215	0.64182246594452	0.700798182957709	0.717644073933395	0.763975455008101	0.747729955352557	0.701566139113748	0.697552280376825	0.837433984339497
Nasonia_vitripennis	1.00009858496529	0.704016256749592	0.703661587715307	0.699641807959448	0.795845339432772	0.772389815018487	0.768467139973184	0.828611074022506	0.810858675047672	0.919579240552348	0.927446498413019	0.921341335787793	0.924076254434473	0.925129603703242	0.578261511867054	0.310932835809849	0.365753773835432	0.260208650786297	0.0284049041431442	0	0.28600416188421	0.286647184540693	0.318387990752553	0.316746684303408	0.323972103711383	0.325585581371527	0.312009277052469	0.332034755196952	0.326715311784574	0.339746882361492	0.328096685502415	0.331417192921896	0.329466217182382	0.309339489614089	0.309379160440962	0.308399231807003	0.312359209271605	0.312439735129139	0.310400536207475	0.309566856741243	0.649035451212728	0.644703041657033	0.703678758670222	0.720524649645908	0.766856030720615	0.75061053106507	0.704446714826261	0.700432856089339	0.84031456005201
Vespula_vulgaris	0.956605148266755	0.660522820051057	0.660168151016772	0.656148371260913	0.752351902734237	0.728896378319952	0.724973703274649	0.785117637323972	0.767365238349137	0.876085803853813	0.883953061714484	0.877847899089258	0.880582817735938	0.881636167004707	0.53476807516852	0.267439399111314	0.322260337136897	0.25937260291249	0.283123586171697	0.28600416188421	0	0.00539996926991172	0.20952295238583	0.207881645936686	0.215107065344661	0.216720543004805	0.203144238685747	0.22316971683023	0.217850273417852	0.230881843994769	0.219231647135692	0.222552154555173	0.22060117881566	0.200474451247366	0.200514122074239	0.199534193440281	0.203494170904883	0.203574696762416	0.201535497840752	0.20070181837452	0.605542014514194	0.601209604958498	0.660185321971688	0.677031212947374	0.72336259402208	0.707117094366535	0.660953278127726	0.656939419390804	0.796821123353476
Vespula_pensylvanica	0.957248170923238	0.66116584270754	0.660811173673255	0.656791393917396	0.75299492539072	0.729539400976435	0.725616725931132	0.785760659980455	0.76800826100562	0.876728826510296	0.884596084370967	0.878490921745741	0.881225840392421	0.88227918966119	0.535411097825003	0.268082421767797	0.32290335979338	0.260015625568973	0.28376660882818	0.286647184540693	0.00539996926991172	0	0.210165975042313	0.208524668593169	0.215750088001144	0.217363565661288	0.20378726134223	0.223812739486713	0.218493296074335	0.231524866651252	0.219874669792175	0.223195177211656	0.221244201472143	0.201117473903849	0.201157144730722	0.200177216096764	0.204137193561366	0.204217719418899	0.202178520497235	0.201344841031003	0.606185037170677	0.601852627614981	0.66082834462817	0.677674235603857	0.724005616678563	0.707760117023018	0.661596300784209	0.657582442047287	0.797464146009959
Ooceraea_biroi	0.988988977135097	0.692906648919399	0.692551979885114	0.688532200129256	0.78473573160258	0.761280207188294	0.757357532142991	0.817501466192314	0.799749067217479	0.908469632722156	0.916336890582826	0.9102317279576	0.912966646604281	0.914019995873049	0.567151904036862	0.299823227979657	0.354644166005239	0.291756431780832	0.315507415040039	0.318387990752553	0.20952295238583	0.210165975042313	0	0.109979374130535	0.11720479353851	0.118818271198654	0.211868860088395	0.231894338232878	0.2265748948205	0.239606465397417	0.22795626853834	0.231276775957821	0.229325800218308	0.209199072650014	0.209238743476887	0.208258814842929	0.212218792307531	0.212299318165064	0.2102601192434	0.209426439777168	0.637925843382536	0.63359343382684	0.69256915084003	0.709415041815716	0.755746422890422	0.739500923234878	0.693337106996069	0.689323248259146	0.829204952221818
Formica_selysi	0.987347670685953	0.691265342470255	0.69091067343597	0.686890893680111	0.783094425153436	0.75963890073915	0.755716225693847	0.81586015974317	0.798107760768335	0.906828326273011	0.914695584133682	0.908590421508456	0.911325340155136	0.912378689423905	0.565510597587718	0.298181921530512	0.353002859556095	0.290115125331688	0.313866108590895	0.316746684303408	0.207881645936686	0.208524668593169	0.109979374130535	0	0.096359254271349	0.0979727319314926	0.210227553639251	0.230253031783734	0.224933588371356	0.237965158948273	0.226314962089196	0.229635469508677	0.227684493769164	0.20755776620087	0.207597437027743	0.206617508393784	0.210577485858386	0.21065801171592	0.208618812794256	0.207785133328024	0.636284536933392	0.631952127377696	0.690927844390886	0.707773735366572	0.754105116441278	0.737859616785733	0.691695800546924	0.687681941810002	0.827563645772674
Solenopsis_invicta	0.994573090093928	0.69849076187823	0.698136092843945	0.694116313088087	0.790319844561411	0.766864320147125	0.762941645101822	0.823085579151145	0.80533318017631	0.914053745680986	0.921921003541657	0.915815840916431	0.918550759563111	0.91960410883188	0.572736016995693	0.305407340938487	0.36022827896407	0.297340544739663	0.32109152799887	0.323972103711383	0.215107065344661	0.215750088001144	0.11720479353851	0.096359254271349	0	0.0554994867956837	0.217452973047226	0.237478451191709	0.232159007779331	0.245190578356248	0.233540381497171	0.236860888916652	0.234909913177139	0.214783185608845	0.214822856435718	0.21384292780176	0.217802905266361	0.217883431123895	0.215844232202231	0.215010552735999	0.643509956341367	0.639177546785671	0.698153263798861	0.714999154774547	0.761330535849253	0.745085036193708	0.6989212199549	0.694907361217977	0.834789065180649
Monomorium_pharaonis	0.996186567754071	0.700104239538374	0.699749570504089	0.69572979074823	0.791933322221554	0.768477797807269	0.764555122761966	0.824699056811288	0.806946657836454	0.91566722334113	0.923534481201801	0.917429318576575	0.920164237223255	0.921217586492024	0.574349494655836	0.307020818598631	0.361841756624214	0.298954022399807	0.322705005659014	0.325585581371527	0.216720543004805	0.217363565661288	0.118818271198654	0.0979727319314926	0.0554994867956837	0	0.219066450707369	0.239091928851852	0.233772485439474	0.246804056016392	0.235153859157315	0.238474366576795	0.236523390837282	0.216396663268989	0.216436334095862	0.215456405461903	0.219416382926505	0.219496908784039	0.217457709862375	0.216624030396143	0.64512343400151	0.640791024445815	0.699766741459004	0.71661263243469	0.762944013509397	0.746698513853852	0.700534697615043	0.696520838878121	0.836402542840792
Nomia_melanderi	0.982610263435014	0.686527935219316	0.686173266185031	0.682153486429173	0.778357017902497	0.754901493488211	0.750978818442908	0.811122752492231	0.793370353517396	0.902090919022072	0.909958176882743	0.903853014257517	0.906587932904197	0.907641282172966	0.560773190336779	0.293444514279573	0.348265452305156	0.285377718080749	0.309128701339956	0.312009277052469	0.203144238685747	0.20378726134223	0.211868860088395	0.210227553639251	0.217452973047226	0.219066450707369	0	0.0962514917267083	0.0909320483143303	0.103963618891248	0.0923134220321707	0.0956339294516515	0.0936829537121384	0.128076968509357	0.12811663933623	0.127136710702271	0.131096688166873	0.131177214024407	0.129138015102743	0.128304335636511	0.631547129682453	0.627214720126757	0.686190437139947	0.703036328115633	0.749367709190339	0.733122209534794	0.686958393295985	0.682944534559063	0.822826238521735
Augochlora_pura	1.0026357415795	0.706553413363799	0.706198744329514	0.702178964573655	0.79838249604698	0.774926971632694	0.771004296587391	0.831148230636714	0.813395831661879	0.922116397166555	0.929983655027226	0.923878492402	0.92661341104868	0.927666760317449	0.580798668481262	0.313469992424056	0.368290930449639	0.305403196225232	0.329154179484439	0.332034755196952	0.22316971683023	0.223812739486713	0.231894338232878	0.230253031783734	0.237478451191709	0.239091928851852	0.0962514917267083	0	0.0311516648276969	0.0896412661862154	0.0779910693271384	0.0813115767466192	0.0793606010071061	0.14810244665384	0.148142117480713	0.147162188846754	0.151122166311356	0.15120269216889	0.149163493247226	0.148329813780994	0.651572607826936	0.64724019827124	0.70621591528443	0.723061806260116	0.769393187334822	0.753147687679277	0.706983871440468	0.702970012703546	0.842851716666218
Augochlorella_aurata	0.997316298167119	0.701233969951421	0.700879300917136	0.696859521161277	0.793063052634602	0.769607528220316	0.765684853175013	0.825828787224336	0.808076388249501	0.916796953754177	0.924664211614848	0.918559048989622	0.921293967636302	0.922347316905071	0.575479225068884	0.308150549011678	0.362971487037261	0.300083752812854	0.323834736072061	0.326715311784574	0.217850273417852	0.218493296074335	0.2265748948205	0.224933588371356	0.232159007779331	0.233772485439474	0.0909320483143303	0.0311516648276969	0	0.0843218227738375	0.0726716259147604	0.0759921333342412	0.0740411575947282	0.142783003241462	0.142822674068335	0.141842745434376	0.145802722898978	0.145883248756512	0.143844049834848	0.143010370368616	0.646253164414558	0.641920754858862	0.700896471872052	0.717742362847738	0.764073743922444	0.747828244266899	0.70166442802809	0.697650569291168	0.83753227325384
Agapostemon_virescens	1.01034786874404	0.714265540528338	0.713910871494054	0.709891091738195	0.806094623211519	0.782639098797234	0.778716423751931	0.838860357801253	0.821107958826419	0.929828524331095	0.937695782191766	0.93159061956654	0.93432553821322	0.935378887481989	0.588510795645801	0.321182119588596	0.376003057614179	0.313115323389771	0.336866306648979	0.339746882361492	0.230881843994769	0.231524866651252	0.239606465397417	0.237965158948273	0.245190578356248	0.246804056016392	0.103963618891248	0.0896412661862154	0.0843218227738375	0	0.062177804053944	0.0654983114734248	0.0635473357339118	0.155814573818379	0.155854244645252	0.154874316011294	0.158834293475896	0.158914819333429	0.156875620411765	0.156041940945533	0.659284734991475	0.65495232543578	0.713928042448969	0.730773933424655	0.777105314499361	0.760859814843817	0.714695998605008	0.710682139868085	0.850563843830757
Halictus_ligatus	0.998697671884959	0.702615343669261	0.702260674634976	0.698240894879118	0.794444426352442	0.770988901938157	0.767066226892853	0.827210160942176	0.809457761967341	0.918178327472018	0.926045585332689	0.919940422707463	0.922675341354143	0.923728690622912	0.576860598786724	0.309531922729519	0.364352860755102	0.301465126530694	0.325216109789902	0.328096685502415	0.219231647135692	0.219874669792175	0.22795626853834	0.226314962089196	0.233540381497171	0.235153859157315	0.0923134220321707	0.0779910693271384	0.0726716259147604	0.062177804053944	0	0.0402356920797786	0.0382847163402656	0.144164376959302	0.144204047786175	0.143224119152217	0.147184096616819	0.147264622474352	0.145225423552688	0.144391744086456	0.647634538132398	0.643302128576703	0.702277845589892	0.719123736565578	0.765455117640284	0.74920961798474	0.703045801745931	0.699031943009009	0.83891364697168
Lasioglossum_albipes	1.00201817930444	0.705935851088742	0.705581182054457	0.701561402298599	0.797764933771923	0.774309409357637	0.770386734312334	0.830530668361657	0.812778269386822	0.921498834891498	0.929366092752169	0.923260930126943	0.925995848773623	0.927049198042392	0.580181106206205	0.312852430148999	0.367673368174582	0.304785633950175	0.328536617209382	0.331417192921896	0.222552154555173	0.223195177211656	0.231276775957821	0.229635469508677	0.236860888916652	0.238474366576795	0.0956339294516515	0.0813115767466192	0.0759921333342412	0.0654983114734248	0.0402356920797786	0	0.0321268566465066	0.147484884378783	0.147524555205656	0.146544626571697	0.150504604036299	0.150585129893833	0.148545930972169	0.147712251505937	0.650955045551879	0.646622635996183	0.705598353009373	0.722444243985059	0.768775625059765	0.75253012540422	0.706366309165412	0.702352450428489	0.842234154391161
Lasioglossum_leucozonium	1.00006720356493	0.703984875349229	0.703630206314944	0.699610426559086	0.79581395803241	0.772358433618124	0.768435758572821	0.828579692622144	0.810827293647309	0.919547859151985	0.927415117012656	0.92130995438743	0.92404487303411	0.925098222302879	0.578230130466692	0.310901454409486	0.365722392435069	0.302834658210662	0.326585641469869	0.329466217182382	0.22060117881566	0.221244201472143	0.229325800218308	0.227684493769164	0.234909913177139	0.236523390837282	0.0936829537121384	0.0793606010071061	0.0740411575947282	0.0635473357339118	0.0382847163402656	0.0321268566465066	0	0.14553390863927	0.145573579466143	0.144593650832184	0.148553628296786	0.14863415415432	0.146594955232656	0.145761275766424	0.649004069812366	0.64467166025667	0.70364737726986	0.720493268245546	0.766824649320252	0.750579149664707	0.704415333425898	0.700401474688976	0.840283178651648
Apis_mellifera	0.979940475996633	0.683858147780935	0.68350347874665	0.679483698990792	0.775687230464116	0.75223170604983	0.748309031004527	0.80845296505385	0.790700566079015	0.899421131583692	0.907288389444362	0.901183226819136	0.903918145465817	0.904971494734585	0.558103402898398	0.290774726841193	0.345595664866776	0.282707930642368	0.306458913901575	0.309339489614089	0.200474451247366	0.201117473903849	0.209199072650014	0.20755776620087	0.214783185608845	0.216396663268989	0.128076968509357	0.14810244665384	0.142783003241462	0.155814573818379	0.144164376959302	0.147484884378783	0.14553390863927	0	0.0119764450024676	0.0722198521699202	0.0761798296345221	0.0762603554920559	0.0742211565703919	0.0733874771041599	0.628877342244072	0.624544932688377	0.683520649701566	0.700366540677252	0.746697921751958	0.730452422096414	0.684288605857605	0.680274747120682	0.820156451083354
Apis_cerana	0.979980146823506	0.683897818607808	0.683543149573524	0.679523369817665	0.775726901290989	0.752271376876704	0.748348701831401	0.808492635880723	0.790740236905888	0.899460802410565	0.907328060271236	0.90122289764601	0.90395781629269	0.905011165561459	0.558143073725271	0.290814397668066	0.345635335693649	0.282747601469242	0.306498584728449	0.309379160440962	0.200514122074239	0.201157144730722	0.209238743476887	0.207597437027743	0.214822856435718	0.216436334095862	0.12811663933623	0.148142117480713	0.142822674068335	0.155854244645252	0.144204047786175	0.147524555205656	0.145573579466143	0.0119764450024676	0	0.0722595229967935	0.0762195004613954	0.0763000263189292	0.0742608273972651	0.0734271479310332	0.628917013070945	0.62458460351525	0.683560320528439	0.700406211504125	0.746737592578832	0.730492092923287	0.684328276684478	0.680314417947556	0.820196121910227
Bombus_ignitus	0.979000218189548	0.68291788997385	0.682563220939565	0.678543441183706	0.77474697265703	0.751291448242745	0.747368773197442	0.807512707246764	0.78976030827193	0.898480873776606	0.906348131637277	0.900242969012051	0.902977887658731	0.9040312369275	0.557163145091312	0.289834469034107	0.34465540705969	0.281767672835283	0.30551865609449	0.308399231807003	0.199534193440281	0.200177216096764	0.208258814842929	0.206617508393784	0.21384292780176	0.215456405461903	0.127136710702271	0.147162188846754	0.141842745434376	0.154874316011294	0.143224119152217	0.146544626571697	0.144593650832184	0.0722198521699202	0.0722595229967935	0	0.0172941121091646	0.0173746379666984	0.0153354390450344	0.0145017595788024	0.627937084436987	0.623604674881291	0.68258039189448	0.699426282870167	0.745757663944873	0.729512164289328	0.683348348050519	0.679334489313597	0.819216193276268
Bombus_turneri	0.982960195654149	0.686877867438452	0.686523198404167	0.682503418648308	0.778706950121632	0.755251425707347	0.751328750662044	0.811472684711366	0.793720285736532	0.902440851241208	0.910308109101879	0.904202946476653	0.906937865123333	0.907991214392102	0.561123122555914	0.293794446498709	0.348615384524292	0.285727650299885	0.309478633559092	0.312359209271605	0.203494170904883	0.204137193561366	0.212218792307531	0.210577485858386	0.217802905266361	0.219416382926505	0.131096688166873	0.151122166311356	0.145802722898978	0.158834293475896	0.147184096616819	0.150504604036299	0.148553628296786	0.0761798296345221	0.0762195004613954	0.0172941121091646	0	0.0150595195626025	0.0163538543020791	0.0155201748358471	0.631897061901588	0.627564652345893	0.686540369359082	0.703386260334768	0.749717641409475	0.73347214175393	0.687308325515121	0.683294466778199	0.82317617074087
Bombus_haemorrhoidalis	0.983040721511683	0.686958393295985	0.686603724261701	0.682583944505842	0.778787475979166	0.755331951564881	0.751409276519578	0.8115532105689	0.793800811594065	0.902521377098742	0.910388634959413	0.904283472334187	0.907018390980867	0.908071740249636	0.561203648413448	0.293874972356243	0.348695910381826	0.285808176157419	0.309559159416626	0.312439735129139	0.203574696762416	0.204217719418899	0.212299318165064	0.21065801171592	0.217883431123895	0.219496908784039	0.131177214024407	0.15120269216889	0.145883248756512	0.158914819333429	0.147264622474352	0.150585129893833	0.14863415415432	0.0762603554920559	0.0763000263189292	0.0173746379666984	0.0150595195626025	0	0.0164343801596129	0.0156007006933809	0.631977587759122	0.627645178203427	0.686620895216616	0.703466786192302	0.749798167267009	0.733552667611464	0.687388851372655	0.683374992635733	0.823256696598404
Bombus_breviceps	0.981001522590019	0.684919194374321	0.684564525340037	0.680544745584178	0.776748277057502	0.753292752643217	0.749370077597914	0.809514011647236	0.791761612672401	0.900482178177078	0.908349436037749	0.902244273412523	0.904979192059203	0.906032541327972	0.559164449491784	0.291835773434579	0.346656711460162	0.283768977235755	0.307519960494962	0.310400536207475	0.201535497840752	0.202178520497235	0.2102601192434	0.208618812794256	0.215844232202231	0.217457709862375	0.129138015102743	0.149163493247226	0.143844049834848	0.156875620411765	0.145225423552688	0.148545930972169	0.146594955232656	0.0742211565703919	0.0742608273972651	0.0153354390450344	0.0163538543020791	0.0164343801596129	0	0.0112499359789828	0.629938388837458	0.625605979281763	0.684581696294952	0.701427587270638	0.747758968345344	0.7315134686898	0.685349652450991	0.681335793714069	0.82121749767674
Bombus_pyrosoma	0.980167843123787	0.684085514908089	0.683730845873805	0.679711066117946	0.77591459759127	0.752459073176985	0.748536398131682	0.808680332181004	0.790927933206169	0.899648498710846	0.907515756571517	0.901410593946291	0.904145512592971	0.90519886186174	0.558330770025552	0.291002093968347	0.34582303199393	0.282935297769523	0.30668628102873	0.309566856741243	0.20070181837452	0.201344841031003	0.209426439777168	0.207785133328024	0.215010552735999	0.216624030396143	0.128304335636511	0.148329813780994	0.143010370368616	0.156041940945533	0.144391744086456	0.147712251505937	0.145761275766424	0.0733874771041599	0.0734271479310332	0.0145017595788024	0.0155201748358471	0.0156007006933809	0.0112499359789828	0	0.629104709371226	0.624772299815531	0.68374801682872	0.700593907804406	0.746925288879113	0.730679789223568	0.684515972984759	0.680502114247837	0.820383818210508
Chrysoperla_carnea	0.95719310544713	0.661110777231432	0.660756108197147	0.656736328441289	0.752939859914613	0.729484335500328	0.725561660455024	0.785705594504347	0.767953195529512	0.876673761034189	0.884541018894859	0.878435856269633	0.881170774916314	0.882224124185083	0.535356032348895	0.563377254464966	0.661801760141299	0.622403892241008	0.646154875500215	0.649035451212728	0.605542014514194	0.606185037170677	0.637925843382536	0.636284536933392	0.643509956341367	0.64512343400151	0.631547129682453	0.651572607826936	0.646253164414558	0.659284734991475	0.647634538132398	0.650955045551879	0.649004069812366	0.628877342244072	0.628917013070945	0.627937084436987	0.631897061901588	0.631977587759122	0.629938388837458	0.629104709371226	0	0.440668873825159	0.499644590838348	0.516490481814034	0.562821862888741	0.546576363233196	0.500412546994387	0.496398688257465	0.72170411661802
Pogonus_chalceus	0.952860695891434	0.656778367675737	0.656423698641452	0.652403918885593	0.748607450358917	0.725151925944632	0.721229250899329	0.781373184948651	0.763620785973817	0.872341351478493	0.880208609339164	0.874103446713938	0.876838365360618	0.877891714629387	0.531023622793199	0.559044844909271	0.657469350585604	0.618071482685312	0.64182246594452	0.644703041657033	0.601209604958498	0.601852627614981	0.63359343382684	0.631952127377696	0.639177546785671	0.640791024445815	0.627214720126757	0.64724019827124	0.641920754858862	0.65495232543578	0.643302128576703	0.646622635996183	0.64467166025667	0.624544932688377	0.62458460351525	0.623604674881291	0.627564652345893	0.627645178203427	0.625605979281763	0.624772299815531	0.440668873825159	0	0.415100137752506	0.431946028728192	0.478277409802898	0.462031910147353	0.415868093908545	0.411854235171622	0.717371707062325
Photinus_pyralis	1.01183641290462	0.715754084688926	0.715399415654641	0.711379635898783	0.807583167372107	0.784127642957821	0.780204967912518	0.840348901961841	0.822596502987006	0.931317068491682	0.939184326352353	0.933079163727127	0.935814082373807	0.936867431642576	0.589999339806389	0.61802056192246	0.716445067598793	0.677047199698502	0.700798182957709	0.703678758670222	0.660185321971688	0.66082834462817	0.69256915084003	0.690927844390886	0.698153263798861	0.699766741459004	0.686190437139947	0.70621591528443	0.700896471872052	0.713928042448969	0.702277845589892	0.705598353009373	0.70364737726986	0.683520649701566	0.683560320528439	0.68258039189448	0.686540369359082	0.686620895216616	0.684581696294952	0.68374801682872	0.499644590838348	0.415100137752506	0	0.257201365268546	0.414658429739857	0.398412930084312	0.352249113845503	0.348235255108581	0.776347424075514
Rhagonycha_fulva	1.02868230388031	0.732599975664612	0.732245306630327	0.728225526874469	0.824429058347793	0.800973533933508	0.797050858888204	0.857194792937527	0.839442393962692	0.948162959467369	0.956030217328039	0.949925054702814	0.952659973349494	0.953713322618263	0.606845230782075	0.634866452898146	0.733290958574479	0.693893090674188	0.717644073933395	0.720524649645908	0.677031212947374	0.677674235603857	0.709415041815716	0.707773735366572	0.714999154774547	0.71661263243469	0.703036328115633	0.723061806260116	0.717742362847738	0.730773933424655	0.719123736565578	0.722444243985059	0.720493268245546	0.700366540677252	0.700406211504125	0.699426282870167	0.703386260334768	0.703466786192302	0.701427587270638	0.700593907804406	0.516490481814034	0.431946028728192	0.257201365268546	0	0.431504320715543	0.415258821059999	0.36909500482119	0.365081146084267	0.7931933150512
Propylea_japonica	1.07501368495502	0.778931356739319	0.778576687705034	0.774556907949175	0.870760439422499	0.847304915008214	0.843382239962911	0.903526174012233	0.885773775037399	0.994494340542075	1.00236159840275	0.99625643577752	0.9989913544242	1.00004470369297	0.653176611856781	0.681197833972853	0.779622339649185	0.740224471748894	0.763975455008101	0.766856030720615	0.72336259402208	0.724005616678563	0.755746422890422	0.754105116441278	0.761330535849253	0.762944013509397	0.749367709190339	0.769393187334822	0.764073743922444	0.777105314499361	0.765455117640284	0.768775625059765	0.766824649320252	0.746697921751958	0.746737592578832	0.745757663944873	0.749717641409475	0.749798167267009	0.747758968345344	0.746925288879113	0.562821862888741	0.478277409802898	0.414658429739857	0.431504320715543	0	0.383454067843627	0.337290251604818	0.333276392867896	0.839524696125907
P_sulphureomaculatus	1.05876818529947	0.762685857083774	0.762331188049489	0.75831140829363	0.854514939766954	0.831059415352669	0.827136740307366	0.887280674356689	0.869528275381854	0.97824884088653	0.986116098747201	0.980010936121975	0.982745854768655	0.983799204037424	0.636931112201236	0.664952334317308	0.763376839993641	0.72397897209335	0.747729955352557	0.75061053106507	0.707117094366535	0.707760117023018	0.739500923234878	0.737859616785733	0.745085036193708	0.746698513853852	0.733122209534794	0.753147687679277	0.747828244266899	0.760859814843817	0.74920961798474	0.75253012540422	0.750579149664707	0.730452422096414	0.730492092923287	0.729512164289328	0.73347214175393	0.733552667611464	0.7315134686898	0.730679789223568	0.546576363233196	0.462031910147353	0.398412930084312	0.415258821059999	0.383454067843627	0	0.295295424799063	0.291281566062141	0.823279196470362
Pyrochroa_serraticornis	1.01260436906066	0.716522040844965	0.71616737181068	0.712147592054821	0.808351123528146	0.78489559911386	0.780972924068557	0.84111685811788	0.823364459143045	0.932085024647721	0.939952282508392	0.933847119883166	0.936582038529846	0.937635387798615	0.590767295962427	0.618788518078499	0.717213023754832	0.677815155854541	0.701566139113748	0.704446714826261	0.660953278127726	0.661596300784209	0.693337106996069	0.691695800546924	0.6989212199549	0.700534697615043	0.686958393295985	0.706983871440468	0.70166442802809	0.714695998605008	0.703045801745931	0.706366309165412	0.704415333425898	0.684288605857605	0.684328276684478	0.683348348050519	0.687308325515121	0.687388851372655	0.685349652450991	0.684515972984759	0.500412546994387	0.415868093908545	0.352249113845503	0.36909500482119	0.337290251604818	0.295295424799063	0	0.163072558830504	0.777115380231553
Tribolium_castaneum	1.00859051032374	0.712508182108043	0.712153513073758	0.708133733317899	0.804337264791223	0.780881740376938	0.776959065331635	0.837102999380957	0.819350600406123	0.928071165910799	0.93593842377147	0.929833261146244	0.932568179792924	0.933621529061693	0.586753437225505	0.614774659341577	0.71319916501791	0.673801297117618	0.697552280376825	0.700432856089339	0.656939419390804	0.657582442047287	0.689323248259146	0.687681941810002	0.694907361217977	0.696520838878121	0.682944534559063	0.702970012703546	0.697650569291168	0.710682139868085	0.699031943009009	0.702352450428489	0.700401474688976	0.680274747120682	0.680314417947556	0.679334489313597	0.683294466778199	0.683374992635733	0.681335793714069	0.680502114247837	0.496398688257465	0.411854235171622	0.348235255108581	0.365081146084267	0.333276392867896	0.291281566062141	0.163072558830504	0	0.773101521494631
Anopheles_albimanus	1.14847221428641	0.852389886070714	0.852035217036429	0.848015437280571	0.944218968753895	0.920763444339609	0.916840769294306	0.976984703343629	0.959232304368794	1.06795286987347	1.07582012773414	1.06971496510892	1.0724498837556	1.07350323302436	0.726635141188177	0.754656363304248	0.853080868980581	0.81368300108029	0.837433984339497	0.84031456005201	0.796821123353476	0.797464146009959	0.829204952221818	0.827563645772674	0.834789065180649	0.836402542840792	0.822826238521735	0.842851716666218	0.83753227325384	0.850563843830757	0.83891364697168	0.842234154391161	0.840283178651648	0.820156451083354	0.820196121910227	0.819216193276268	0.82317617074087	0.823256696598404	0.82121749767674	0.820383818210508	0.72170411661802	0.717371707062325	0.776347424075514	0.7931933150512	0.839524696125907	0.823279196470362	0.777115380231553	0.773101521494631	0
Aedes_aegypti	1.10735132987566	0.811269001659958	0.810914332625673	0.806894552869814	0.903098084343138	0.879642559928853	0.87571988488355	0.935863818932872	0.918111419958038	1.02683198546271	1.03469924332338	1.02859408069816	1.03132899934484	1.03238234861361	0.68551425677742	0.713535478893492	0.811959984569825	0.772562116669533	0.79631309992874	0.799193675641254	0.755700238942719	0.756343261599202	0.788084067811061	0.786442761361917	0.793668180769892	0.795281658430036	0.781705354110978	0.801730832255461	0.796411388843083	0.809442959420001	0.797792762560923	0.801113269980404	0.799162294240891	0.779035566672597	0.779075237499471	0.778095308865512	0.782055286330114	0.782135812187648	0.780096613265984	0.779262933799752	0.680583232207264	0.676250822651568	0.735226539664758	0.752072430640444	0.79840381171515	0.782158312059606	0.735994495820797	0.731980637083874	0.230447833306738
Culex_quinquefasciatus	1.12071033279975	0.824628004584053	0.824273335549768	0.820253555793909	0.916457087267233	0.893001562852948	0.889078887807645	0.949222821856967	0.931470422882133	1.04019098838681	1.04805824624748	1.04195308362225	1.04468800226893	1.0457413515377	0.698873259701515	0.726894481817587	0.82531898749392	0.785921119593629	0.809672102852836	0.812552678565349	0.769059241866814	0.769702264523297	0.801443070735157	0.799801764286012	0.807027183693987	0.808640661354131	0.795064357035073	0.815089835179556	0.809770391767178	0.822801962344096	0.811151765485019	0.8144722729045	0.812521297164986	0.792394569596693	0.792434240423566	0.791454311789607	0.795414289254209	0.795494815111743	0.793455616190079	0.792621936723847	0.693942235131359	0.689609825575664	0.748585542588853	0.765431433564539	0.811762814639245	0.795517314983701	0.749353498744892	0.74533964000797	0.243806836230833
Clogmia_albipunctata	1.14037758929859	0.844295261082889	0.843940592048604	0.839920812292746	0.93612434376607	0.912668819351785	0.908746144306481	0.968890078355804	0.951137679380969	1.05985824488565	1.06772550274632	1.06162034012109	1.06435525876777	1.06540860803654	0.718540516200352	0.746561738316423	0.844986243992756	0.805588376092465	0.829339359351672	0.832219935064185	0.788726498365651	0.789369521022134	0.821110327233993	0.819469020784849	0.826694440192824	0.828307917852968	0.81473161353391	0.834757091678393	0.829437648266015	0.842469218842932	0.830819021983855	0.834139529403336	0.832188553663823	0.812061826095529	0.812101496922402	0.811121568288444	0.815081545753046	0.815162071610579	0.813122872688915	0.812289193222683	0.713609491630196	0.7092770820745	0.768252799087689	0.785098690063376	0.831430071138082	0.815184571482537	0.769020755243728	0.765006896506806	0.51522752847492
Hermetia_illucens	1.10761067050507	0.811528342289368	0.811173673255083	0.807153893499225	0.903357424972549	0.879901900558263	0.87597922551296	0.936123159562283	0.918370760587448	1.02709132609212	1.0349585839528	1.02885342132757	1.03158833997425	1.03264168924302	0.685773597406831	0.713794819522902	0.812219325199235	0.772821457298944	0.796572440558151	0.799453016270664	0.755959579572129	0.756602602228612	0.788343408440472	0.786702101991328	0.793927521399303	0.795540999059446	0.781964694740389	0.801990172884871	0.796670729472494	0.809702300049411	0.798052103190334	0.801372610609815	0.799421634870302	0.779294907302008	0.779334578128881	0.778354649494922	0.782314626959524	0.782395152817058	0.780355953895394	0.779522274429162	0.680842572836674	0.676510163280979	0.735485880294168	0.752331771269854	0.798663152344561	0.782417652689016	0.736253836450207	0.732239977713285	0.482460609681399
Scaeva_pyrastri	1.17244641995952	0.87636409174382	0.876009422709535	0.871989642953677	0.968193174427001	0.944737650012715	0.940814974967412	1.00095890901673	0.9832065100419	1.09192707554658	1.09979433340725	1.09368917078202	1.0964240894287	1.09747743869747	0.750609346861283	0.778630568977354	0.877055074653687	0.837657206753396	0.861408190012603	0.864288765725116	0.820795329026581	0.821438351683064	0.853179157894924	0.85153785144578	0.858763270853755	0.860376748513898	0.846800444194841	0.866825922339323	0.861506478926946	0.874538049503863	0.862887852644786	0.866208360064267	0.864257384324754	0.84413065675646	0.844170327583333	0.843190398949374	0.847150376413976	0.84723090227151	0.845191703349846	0.844358023883614	0.745678322291126	0.741345912735431	0.80032162974862	0.817167520724306	0.863498901799013	0.847253402143468	0.801089585904659	0.797075727167737	0.547296359135851
Xylota_sylvarum	1.16006260885423	0.863980280638534	0.86362561160425	0.859605831848391	0.955809363321715	0.93235383890743	0.928431163862127	0.988575097911449	0.970822698936614	1.07954326444129	1.08741052230196	1.08130535967674	1.08404027832342	1.08509362759218	0.738225535755997	0.766246757872069	0.864671263548401	0.82527339564811	0.849024378907317	0.851904954619831	0.808411517921296	0.809054540577779	0.840795346789638	0.839154040340494	0.846379459748469	0.847992937408613	0.834416633089555	0.854442111234038	0.84912266782166	0.862154238398577	0.8505040415395	0.853824548958981	0.851873573219468	0.831746845651174	0.831786516478048	0.830806587844089	0.834766565308691	0.834847091166224	0.832807892244561	0.831974212778329	0.733294511185841	0.728962101630145	0.787937818643335	0.804783709619021	0.851115090693727	0.834869591038182	0.788705774799374	0.784691916062451	0.534912548030565
Syritta_pipien	1.1792804600158	0.883198131800105	0.88284346276582	0.878823683009962	0.975027214483286	0.951571690069	0.947649015023697	1.00779294907302	0.990040550098185	1.09876111560286	1.10662837346353	1.10052321083831	1.10325812948499	1.10431147875376	0.757443386917568	0.785464609033639	0.883889114709972	0.844491246809681	0.868242230068888	0.871122805781401	0.827629369082867	0.82827239173935	0.860013197951209	0.858371891502065	0.86559731091004	0.867210788570183	0.853634484251126	0.873659962395609	0.868340518983231	0.881372089560148	0.869721892701071	0.873042400120552	0.871091424381039	0.850964696812745	0.851004367639618	0.850024439005659	0.853984416470261	0.854064942327795	0.852025743406131	0.851192063939899	0.752512362347411	0.748179952791716	0.807155669804905	0.824001560780592	0.870332941855298	0.854087442199753	0.807923625960944	0.803909767224022	0.554130399192136
Eristalis_tenax	1.18824547478726	0.892163146571567	0.891808477537282	0.887788697781424	0.983992229254748	0.960536704840462	0.956614029795159	1.01675796384448	0.999005564869647	1.10772613037432	1.11559338823499	1.10948822560977	1.11222314425645	1.11327649352522	0.76640840168903	0.794429623805101	0.892854129481434	0.853456261581143	0.87720724484035	0.880087820552863	0.836594383854329	0.837237406510811	0.868978212722671	0.867336906273527	0.874562325681502	0.876175803341645	0.862599499022588	0.882624977167071	0.877305533754693	0.89033710433161	0.878686907472533	0.882007414892014	0.880056439152501	0.859929711584207	0.85996938241108	0.858989453777121	0.862949431241723	0.863029957099257	0.860990758177593	0.860157078711361	0.761477377118873	0.757144967563178	0.816120684576367	0.832966575552053	0.87929795662676	0.863052456971215	0.816888640732406	0.812874781995484	0.563095413963598
Bactrocera_tryoni	1.22649940182906	0.930417073613364	0.930062404579079	0.926042624823221	1.02224615629654	0.998790631882259	0.994867956836956	1.05501189088628	1.03725949191144	1.14598005741612	1.15384731527679	1.14774215265157	1.15047707129825	1.15153042056701	0.804662328730827	0.832683550846898	0.931108056523231	0.89171018862294	0.915461171882147	0.91834174759466	0.874848310896126	0.875491333552608	0.907232139764468	0.905590833315324	0.912816252723299	0.914429730383442	0.900853426064385	0.920878904208867	0.91555946079649	0.928591031373407	0.91694083451433	0.920261341933811	0.918310366194298	0.898183638626004	0.898223309452877	0.897243380818918	0.90120335828352	0.901283884141054	0.89924468521939	0.898411005753158	0.79973130416067	0.795398894604975	0.854374611618164	0.87122050259385	0.917551883668557	0.901306384013012	0.855142567774203	0.851128709037281	0.601349341005395
Teleopsis_dalmanni	1.23928998693527	0.943207658719574	0.942852989685289	0.93883320992943	1.03503674140275	1.01158121698847	1.00765854194317	1.06780247599249	1.05005007701765	1.15877064252233	1.166637900383	1.16053273775777	1.16326765640446	1.16432100567322	0.817452913837036	0.845474135953108	0.943898641629441	0.904500773729149	0.928251756988357	0.93113233270087	0.887638896002335	0.888281918658818	0.920022724870678	0.918381418421533	0.925606837829508	0.927220315489652	0.913644011170594	0.933669489315077	0.928350045902699	0.941381616479617	0.92973141962054	0.933051927040021	0.931100951300508	0.910974223732214	0.911013894559087	0.910033965925128	0.91399394338973	0.914074469247264	0.9120352703256	0.911201590859368	0.81252188926688	0.808189479711185	0.867165196724374	0.88401108770006	0.930342468774767	0.914096969119222	0.867933152880413	0.863919294143491	0.614139926111605
Tachina_fera	1.24765697879417	0.951574650578469	0.951219981544184	0.947200201788325	1.04340373326165	1.01994820884736	1.01602553380206	1.07616946785138	1.05841706887655	1.16713763438122	1.1750048922419	1.16889972961667	1.17163464826335	1.17268799753212	0.825819905695931	0.853841127812003	0.952265633488336	0.912867765588044	0.936618748847252	0.939499324559765	0.89600588786123	0.896648910517713	0.928389716729573	0.926748410280428	0.933973829688403	0.935587307348547	0.922011003029489	0.942036481173972	0.936717037761594	0.949748608338512	0.938098411479435	0.941418918898916	0.939467943159403	0.919341215591109	0.919380886417982	0.918400957784023	0.922360935248625	0.922441461106159	0.920402262184495	0.919568582718263	0.820888881125775	0.81655647157008	0.875532188583269	0.892378079558955	0.938709460633662	0.922463960978117	0.876300144739308	0.872286286002386	0.6225069179705
Sarcophaga_peregrina	1.23609026830209	0.940007940086393	0.939653271052109	0.93563349129625	1.03183702276957	1.00838149835529	1.00445882330999	1.06460275735931	1.04685035838447	1.15557092388915	1.16343818174982	1.15733301912459	1.16006793777127	1.16112128704004	0.814253195203856	0.842274417319928	0.940698922996261	0.901301055095969	0.925052038355176	0.92793261406769	0.884439177369155	0.885082200025638	0.916823006237497	0.915181699788353	0.922407119196328	0.924020596856472	0.910444292537414	0.930469770681897	0.925150327269519	0.938181897846436	0.926531700987359	0.92985220840684	0.927901232667327	0.907774505099033	0.907814175925907	0.906834247291948	0.91079422475655	0.910874750614084	0.90883555169242	0.908001872226188	0.8093221706337	0.804989761078004	0.863965478091194	0.88081136906688	0.927142750141586	0.910897250486042	0.864733434247233	0.86071957551031	0.610940207478424
Drosophila_virilis	1.28091948687266	0.984837158656959	0.984482489622674	0.980462709866815	1.07666624134014	1.05321071692585	1.04928804188055	1.10943197592987	1.09167957695504	1.20040014245972	1.20826740032039	1.20216223769516	1.20489715634184	1.20595050561061	0.859082413774422	0.887103635890493	0.985528141566826	0.946130273666535	0.969881256925742	0.972761832638255	0.929268395939721	0.929911418596203	0.961652224808063	0.960010918358918	0.967236337766894	0.968849815427037	0.95527351110798	0.975298989252462	0.969979545840085	0.983011116417002	0.971360919557925	0.974681426977406	0.972730451237893	0.952603723669599	0.952643394496472	0.951663465862513	0.955623443327115	0.955703969184649	0.953664770262985	0.952831090796753	0.854151389204265	0.84981897964857	0.908794696661759	0.925640587637445	0.971971968712152	0.955726469056607	0.909562652817798	0.905548794080876	0.65576942604899
Drosophila_pseudoobscura	1.29908280456167	1.00300047634597	1.00264580731169	0.99862602755583	1.09482955902915	1.07137403461487	1.06745135956957	1.12759529361889	1.10984289464405	1.21856346014873	1.2264307180094	1.22032555538417	1.22306047403085	1.22411382329962	0.877245731463436	0.905266953579508	1.00369145925584	0.964293591355549	0.988044574614756	0.990925150327269	0.947431713628735	0.948074736285218	0.979815542497077	0.978174236047933	0.985399655455908	0.987013133116052	0.973436828796994	0.993462306941477	0.988142863529099	1.00117443410602	0.989524237246939	0.99284474466642	0.990893768926907	0.970767041358613	0.970806712185487	0.969826783551528	0.97378676101613	0.973867286873663	0.971828087951999	0.970994408485767	0.87231470689328	0.867982297337584	0.926958014350774	0.94380390532646	0.990135286401166	0.973889786745621	0.927725970506812	0.92371211176989	0.673932743738004
Drosophila_melanogaster	1.30321626788111	1.00713393966541	1.00677927063112	1.00275949087527	1.09896302234859	1.0755074979343	1.071584822889	1.13172875693832	1.11397635796349	1.22269692346817	1.23056418132884	1.22445901870361	1.22719393735029	1.22824728661906	0.881379194782872	0.909400416898943	1.00782492257528	0.968427054674985	0.992178037934192	0.995058613646705	0.951565176948171	0.952208199604654	0.983949005816513	0.982307699367369	0.989533118775344	0.991146596435487	0.97757029211643	0.997595770260913	0.992276326848535	1.00530789742545	0.993657700566375	0.996978207985856	0.995027232246343	0.974900504678049	0.974940175504922	0.973960246870963	0.977920224335565	0.978000750193099	0.975961551271435	0.975127871805203	0.876448170212715	0.87211576065702	0.931091477670209	0.947937368645896	0.994268749720602	0.978023250065057	0.931859433826248	0.927845575089326	0.67806620705744
Tinea_trinotella	1.11322083594722	0.817138507731519	0.816783838697234	0.812764058941375	0.908967590414699	0.885512066000414	0.881589390955111	0.941733325004433	0.923980926029599	1.03270149153427	1.04056874939495	1.03446358676972	1.0371985054164	1.03825185468517	0.691383762848981	0.719404984965053	0.817829490641386	0.778431622741094	0.802182606000301	0.805063181712815	0.76156974501428	0.762212767670763	0.793953573882622	0.792312267433478	0.799537686841453	0.801151164501597	0.787574860182539	0.807600338327022	0.802280894914644	0.815312465491562	0.803662268632484	0.806982776051965	0.805031800312452	0.784905072744158	0.784944743571032	0.783964814937073	0.787924792401675	0.788005318259209	0.785966119337545	0.785132439871313	0.686452738278825	0.682120328723129	0.741096045736319	0.757941936712005	0.804273317786711	0.788027818131167	0.741864001892358	0.737850143155435	0.790913130658829
Notocelia_uddmanniana	1.0995201902305	0.803437862014798	0.803083192980514	0.799063413224655	0.895266944697979	0.871811420283694	0.867888745238391	0.928032679287713	0.910280280312878	1.01900084581755	1.02686810367823	1.020762941053	1.02349785969968	1.02455120896845	0.677683117132261	0.705704339248333	0.804128844924665	0.764730977024374	0.788481960283581	0.791362535996095	0.74786909929756	0.748512121954043	0.780252928165902	0.778611621716758	0.785837041124733	0.787450518784877	0.773874214465819	0.793899692610302	0.788580249197924	0.801611819774841	0.789961622915764	0.793282130335245	0.791331154595732	0.771204427027438	0.771244097854312	0.770264169220353	0.774224146684955	0.774304672542488	0.772265473620825	0.771431794154593	0.672752092562105	0.668419683006409	0.727395400019599	0.744241290995285	0.790572672069991	0.774327172414446	0.728163356175638	0.724149497438715	0.777212484942109
Apotomis_turbidana	1.10161267832259	0.805530350106889	0.805175681072604	0.801155901316746	0.89735943279007	0.873903908375785	0.869981233330481	0.930125167379804	0.912372768404969	1.02109333390965	1.02896059177032	1.02285542914509	1.02559034779177	1.02664369706054	0.679775605224352	0.707796827340423	0.806221333016756	0.766823465116465	0.790574448375672	0.793455024088185	0.749961587389651	0.750604610046134	0.782345416257993	0.780704109808849	0.787929529216824	0.789543006876968	0.77596670255791	0.795992180702393	0.790672737290015	0.803704307866932	0.792054111007855	0.795374618427336	0.793423642687823	0.773296915119529	0.773336585946402	0.772356657312444	0.776316634777046	0.776397160634579	0.774357961712915	0.773524282246683	0.674844580654196	0.6705121710985	0.729487888111689	0.746333779087376	0.792665160162082	0.776419660506537	0.730255844267728	0.726241985530806	0.7793049730342
Hedya_salicella	1.10055459223867	0.804472264022971	0.804117594988686	0.800097815232828	0.896301346706152	0.872845822291867	0.868923147246563	0.929067081295886	0.911314682321051	1.02003524782573	1.0279025056864	1.02179734306117	1.02453226170785	1.02558561097662	0.678717519140434	0.706738741256505	0.805163246932838	0.765765379032547	0.789516362291754	0.792396938004267	0.748903501305733	0.749546523962216	0.781287330174075	0.779646023724931	0.786871443132906	0.78848492079305	0.774908616473992	0.794934094618475	0.789614651206097	0.802646221783014	0.790996024923937	0.794316532343418	0.792365556603905	0.772238829035611	0.772278499862484	0.771298571228526	0.775258548693128	0.775339074550661	0.773299875628997	0.772466196162765	0.673786494570278	0.669454085014582	0.728429802027771	0.745275693003458	0.791607074078164	0.775361574422619	0.72919775818381	0.725183899446888	0.778246886950282
Carposina_sasakii	1.13257072583107	0.836488397615369	0.836133728581084	0.832113948825225	0.928317480298549	0.904861955884264	0.900939280838961	0.961083214888284	0.943330815913449	1.05205138141813	1.0599186392788	1.05381347665357	1.05654839530025	1.05760174456902	0.710733652732831	0.738754874848903	0.837179380525236	0.797781512624945	0.821532495884152	0.824413071596665	0.78091963489813	0.781562657554613	0.813303463766473	0.811662157317328	0.818887576725303	0.820501054385447	0.806924750066389	0.826950228210872	0.821630784798494	0.834662355375412	0.823012158516335	0.826332665935816	0.824381690196302	0.804254962628009	0.804294633454882	0.803314704820923	0.807274682285525	0.807355208143059	0.805316009221395	0.804482329755163	0.705802628162675	0.70147021860698	0.760445935620169	0.777291826595855	0.823623207670562	0.807377708015017	0.761213891776208	0.757200033039286	0.810263020542679
Blastobasis_lacticolella	1.12872561613383	0.832643287918131	0.832288618883846	0.828268839127988	0.924472370601312	0.901016846187027	0.897094171141723	0.957238105191046	0.939485706216211	1.04820627172089	1.05607352958156	1.04996836695633	1.05270328560301	1.05375663487178	0.706888543035594	0.734909765151665	0.833334270827998	0.793936402927707	0.817687386186914	0.820567961899427	0.777074525200893	0.777717547857376	0.809458354069235	0.807817047620091	0.815042467028066	0.81665594468821	0.803079640369152	0.823105118513635	0.817785675101257	0.830817245678174	0.819167048819097	0.822487556238578	0.820536580499065	0.800409852930771	0.800449523757644	0.799469595123686	0.803429572588288	0.803510098445821	0.801470899524157	0.800637220057925	0.701957518465438	0.697625108909742	0.756600825922931	0.773446716898618	0.819778097973324	0.803532598317779	0.75736878207897	0.753354923342048	0.806417910845442
Erynnis_tages	1.12651411556112	0.830431787345421	0.830077118311136	0.826057338555277	0.922260870028601	0.898805345614316	0.894882670569013	0.955026604618335	0.937274205643501	1.04599477114818	1.05386202900885	1.04775686638362	1.0504917850303	1.05154513429907	0.704677042462883	0.732698264578955	0.831122770255288	0.791724902354996	0.815475885614204	0.818356461326717	0.774863024628182	0.775506047284665	0.807246853496524	0.80560554704738	0.812830966455355	0.814444444115499	0.800868139796441	0.820893617940924	0.815574174528546	0.828605745105464	0.816955548246387	0.820276055665867	0.818325079926354	0.798198352358061	0.798238023184934	0.797258094550975	0.801218072015577	0.801298597873111	0.799259398951447	0.798425719485215	0.699746017892727	0.695413608337031	0.754389325350221	0.771235216325907	0.817566597400613	0.801321097745069	0.75515728150626	0.751143422769338	0.804206410272731
Hesperia_comma	1.13163698114481	0.835554652929113	0.835199983894829	0.83118020413897	0.927383735612294	0.903928211198009	0.900005536152706	0.960149470202028	0.942397071227193	1.05111763673187	1.05898489459254	1.05287973196731	1.05561465061399	1.05666799988276	0.709799908046576	0.737821130162647	0.83624563583898	0.796847767938689	0.820598751197896	0.823479326910409	0.779985890211875	0.780628912868358	0.812369719080217	0.810728412631073	0.817953832039048	0.819567309699192	0.805991005380134	0.826016483524617	0.820697040112239	0.833728610689156	0.822078413830079	0.82539892124956	0.823447945510047	0.803321217941753	0.803360888768627	0.802380960134668	0.80634093759927	0.806421463456803	0.80438226453514	0.803548585068907	0.70486888347642	0.700536473920724	0.759512190933914	0.7763580819096	0.822689462984306	0.806443963328761	0.760280147089953	0.75626628835303	0.809329275856424
Ochlodes_sylvanus	1.13119349682648	0.835111168610784	0.834756499576499	0.830736719820641	0.926940251293965	0.903484726879679	0.899562051834376	0.959705985883699	0.941953586908864	1.05067415241354	1.05854141027421	1.05243624764899	1.05517116629567	1.05622451556443	0.709356423728247	0.737377645844318	0.835802151520651	0.79640428362036	0.820155266879567	0.82303584259208	0.779542405893546	0.780185428550028	0.811926234761888	0.810284928312744	0.817510347720719	0.819123825380862	0.805547521061805	0.825572999206287	0.82025355579391	0.833285126370827	0.82163492951175	0.824955436931231	0.823004461191718	0.802877733623424	0.802917404450297	0.801937475816338	0.80589745328094	0.805977979138474	0.80393878021681	0.803105100750578	0.70442539915809	0.700092989602395	0.759068706615584	0.77591459759127	0.822245978665977	0.806000479010432	0.759836662771623	0.755822804034701	0.808885791538094
Leptidea_sinapis	1.16867650720277	0.872594178987073	0.872239509952789	0.86821973019693	0.964423261670254	0.940967737255969	0.937045062210666	0.997188996259988	0.979436597285154	1.08815716278983	1.0960244206505	1.08991925802527	1.09265417667195	1.09370752594072	0.746839434104536	0.774860656220608	0.87328516189694	0.833887293996649	0.857638277255856	0.86051885296837	0.817025416269835	0.817668438926318	0.849409245138177	0.847767938689033	0.854993358097008	0.856606835757152	0.843030531438094	0.863056009582577	0.857736566170199	0.870768136747117	0.859117939888039	0.86243844730752	0.860487471568007	0.840360743999713	0.840400414826587	0.839420486192628	0.84338046365723	0.843460989514764	0.8414217905931	0.840588111126868	0.74190840953438	0.737575999978684	0.796551716991874	0.81339760796756	0.859728989042266	0.843483489386722	0.797319673147913	0.79330581441099	0.846368801914384
Colias_croceus	1.14256777420313	0.846485445987429	0.846130776953144	0.842110997197286	0.93831452867061	0.914859004256324	0.910936329211021	0.971080263260344	0.953327864285509	1.06204842979019	1.06991568765086	1.06381052502563	1.06654544367231	1.06759879294108	0.720730701104892	0.748751923220963	0.847176428897296	0.807778560997005	0.831529544256212	0.834410119968725	0.790916683270191	0.791559705926674	0.823300512138533	0.821659205689389	0.828884625097364	0.830498102757507	0.81692179843845	0.836947276582933	0.831627833170555	0.844659403747472	0.833009206888395	0.836329714307876	0.834378738568363	0.814252011000069	0.814291681826942	0.813311753192984	0.817271730657586	0.817352256515119	0.815313057593455	0.814479378127223	0.715799676534736	0.71146726697904	0.770442983992229	0.787288874967916	0.833620256042622	0.817374756387077	0.771210940148268	0.767197081411346	0.820260068914739
Zerene_cesonia	1.14446782917979	0.84838550096409	0.848030831929805	0.844011052173947	0.940214583647271	0.916759059232985	0.912836384187682	0.972980318237005	0.95522791926217	1.06394848476685	1.07181574262752	1.06571058000229	1.06844549864897	1.06949884791774	0.722630756081553	0.750651978197624	0.849076483873957	0.809678615973666	0.833429599232873	0.836310174945386	0.792816738246852	0.793459760903334	0.825200567115194	0.82355926066605	0.830784680074025	0.832398157734168	0.818821853415111	0.838847331559593	0.833527888147216	0.846559458724133	0.834909261865056	0.838229769284537	0.836278793545024	0.81615206597673	0.816191736803603	0.815211808169644	0.819171785634246	0.81925231149178	0.817213112570116	0.816379433103884	0.717699731511396	0.713367321955701	0.77234303896889	0.789188929944576	0.835520311019283	0.819274811363738	0.773110995124929	0.769097136388007	0.8221601238914
Anthocharis_cardamines	1.15037700607822	0.854294677862524	0.853940008828239	0.849920229072381	0.946123760545705	0.922668236131419	0.918745561086116	0.978889495135439	0.961137096160604	1.06985766166528	1.07772491952595	1.07161975690073	1.07435467554741	1.07540802481617	0.728539932979987	0.756561155096058	0.854985660772391	0.8155877928721	0.839338776131307	0.84221935184382	0.798725915145286	0.799368937801768	0.831109744013628	0.829468437564484	0.836693856972459	0.838307334632602	0.824731030313545	0.844756508458028	0.83943706504565	0.852468635622567	0.84081843876349	0.844138946182971	0.842187970443458	0.822061242875164	0.822100913702037	0.821120985068078	0.82508096253268	0.825161488390214	0.82312228946855	0.822288610002318	0.72360890840983	0.719276498854135	0.778252215867324	0.79509810684301	0.841429487917717	0.825183988262172	0.779020172023363	0.775006313286441	0.828069300789834
Pieris_rapae	1.16799914263646	0.87191681442076	0.871562145386475	0.867542365630617	0.963745897103941	0.940290372689655	0.936367697644352	0.996511631693675	0.97875923271884	1.08747979822352	1.09534705608419	1.08924189345896	1.09197681210564	1.09303016137441	0.746162069538223	0.774183291654294	0.872607797330627	0.833209929430336	0.856960912689543	0.859841488402056	0.816348051703522	0.816991074360004	0.848731880571864	0.84709057412272	0.854315993530695	0.855929471190838	0.842353166871781	0.862378645016263	0.857059201603886	0.870090772180803	0.858440575321726	0.861761082741207	0.859810107001694	0.8396833794334	0.839723050260273	0.838743121626314	0.842703099090916	0.84278362494845	0.840744426026786	0.839910746560554	0.741231044968066	0.736898635412371	0.79587435242556	0.812720243401246	0.859051624475953	0.842806124820408	0.796642308581599	0.792628449844677	0.84569143734807
Pieris_brassicae	1.17020413008834	0.874121801872641	0.873767132838356	0.869747353082497	0.965950884555821	0.942495360141536	0.938572685096233	0.998716619145555	0.980964220170721	1.0896847856754	1.09755204353607	1.09144688091084	1.09418179955752	1.09523514882629	0.748367056990103	0.776388279106175	0.874812784782508	0.835414916882216	0.859165900141423	0.862046475853937	0.818553039155402	0.819196061811885	0.850936868023744	0.8492955615746	0.856520980982575	0.858134458642719	0.844558154323661	0.864583632468144	0.859264189055766	0.872295759632684	0.860645562773606	0.863966070193087	0.862015094453574	0.84188836688528	0.841928037712154	0.840948109078195	0.844908086542797	0.844988612400331	0.842949413478667	0.842115734012435	0.743436032419947	0.739103622864251	0.798079339877441	0.814925230853127	0.861256611927833	0.845011112272289	0.79884729603348	0.794833437296557	0.847896424799951
Pieris_napi	1.1697612378719	0.873678909656205	0.87332424062192	0.869304460866061	0.965507992339385	0.9420524679251	0.938129792879797	0.99827372692912	0.980521327954285	1.08924189345896	1.09710915131963	1.09100398869441	1.09373890734109	1.09479225660986	0.747924164773667	0.775945386889739	0.874369892566072	0.834972024665781	0.858723007924988	0.861603583637501	0.818110146938966	0.818753169595449	0.850493975807309	0.848852669358164	0.856078088766139	0.857691566426283	0.844115262107225	0.864140740251708	0.858821296839331	0.871852867416248	0.860202670557171	0.863523177976652	0.861572202237139	0.841445474668845	0.841485145495718	0.840505216861759	0.844465194326361	0.844545720183895	0.842506521262231	0.841672841795999	0.742993140203511	0.738660730647816	0.797636447661005	0.814482338636691	0.860813719711398	0.844568220055853	0.798404403817044	0.794390545080122	0.847453532583515
Lycaena_phlaea	1.14890859338202	0.85282626516632	0.852471596132035	0.848451816376177	0.944655347849501	0.921199823435215	0.917277148389912	0.977421082439235	0.9596686834644	1.06838924896908	1.07625650682975	1.07015134420452	1.0728862628512	1.07393961211997	0.727071520283783	0.755092742399854	0.853517248076187	0.814119380175896	0.837870363435103	0.840750939147616	0.797257502449082	0.797900525105565	0.829641331317424	0.82800002486828	0.835225444276255	0.836838921936398	0.823262617617341	0.843288095761824	0.837968652349446	0.851000222926363	0.839350026067286	0.842670533486767	0.840719557747254	0.82059283017896	0.820632501005833	0.819652572371874	0.823612549836476	0.82369307569401	0.821653876772346	0.820820197306114	0.722140495713626	0.717808086157931	0.77678380317112	0.793629694146807	0.839961075221513	0.823715575565968	0.777551759327159	0.773537900590237	0.82660088809363
Glaucopsyche_alexis	1.16328068264611	0.867198354430417	0.866843685396132	0.862823905640274	0.959027437113598	0.935571912699313	0.931649237654009	0.991793171703332	0.974040772728497	1.08276133823317	1.09062859609384	1.08452343346862	1.0872583521153	1.08831170138407	0.74144360954788	0.769464831663951	0.867889337340284	0.828491469439993	0.8522424526992	0.855123028411713	0.811629591713179	0.812272614369662	0.844013420581521	0.842372114132377	0.849597533540352	0.851211011200496	0.837634706881438	0.857660185025921	0.852340741613543	0.86537231219046	0.853722115331383	0.857042622750864	0.855091647011351	0.834964919443057	0.83500459026993	0.834024661635972	0.837984639100574	0.838065164958107	0.836025966036443	0.835192286570211	0.736512584977724	0.732180175422028	0.791155892435217	0.808001783410904	0.85433316448561	0.838087664830065	0.791923848591256	0.787909989854334	0.840972977357728
Celastrina_argiolus	1.16995722359869	0.873874895382997	0.873520226348712	0.869500446592853	0.965703978066177	0.942248453651892	0.938325778606589	0.998469712655912	0.980717313681077	1.08943787918575	1.09730513704642	1.0911999744212	1.09393489306788	1.09498824233665	0.748120150500459	0.776141372616531	0.874565878292864	0.835168010392573	0.85891899365178	0.861799569364293	0.818306132665758	0.818949155322241	0.850689961534101	0.849048655084956	0.856274074492931	0.857887552153075	0.844311247834017	0.8643367259785	0.859017282566122	0.87204885314304	0.860398656283963	0.863719163703444	0.861768187963931	0.841641460395637	0.84168113122251	0.840701202588551	0.844661180053153	0.844741705910687	0.842702506989023	0.841868827522791	0.743189125930303	0.738856716374608	0.797832433387797	0.814678324363483	0.86100970543819	0.844764205782645	0.798600389543836	0.794586530806914	0.847649518310307
Plebejus_argus	1.16349028671646	0.867407958500763	0.867053289466478	0.863033509710619	0.959237041183943	0.935781516769658	0.931858841724355	0.992002775773677	0.974250376798843	1.08297094230352	1.09083820016419	1.08473303753896	1.08746795618564	1.08852130545441	0.741653213618225	0.769674435734297	0.86809894141063	0.828701073510338	0.852452056769545	0.855332632482059	0.811839195783524	0.812482218440007	0.844223024651866	0.842581718202722	0.849807137610697	0.851420615270841	0.837844310951783	0.857869789096266	0.852550345683888	0.865581916260806	0.853931719401729	0.857252226821209	0.855301251081696	0.835174523513402	0.835214194340276	0.834234265706317	0.838194243170919	0.838274769028453	0.836235570106789	0.835401890640557	0.736722189048069	0.732389779492373	0.791365496505563	0.808211387481249	0.854542768555955	0.838297268900411	0.792133452661602	0.788119593924679	0.841182581428073
Cyaniris_semiargus	1.16385028466779	0.86776795645209	0.867413287417805	0.863393507661947	0.959597039135271	0.936141514720985	0.932218839675682	0.992362773725005	0.97461037475017	1.08333094025485	1.09119819811552	1.08509303549029	1.08782795413697	1.08888130340574	0.742013211569553	0.770034433685624	0.868458939361957	0.829061071461666	0.852812054720873	0.855692630433386	0.812199193734851	0.812842216391334	0.844583022603194	0.84294171615405	0.850167135562025	0.851780613222168	0.838204308903111	0.858229787047593	0.852910343635216	0.865941914212133	0.854291717353056	0.857612224772537	0.855661249033024	0.83553452146473	0.835574192291603	0.834594263657644	0.838554241122246	0.83863476697978	0.836595568058116	0.835761888591884	0.737082186999396	0.732749777443701	0.79172549445689	0.808571385432576	0.854902766507283	0.838657266851738	0.792493450612929	0.788479591876007	0.8415425793794
Aricia_agestis	1.1649551468013	0.868872818585605	0.86851814955132	0.864498369795461	0.960701901268786	0.9372463768545	0.933323701809197	0.99346763585852	0.975715236883685	1.08443580238836	1.09230306024903	1.08619789762381	1.08893281627049	1.08998616553925	0.743118073703067	0.771139295819139	0.869563801495472	0.830165933595181	0.853916916854388	0.856797492566901	0.813304055868366	0.813947078524849	0.845687884736709	0.844046578287564	0.85127199769554	0.852885475355683	0.839309171036626	0.859334649181108	0.85401520576873	0.867046776345648	0.855396579486571	0.858717086906052	0.856766111166539	0.836639383598245	0.836679054425118	0.835699125791159	0.839659103255761	0.839739629113295	0.837700430191631	0.836866750725399	0.738187049132911	0.733854639577216	0.792830356590405	0.809676247566091	0.856007628640798	0.839762128985253	0.793598312746444	0.789584454009522	0.842647441512915
Lysandra_bellargus	1.16539863111963	0.869316302903934	0.868961633869649	0.864941854113791	0.961145385587115	0.93768986117283	0.933767186127526	0.993911120176849	0.976158721202014	1.08487928670669	1.09274654456736	1.08664138194214	1.08937630058882	1.09042964985758	0.743561558021397	0.771582780137468	0.870007285813801	0.83060941791351	0.854360401172717	0.85724097688523	0.813747540186696	0.814390562843179	0.846131369055038	0.844490062605894	0.851715482013869	0.853328959674013	0.839752655354955	0.859778133499438	0.85445869008706	0.867490260663977	0.8558400638049	0.859160571224381	0.857209595484868	0.837082867916574	0.837122538743447	0.836142610109489	0.840102587574091	0.840183113431624	0.83814391450996	0.837310235043728	0.738630533451241	0.734298123895545	0.793273840908734	0.810119731884421	0.856451112959127	0.840205613303582	0.794041797064773	0.790027938327851	0.843090925831245
Lysandra_coridon	1.16524823723865	0.869165909022952	0.868811239988667	0.864791460232809	0.960994991706133	0.937539467291847	0.933616792246544	0.993760726295867	0.976008327321032	1.08472889282571	1.09259615068638	1.08649098806115	1.08922590670783	1.0902792559766	0.743411164140415	0.771432386256486	0.869856891932819	0.830459024032528	0.854210007291735	0.857090583004248	0.813597146305714	0.814240168962196	0.845980975174056	0.844339668724912	0.851565088132887	0.85317856579303	0.839602261473973	0.859627739618456	0.854308296206078	0.867339866782995	0.855689669923918	0.859010177343399	0.857059201603886	0.836932474035592	0.836972144862465	0.835992216228506	0.839952193693108	0.840032719550642	0.837993520628978	0.837159841162746	0.738480139570258	0.734147730014563	0.793123447027752	0.809969338003438	0.856300719078145	0.8400552194226	0.793891403183791	0.789877544446869	0.842940531950262
Danaus_plexippus	1.15505401893601	0.858971690720313	0.858617021686028	0.854597241930169	0.950800773403493	0.927345248989208	0.923422573943905	0.983566507993228	0.965814109018393	1.07453467452307	1.08240193238374	1.07629676975851	1.07903168840519	1.08008503767396	0.733216945837775	0.761238167953847	0.85966267363018	0.820264805729889	0.844015788989096	0.846896364701609	0.803402928003074	0.804045950659557	0.835786756871417	0.834145450422272	0.841370869830247	0.842984347490391	0.829408043171333	0.849433521315816	0.844114077903438	0.857145648480356	0.845495451621279	0.84881595904076	0.846864983301246	0.826738255732953	0.826777926559826	0.825797997925867	0.829757975390469	0.829838501248003	0.827799302326339	0.826965622860107	0.728285921267619	0.723953511711924	0.782929228725113	0.799775119700799	0.846106500775506	0.829861001119961	0.783697184881152	0.77968332614423	0.832746313647623
Pararge_aegeria	1.14530032444223	0.849217996226535	0.84886332719225	0.844843547436391	0.941047078909715	0.91759155449543	0.913668879450127	0.973812813499449	0.956060414524615	1.06478098002929	1.07264823788996	1.06654307526474	1.06927799391142	1.07033134318019	0.723463251343997	0.751484473460069	0.849908979136402	0.810511111236111	0.834262094495318	0.837142670207831	0.793649233509296	0.794292256165779	0.826033062377639	0.824391755928494	0.831617175336469	0.833230652996613	0.819654348677555	0.839679826822038	0.83436038340966	0.847391953986578	0.835741757127501	0.839062264546982	0.837111288807468	0.816984561239175	0.817024232066048	0.816044303432089	0.820004280896691	0.820084806754225	0.818045607832561	0.817211928366329	0.718532226773841	0.714199817218146	0.773175534231335	0.790021425207021	0.836352806281727	0.820107306626183	0.773943490387374	0.769929631650452	0.822992619153845
Maniola_jurtina	1.13882569023538	0.842743362019683	0.842388692985398	0.83836891322954	0.934572444702864	0.911116920288579	0.907194245243275	0.967338179292598	0.949585780317763	1.05830634582244	1.06617360368311	1.06006844105788	1.06280335970456	1.06385670897333	0.716988617137146	0.745009839253217	0.84343434492955	0.804036477029259	0.827787460288466	0.830668036000979	0.787174599302445	0.787817621958928	0.819558428170787	0.817917121721643	0.825142541129618	0.826756018789762	0.813179714470704	0.833205192615187	0.827885749202809	0.840917319779726	0.829267122920649	0.83258763034013	0.830636654600617	0.810509927032323	0.810549597859196	0.809569669225238	0.81352964668984	0.813610172547373	0.811570973625709	0.810737294159477	0.71205759256699	0.707725183011294	0.766700900024483	0.78354679100017	0.829878172074876	0.813632672419331	0.767468856180522	0.7634549974436	0.816517984946994
Maniola_hyperantus	1.14316816552327	0.847085837307571	0.846731168273286	0.842711388517427	0.938914919990751	0.915459395576466	0.911536720531163	0.971680654580485	0.953928255605651	1.06264882111033	1.070516078971	1.06441091634577	1.06714583499245	1.06819918426122	0.721331092425033	0.749352314541105	0.847776820217438	0.808378952317146	0.832129935576354	0.835010511288867	0.791517074590332	0.792160097246815	0.823900903458674	0.82225959700953	0.829485016417505	0.831098494077649	0.817522189758591	0.837547667903074	0.832228224490696	0.845259795067614	0.833609598208537	0.836930105628017	0.834979129888504	0.814852402320211	0.814892073147084	0.813912144513125	0.817872121977727	0.817952647835261	0.815913448913597	0.815079769447365	0.716400067854877	0.712067658299181	0.771043375312371	0.787889266288057	0.834220647362763	0.817975147707219	0.77181133146841	0.767797472731487	0.820860460234881
Limenitis_camilla	1.14793044105374	0.851848112838042	0.851493443803757	0.847473664047899	0.943677195521223	0.920221671106937	0.916298996061634	0.976442930110957	0.958690531136122	1.0674110966408	1.07527835450147	1.06917319187624	1.07190811052292	1.07296145979169	0.726093367955505	0.754114590071576	0.852539095747909	0.813141227847618	0.836892211106825	0.839772786819338	0.796279350120804	0.796922372777287	0.828663178989146	0.827021872540002	0.834247291947977	0.83586076960812	0.822284465289063	0.842309943433546	0.836990500021168	0.850022070598085	0.838371873739008	0.841692381158489	0.839741405418976	0.819614677850682	0.819654348677555	0.818674420043596	0.822634397508198	0.822714923365732	0.820675724444068	0.819842044977836	0.721162343385348	0.716829933829653	0.775805650842842	0.792651541818528	0.838982922893235	0.82273742323769	0.776573606998881	0.772559748261959	0.825622735765352
Boloria_selene	1.15032430900969	0.854241980793991	0.853887311759706	0.849867532003847	0.946071063477172	0.922615539062886	0.918692864017583	0.978836798066906	0.961084399092071	1.06980496459675	1.07767222245742	1.07156705983219	1.07430197847887	1.07535532774764	0.728487235911453	0.756508458027525	0.854932963703858	0.815535095803567	0.839286079062774	0.842166654775287	0.798673218076752	0.799316240733235	0.831057046945095	0.82941574049595	0.836641159903926	0.838254637564069	0.824678333245011	0.844703811389494	0.839384367977116	0.852415938554034	0.840765741694957	0.844086249114438	0.842135273374925	0.822008545806631	0.822048216633504	0.821068287999545	0.825028265464147	0.825108791321681	0.823069592400017	0.822235912933785	0.723556211341297	0.719223801785602	0.778199518798791	0.795045409774477	0.841376790849184	0.825131291193639	0.77896747495483	0.774953616217908	0.828016603721301
Fabriciana_adippe	1.14150850391542	0.845426175699724	0.845071506665439	0.84105172690958	0.937255258382904	0.913799733968619	0.909877058923316	0.970020992972639	0.952268593997804	1.06098915950248	1.06885641736315	1.06275125473793	1.06548617338461	1.06653952265337	0.719671430817186	0.747692652933258	0.846117158609591	0.8067192907093	0.830470273968507	0.83335084968102	0.789857412982485	0.790500435638968	0.822241241850828	0.820599935401683	0.827825354809658	0.829438832469802	0.815862528150744	0.835888006295227	0.830568562882849	0.843600133459767	0.83194993660069	0.835270444020171	0.833319468280658	0.813192740712364	0.813232411539237	0.812252482905278	0.81621246036988	0.816292986227414	0.81425378730575	0.813420107839518	0.71474040624703	0.710407996691335	0.769383713704524	0.78622960468021	0.832560985754917	0.816315486099372	0.770151669860563	0.766137811123641	0.819200798627034
Mellicta_athalia	1.14586578175065	0.849783453534952	0.849428784500667	0.845409004744809	0.941612536218133	0.918157011803847	0.914234336758544	0.974378270807867	0.956625871833032	1.06534643733771	1.07321369519838	1.06710853257315	1.06984345121983	1.0708968004886	0.724028708652415	0.752049930768486	0.850474436444819	0.811076568544528	0.834827551803735	0.837708127516248	0.794214690817714	0.794857713474197	0.826598519686056	0.824957213236912	0.832182632644887	0.83379611030503	0.820219805985973	0.840245284130456	0.834925840718078	0.847957411294995	0.836307214435918	0.839627721855399	0.837676746115886	0.817550018547592	0.817589689374465	0.816609760740507	0.820569738205108	0.820650264062642	0.818611065140978	0.817777385674746	0.719097684082258	0.714765274526563	0.773740991539752	0.790586882515439	0.836918263590145	0.8206727639346	0.774508947695791	0.770495088958869	0.823558076462262
Melitaea_cinxia	1.14706774859472	0.850985420379022	0.850630751344738	0.846610971588879	0.942814503062203	0.919358978647918	0.915436303602615	0.975580237651937	0.957827838677102	1.06654840418178	1.07441566204245	1.06831049941722	1.0710454180639	1.07209876733267	0.725230675496485	0.753251897612557	0.851676403288889	0.812278535388598	0.836029518647805	0.838910094360318	0.795416657661784	0.796059680318267	0.827800486530126	0.826159180080982	0.833384599488957	0.834998077149101	0.821421772830043	0.841447250974526	0.836127807562148	0.849159378139065	0.837509181279988	0.840829688699469	0.838878712959956	0.818751985391662	0.818791656218536	0.817811727584577	0.821771705049179	0.821852230906712	0.819813031985049	0.818979352518816	0.720299650926329	0.715967241370633	0.774942958383823	0.791788849359509	0.838120230434215	0.82187473077867	0.775710914539862	0.771697055802939	0.824760043306333
Vanessa_atalanta	1.13994653912002	0.843864210904326	0.843509541870041	0.839489762114183	0.935693293587507	0.912237769173222	0.908315094127918	0.968459028177241	0.950706629202406	1.05942719470708	1.06729445256775	1.06118928994253	1.06392420858921	1.06497755785798	0.718109466021789	0.74613068813786	0.844555193814193	0.805157325913902	0.828908309173109	0.831788884885622	0.788295448187088	0.788938470843571	0.82067927705543	0.819037970606286	0.826263390014261	0.827876867674405	0.814300563355347	0.83432604149983	0.829006598087452	0.842038168664369	0.830387971805292	0.833708479224773	0.83175750348526	0.811630775916966	0.811670446743839	0.810690518109881	0.814650495574483	0.814731021432016	0.812691822510352	0.81185814304412	0.713178441451633	0.708846031895937	0.767821748909126	0.784667639884813	0.830999020959519	0.814753521303974	0.768589705065165	0.764575846328243	0.817638833831637
Vanessa_cardui	1.14163580582255	0.845553477606855	0.84519880857257	0.841179028816711	0.937382560290035	0.91392703587575	0.910004360830447	0.970148294879769	0.952395895904935	1.06111646140961	1.06898371927028	1.06287855664506	1.06561347529174	1.0666668245605	0.719798732724317	0.747819954840389	0.846244460516722	0.80684659261643	0.830597575875637	0.833478151588151	0.789984714889616	0.790627737546099	0.822368543757958	0.820727237308814	0.827952656716789	0.829566134376933	0.815989830057875	0.836015308202358	0.83069586478998	0.843727435366898	0.83207723850782	0.835397745927301	0.833446770187788	0.813320042619494	0.813359713446368	0.812379784812409	0.816339762277011	0.816420288134545	0.814381089212881	0.813547409746649	0.714867708154161	0.710535298598465	0.769511015611655	0.786356906587341	0.832688287662047	0.816442788006503	0.770278971767694	0.766265113030771	0.819328100534165
Nymphalis_polychloros	1.14263823432847	0.846555906112771	0.846201237078486	0.842181457322628	0.938384988795952	0.914929464381667	0.911006789336363	0.971150723385686	0.953398324410851	1.06211888991553	1.0699861477762	1.06388098515097	1.06661590379765	1.06766925306642	0.720801161230234	0.748822383346305	0.847246889022638	0.807849021122347	0.831600004381554	0.834480580094067	0.790987143395533	0.791630166052016	0.823370972263875	0.821729665814731	0.828955085222706	0.83056856288285	0.816992258563792	0.837017736708275	0.831698293295897	0.844729863872814	0.833079667013737	0.836400174433218	0.834449198693705	0.814322471125411	0.814362141952284	0.813382213318326	0.817342190782928	0.817422716640461	0.815383517718797	0.814549838252565	0.715870136660078	0.711537727104382	0.770513444117571	0.787359335093258	0.833690716167964	0.817445216512419	0.77128140027361	0.767267541536688	0.820330529040082
Inachis_io	1.1429609298605	0.8468786016448	0.846523932610515	0.842504152854657	0.938707684327981	0.915252159913695	0.911329484868392	0.971473418917715	0.95372101994288	1.06244158544756	1.07030884330823	1.064203680683	1.06693859932968	1.06799194859845	0.721123856762263	0.749145078878334	0.847569584554667	0.808171716654376	0.831922699913583	0.834803275626096	0.791309838927561	0.791952861584044	0.823693667795904	0.82205236134676	0.829277780754735	0.830891258414878	0.817314954095821	0.837340432240303	0.832020988827926	0.845052559404843	0.833402362545766	0.836722869965247	0.834771894225734	0.81464516665744	0.814684837484313	0.813704908850354	0.817664886314956	0.81774541217249	0.815706213250826	0.814872533784594	0.716192832192106	0.711860422636411	0.7708361396496	0.787682030625286	0.834013411699993	0.817767912044448	0.771604095805639	0.767590237068717	0.82065322457211
Nymphalis_urticae	1.14258020834289	0.846497880127195	0.846143211092911	0.842123431337052	0.938326962810376	0.914871438396091	0.910948763350788	0.97109269740011	0.953340298425275	1.06206086392995	1.06992812179062	1.0638229591654	1.06655787781208	1.06761122708085	0.720743135244658	0.74876435736073	0.847188863037062	0.807790995136771	0.831541978395978	0.834422554108492	0.790929117409957	0.79157214006644	0.823312946278299	0.821671639829155	0.82889705923713	0.830510536897274	0.816934232578216	0.836959710722699	0.831640267310321	0.844671837887238	0.833021641028161	0.836342148447642	0.834391172708129	0.814264445139835	0.814304115966709	0.81332418733275	0.817284164797352	0.817364690654885	0.815325491733222	0.81449181226699	0.715812110674502	0.711479701118806	0.770455418131996	0.787301309107682	0.833632690182388	0.817387190526843	0.771223374288035	0.767209515551112	0.820272503054506
Endotricha_flammealis	1.11868475222164	0.822602424005942	0.822247754971657	0.818227975215799	0.914431506689123	0.890975982274838	0.887053307229534	0.947197241278857	0.929444842304022	1.0381654078087	1.04603266566937	1.03992750304414	1.04266242169082	1.04371577095959	0.696847679123405	0.724868901239476	0.823293406915809	0.783895539015518	0.807646522274725	0.810527097987238	0.767033661288704	0.767676683945187	0.799417490157046	0.797776183707902	0.805001603115877	0.806615080776021	0.793038776456963	0.813064254601446	0.807744811189068	0.820776381765985	0.809126184906908	0.812446692326389	0.810495716586876	0.790368989018582	0.790408659845455	0.789428731211497	0.793388708676099	0.793469234533632	0.791430035611968	0.790596356145736	0.691916654553249	0.687584244997553	0.746559962010742	0.763405852986429	0.809737234061135	0.79349173440559	0.747327918166781	0.743314059429859	0.796377046933253
Cnaphalocrocis_medinalis	1.11077959983978	0.814697271624079	0.814342602589794	0.810322822833936	0.90652635430726	0.883070829892975	0.879148154847671	0.939292088896994	0.921539689922159	1.03026025542684	1.03812751328751	1.03202235066228	1.03475726930896	1.03581061857773	0.688942526741542	0.716963748857613	0.815388254533946	0.775990386633655	0.799741369892862	0.802621945605375	0.759128508906841	0.759771531563324	0.791512337775183	0.789871031326039	0.797096450734014	0.798709928394157	0.7851336240751	0.805159102219583	0.799839658807205	0.812871229384122	0.801221032525045	0.804541539944526	0.802590564205013	0.782463836636719	0.782503507463592	0.781523578829634	0.785483556294235	0.785564082151769	0.783524883230105	0.782691203763873	0.684011502171386	0.67967909261569	0.738654809628879	0.755500700604566	0.801832081679272	0.785586582023727	0.739422765784918	0.735408907047996	0.78847189455139
Thyatira_batis	1.11628259483918	0.820200266623483	0.819845597589198	0.815825817833339	0.912029349306663	0.888573824892378	0.884651149847075	0.944795083896397	0.927042684921563	1.03576325042624	1.04363050828691	1.03752534566168	1.04026026430836	1.04131361357713	0.694445521740945	0.722466743857017	0.82089124953335	0.781493381633058	0.805244364892266	0.808124940604779	0.764631503906244	0.765274526562727	0.797015332774586	0.795374026325442	0.802599445733417	0.804212923393561	0.790636619074503	0.810662097218986	0.805342653806608	0.818374224383526	0.806724027524449	0.810044534943929	0.808093559204416	0.787966831636123	0.788006502462996	0.787026573829037	0.790986551293639	0.791067077151173	0.789027878229509	0.788194198763277	0.689514497170789	0.685182087615093	0.744157804628283	0.761003695603969	0.807335076678675	0.791089577023131	0.744925760784322	0.7409119020474	0.793974889550793
Hylaea_fasciaria	1.145479731316	0.849397403100305	0.84904273406602	0.845022954310161	0.941226485783485	0.9177709613692	0.913848286323897	0.973992220373219	0.956239821398385	1.06496038690306	1.07282764476373	1.06672248213851	1.06945740078519	1.07051075005396	0.723642658217767	0.751663880333839	0.850088386010172	0.81069051810988	0.834441501369088	0.837322077081601	0.793828640383066	0.794471663039549	0.826212469251409	0.824571162802264	0.831796582210239	0.833410059870383	0.819833755551325	0.839859233695808	0.83453979028343	0.847571360860348	0.835921164001271	0.839241671420752	0.837290695681238	0.817163968112945	0.817203638939818	0.816223710305859	0.820183687770461	0.820264213627995	0.818225014706331	0.817391335240099	0.718711633647611	0.714379224091916	0.773354941105105	0.790200832080791	0.836532213155498	0.820286713499953	0.774122897261144	0.770109038524222	0.823172026027615
Ennomos_fuscantarius	1.1394835154392	0.843401187223507	0.843046518189222	0.839026738433364	0.935230269906688	0.911774745492402	0.907852070447099	0.967996004496422	0.950243605521587	1.05896417102626	1.06683142888693	1.06072626626171	1.06346118490839	1.06451453417716	0.71764644234097	0.745667664457041	0.844092170133374	0.804694302233083	0.82844528549229	0.831325861204803	0.787832424506269	0.788475447162751	0.820216253374611	0.818574946925467	0.825800366333442	0.827413843993585	0.813837539674528	0.83386301781901	0.828543574406633	0.84157514498355	0.829924948124473	0.833245455543954	0.831294479804441	0.811167752236147	0.81120742306302	0.810227494429061	0.814187471893663	0.814267997751197	0.812228798829533	0.811395119363301	0.712715417770813	0.708383008215118	0.767358725228307	0.784204616203993	0.8305359972787	0.814290497623155	0.768126681384346	0.764112822647424	0.817175810150817
Ectropis_grisescens	1.15455783754915	0.85847550933345	0.858120840299165	0.854101060543307	0.950304592016631	0.926849067602345	0.922926392557042	0.983070326606365	0.96531792763153	1.07403849313621	1.08190575099688	1.07580058837165	1.07853550701833	1.0795888562871	0.732720764450913	0.760741986566984	0.859166492243317	0.819768624343026	0.843519607602233	0.846400183314746	0.802906746616212	0.803549769272695	0.835290575484554	0.83364926903541	0.840874688443385	0.842488166103529	0.828911861784471	0.848937339928954	0.843617896516576	0.856649467093493	0.844999270234416	0.848319777653897	0.846368801914384	0.82624207434609	0.826281745172963	0.825301816539005	0.829261794003607	0.82934231986114	0.827303120939476	0.826469441473244	0.727789739880757	0.723457330325061	0.78243304733825	0.799278938313937	0.845610319388643	0.829364819733098	0.783201003494289	0.779187144757367	0.83225013226076
Erannis_defoliaria	1.14365072856658	0.847568400350879	0.847213731316595	0.843193951560736	0.93939748303406	0.915941958619775	0.912019283574472	0.972163217623794	0.954410818648959	1.06313138415364	1.07099864201431	1.06489347938908	1.06762839803576	1.06868174730453	0.721813655468342	0.749834877584414	0.848259383260747	0.808861515360455	0.832612498619662	0.835493074332176	0.791999637633641	0.792642660290124	0.824383466501983	0.822742160052839	0.829967579460814	0.831581057120958	0.8180047528019	0.838030230946383	0.832710787534005	0.845742358110922	0.834092161251845	0.837412668671326	0.835461692931813	0.815334965363519	0.815374636190393	0.814394707556434	0.818354685021036	0.81843521087857	0.816396011956906	0.815562332490674	0.716882630898186	0.71255022134249	0.77152593835568	0.788371829331366	0.834703210406072	0.818457710750528	0.772293894511719	0.768280035774796	0.82134302327819
Biston_betularia	1.14288218030865	0.846799852092947	0.846445183058662	0.842425403302803	0.938628934776128	0.915173410361842	0.911250735316539	0.971394669365862	0.953642270391027	1.0623628358957	1.07023009375637	1.06412493113115	1.06685984977783	1.0679131990466	0.721045107210409	0.749066329326481	0.847490835002814	0.808092967102523	0.83184395036173	0.834724526074243	0.791231089375709	0.791874112032191	0.823614918244051	0.821973611794906	0.829199031202882	0.830812508863025	0.817236204543968	0.83726168268845	0.831942239276073	0.84497380985299	0.833323612993913	0.836644120413394	0.834693144673881	0.814566417105587	0.81460608793246	0.813626159298501	0.817586136763103	0.817666662620637	0.815627463698973	0.814793784232741	0.716114082640253	0.711781673084558	0.770757390097747	0.787603281073433	0.83393466214814	0.817689162492595	0.771525346253786	0.767511487516864	0.820574475020257
Dendrolimus_punctatus	1.1253257670606	0.829243438844904	0.828888769810619	0.824868990054761	0.921072521528085	0.897616997113799	0.893694322068496	0.953838256117819	0.936085857142984	1.04480642264766	1.05267368050833	1.04656851788311	1.04930343652979	1.05035678579855	0.703488693962367	0.731509916078438	0.829934421754771	0.79053655385448	0.814287537113687	0.8171681128262	0.773674676127665	0.774317698784148	0.806058504996008	0.804417198546864	0.811642617954839	0.813256095614982	0.799679791295925	0.819705269440407	0.81438582602803	0.827417396604947	0.81576719974587	0.819087707165351	0.817136731425838	0.797010003857544	0.797049674684417	0.796069746050458	0.80002972351506	0.800110249372594	0.79807105045093	0.797237370984698	0.69855766939221	0.694225259836515	0.753200976849704	0.77004686782539	0.816378248900097	0.800132749244552	0.753968933005743	0.749955074268821	0.803018061772214
Bombyx_mori	1.15677348283511	0.860691154619416	0.860336485585131	0.856316705829273	0.952520237302597	0.929064712888311	0.925142037843008	0.985285971892331	0.967533572917496	1.07625413842217	1.08412139628284	1.07801623365762	1.0807511523043	1.08180450157307	0.734936409736879	0.76295763185295	0.861382137529283	0.821984269628992	0.845735252888199	0.848615828600712	0.805122391902178	0.805765414558661	0.83750622077052	0.835864914321376	0.843090333729351	0.844703811389494	0.831127507070437	0.85115298521492	0.845833541802542	0.858865112379459	0.847214915520382	0.850535422939863	0.84858444720035	0.828457719632056	0.828497390458929	0.827517461824971	0.831477439289573	0.831557965147106	0.829518766225442	0.82868508675921	0.730005385166723	0.725672975611027	0.784648692624216	0.801494583599903	0.847825964674609	0.831580465019064	0.785416648780255	0.781402790043333	0.834465777546726
Deilephila_porcellus	1.12730693999669	0.831224611780992	0.830869942746707	0.826850162990849	0.923053694464173	0.899598170049887	0.895675495004584	0.955819429053907	0.938067030079072	1.04678759558375	1.05465485344442	1.04854969081919	1.05128460946587	1.05233795873464	0.705469866898455	0.733491089014526	0.831915594690859	0.792517726790568	0.816268710049775	0.819149285762288	0.775655849063754	0.776298871720236	0.808039677932096	0.806398371482952	0.813623790890927	0.81523726855107	0.801660964232013	0.821686442376496	0.816366998964118	0.829398569541035	0.817748372681958	0.821068880101439	0.819117904361926	0.798991176793632	0.799030847620505	0.798050918986546	0.802010896451148	0.802091422308682	0.800052223387018	0.799218543920786	0.700538842328298	0.696206432772603	0.755182149785792	0.772028040761478	0.818359421836185	0.80211392218064	0.755950105941831	0.751936247204909	0.804999234708302
Manduca_sexta	1.13391775763908	0.837835429423379	0.837480760389094	0.833460980633235	0.929664512106559	0.906208987692274	0.902286312646971	0.962430246696293	0.944677847721459	1.05339841322614	1.06126567108681	1.05516050846158	1.05789542710826	1.05894877637703	0.712080684540841	0.740101906656913	0.838526412333246	0.799128544432954	0.822879527692161	0.825760103404675	0.78226666670614	0.782909689362623	0.814650495574482	0.813009189125338	0.820234608533313	0.821848086193457	0.808271781874399	0.828297260018882	0.822977816606504	0.836009387183422	0.824359190324344	0.827679697743825	0.825728722004312	0.805601994436018	0.805641665262892	0.804661736628933	0.808621714093535	0.808702239951069	0.806663041029405	0.805829361563173	0.707149659970685	0.702817250414989	0.761792967428179	0.778638858403865	0.824970239478571	0.808724739823027	0.762560923584218	0.758547064847295	0.811610052350689
Mimas_tiliae	1.13370104834601	0.83761872013031	0.837264051096025	0.833244271340166	0.92944780281349	0.905992278399205	0.902069603353902	0.962213537403225	0.94446113842839	1.05318170393307	1.06104896179374	1.05494379916851	1.05767871781519	1.05873206708396	0.711863975247772	0.739885197363844	0.838309703040177	0.798911835139886	0.822662818399093	0.825543394111606	0.782049957413071	0.782692980069554	0.814433786281414	0.812792479832269	0.820017899240244	0.821631376900388	0.80805507258133	0.828080550725813	0.822761107313435	0.835792677890353	0.824142481031276	0.827462988450757	0.825512012711244	0.80538528514295	0.805424955969823	0.804445027335864	0.808405004800466	0.808485530658	0.806446331736336	0.805612652270104	0.706932950677616	0.702600541121921	0.76157625813511	0.778422149110796	0.824753530185503	0.808508030529958	0.762344214291149	0.758330355554227	0.81139334305762
Laothoe_populi	1.13713050251392	0.841048174298219	0.840693505263934	0.836673725508075	0.932877256981399	0.909421732567114	0.905499057521811	0.965642991571133	0.947890592596299	1.05661115810097	1.06447841596165	1.05837325333642	1.0611081719831	1.06216152125187	0.715293429415681	0.743314651531753	0.841739157208086	0.802341289307794	0.826092272567002	0.828972848279515	0.78547941158098	0.786122434237463	0.817863240449322	0.816221934000178	0.823447353408153	0.825060831068297	0.811484526749239	0.831510004893722	0.826190561481344	0.839222132058262	0.827571935199185	0.830892442618665	0.828941466879152	0.808814739310859	0.808854410137732	0.807874481503773	0.811834458968375	0.811914984825909	0.809875785904245	0.809042106438013	0.710362404845525	0.706029995289829	0.765005712303019	0.781851603278705	0.828182984353411	0.811937484697867	0.765773668459058	0.761759809722136	0.814822797225529
Clostera_curtula	1.138749901193	0.842667572977299	0.842312903943014	0.838293124187155	0.934496655660479	0.911041131246194	0.907118456200891	0.967262390250213	0.949509991275379	1.05823055678005	1.06609781464073	1.0599926520155	1.06272757066218	1.06378091993095	0.716912828094761	0.744934050210833	0.843358555887166	0.803960687986874	0.827711671246081	0.830592246958595	0.78709881026006	0.787741832916543	0.819482639128402	0.817841332679258	0.825066752087233	0.826680229747377	0.813103925428319	0.833129403572802	0.827809960160424	0.840841530737342	0.829191333878264	0.832511841297745	0.830560865558232	0.810434137989938	0.810473808816812	0.809493880182853	0.813453857647455	0.813534383504989	0.811495184583325	0.810661505117093	0.711981803524605	0.707649393968909	0.766625110982099	0.783471001957785	0.829802383032491	0.813556883376947	0.767393067138138	0.763379208401215	0.816442195904609
Phalera_bucephala	1.11852725311793	0.822444924902237	0.822090255867952	0.818070476112093	0.914274007585417	0.890818483171132	0.886895808125829	0.947039742175151	0.929287343200317	1.03800790870499	1.04587516656566	1.03977000394044	1.04250492258712	1.04355827185589	0.696690180019699	0.724711402135771	0.823135907812104	0.783738039911812	0.80748902317102	0.810369598883533	0.766876162184998	0.767519184841481	0.79925999105334	0.797618684604196	0.804844104012171	0.806457581672315	0.792881277353257	0.81290675549774	0.807587312085362	0.82061888266228	0.808968685803203	0.812289193222683	0.81033821748317	0.790211489914877	0.79025116074175	0.789271232107791	0.793231209572393	0.793311735429927	0.791272536508263	0.790438857042031	0.691759155449543	0.687426745893847	0.746402462907037	0.763248353882723	0.809579734957429	0.793334235301885	0.747170419063076	0.743156560326154	0.796219547829547
Notodonta_dromedarius	1.12844792034572	0.832365592130019	0.832010923095734	0.827991143339875	0.924194674813199	0.900739150398914	0.896816475353611	0.956960409402933	0.939208010428099	1.04792857593277	1.05579583379345	1.04969067116822	1.0524255898149	1.05347893908367	0.706610847247481	0.734632069363553	0.833056575039886	0.793658707139594	0.817409690398802	0.820290266111315	0.77679682941278	0.777439852069263	0.809180658281122	0.807539351831978	0.814764771239953	0.816378248900097	0.802801944581039	0.822827422725522	0.817507979313144	0.830539549890062	0.818889353030985	0.822209860450465	0.820258884710952	0.800132157142659	0.800171827969532	0.799191899335573	0.803151876800175	0.803232402657709	0.801193203736045	0.800359524269813	0.701679822677325	0.697347413121629	0.756323130134819	0.773169021110505	0.819500402185211	0.803254902529667	0.757091086290858	0.753077227553935	0.806140215057329
Pheosia_tremula	1.12983639928628	0.833754071070583	0.833399402036298	0.829379622280439	0.925583153753763	0.902127629339478	0.898204954294175	0.958348888343497	0.940596489368663	1.04931705487334	1.05718431273401	1.05107915010878	1.05381406875546	1.05486741802423	0.707999326188045	0.736020548304117	0.83444505398045	0.795047186080158	0.818798169339365	0.821678745051879	0.778185308353344	0.778828331009827	0.810569137221686	0.808927830772542	0.816153250180517	0.817766727840661	0.804190423521603	0.824215901666086	0.818896458253708	0.831928028830626	0.820277831971548	0.823598339391029	0.821647363651516	0.801520636083222	0.801560306910096	0.800580378276137	0.804540355740739	0.804620881598273	0.802581682676609	0.801748003210377	0.703068301617889	0.698735892062193	0.757711609075383	0.774557500051069	0.820888881125775	0.804643381470231	0.758479565231422	0.754465706494499	0.807528693997893
Pheosia_gnoma	1.12990508310594	0.833822754890244	0.833468085855959	0.8294483061001	0.925651837573424	0.902196313159139	0.898273638113836	0.958417572163158	0.940665173188324	1.049385738693	1.05725299655367	1.05114783392845	1.05388275257513	1.05493610184389	0.708068010007706	0.736089232123778	0.834513737800111	0.79511586989982	0.818866853159027	0.82174742887154	0.778253992173005	0.778897014829488	0.810637821041348	0.808996514592203	0.816221934000178	0.817835411660322	0.804259107341264	0.824284585485747	0.818965142073369	0.831996712650287	0.82034651579121	0.823667023210691	0.821716047471177	0.801589319902884	0.801628990729757	0.800649062095798	0.8046090395604	0.804689565417934	0.80265036649627	0.801816687030038	0.70313698543755	0.698804575881855	0.757780292895044	0.77462618387073	0.820957564945436	0.804712065289892	0.758548249051083	0.754534390314161	0.807597377817554
Euproctis_similis	1.15925735027889	0.863175022063197	0.862820353028912	0.858800573273053	0.955004104746378	0.931548580332092	0.927625905286789	0.987769839336112	0.970017440361277	1.07873800586595	1.08660526372662	1.0805001011014	1.08323501974808	1.08428836901685	0.73742027718066	0.765441499296731	0.863866004973064	0.824468137072773	0.84821912033198	0.851099696044493	0.807606259345958	0.808249282002441	0.839990088214301	0.838348781765156	0.845574201173132	0.847187678833275	0.833611374514218	0.8536368526587	0.848317409246322	0.86134897982324	0.849698782964163	0.853019290383644	0.85106831464413	0.830941587075837	0.83098125790271	0.830001329268751	0.833961306733353	0.834041832590887	0.832002633669223	0.831168954202991	0.732489252610503	0.728156843054808	0.787132560067997	0.803978451043683	0.85030983211839	0.834064332462845	0.787900516224036	0.783886657487114	0.836949644990507
Lymantria_monacha	1.14006436739686	0.843982039181159	0.843627370146874	0.839607590391015	0.935811121864339	0.912355597450054	0.908432922404751	0.968576856454073	0.950824457479239	1.05954502298391	1.06741228084459	1.06130711821936	1.06404203686604	1.06509538613481	0.718227294298621	0.746248516414693	0.844673022091026	0.805275154190734	0.829026137449941	0.831906713162455	0.78841327646392	0.789056299120403	0.820797105332262	0.819155798883118	0.826381218291093	0.827994695951237	0.814418391632179	0.834443869776662	0.829124426364284	0.842155996941202	0.830505800082124	0.833826307501605	0.831875331762092	0.811748604193798	0.811788275020672	0.810808346386713	0.814768323851315	0.814848849708849	0.812809650787185	0.811975971320953	0.713296269728465	0.708963860172769	0.767939577185959	0.784785468161645	0.831116849236351	0.814871349580807	0.768707533341998	0.764693674605075	0.817756662108469
Schrankia_costaestrigalis	1.14498118152157	0.848898853305868	0.848544184271583	0.844524404515724	0.940727935989048	0.917272411574763	0.91334973652946	0.973493670578783	0.955741271603948	1.06446183710862	1.07232909496929	1.06622393234407	1.06895885099075	1.07001220025952	0.72314410842333	0.751165330539402	0.849589836215735	0.810191968315444	0.833942951574651	0.836823527287164	0.793330090588629	0.793973113245112	0.825713919456972	0.824072613007827	0.831298032415802	0.832911510075946	0.819335205756888	0.839360683901371	0.834041240488993	0.847072811065911	0.835422614206834	0.838743121626315	0.836792145886802	0.816665418318508	0.816705089145381	0.815725160511422	0.819685137976024	0.819765663833558	0.817726464911894	0.816892785445662	0.718213083853174	0.713880674297479	0.772856391310668	0.789702282286354	0.836033663361061	0.819788163705516	0.773624347466707	0.769610488729785	0.822673476233178
Laspeyria_flexula	1.13241263462547	0.83633030640977	0.835975637375485	0.831955857619626	0.92815938909295	0.904703864678665	0.900781189633362	0.960925123682684	0.94317272470785	1.05189329021253	1.0597605480732	1.05365538544797	1.05639030409465	1.05744365336342	0.710575561527232	0.738596783643304	0.837021289319636	0.797623421419345	0.821374404678552	0.824254980391066	0.780761543692531	0.781404566349014	0.813145372560873	0.811504066111729	0.818729485519704	0.820342963179848	0.80676665886079	0.826792137005273	0.821472693592895	0.834504264169813	0.822854067310735	0.826174574730216	0.824223598990703	0.804096871422409	0.804136542249283	0.803156613615324	0.807116591079926	0.80719711693746	0.805157918015796	0.804324238549564	0.705644536957076	0.70131212740138	0.76028784441457	0.777133735390256	0.823465116464962	0.807219616809418	0.761055800570609	0.757041941833686	0.81010492933708
Spilosoma_lubricipeda	1.14330079634744	0.847218468131744	0.846863799097459	0.8428440193416	0.939047550814925	0.915592026400639	0.911669351355336	0.971813285404659	0.954060886429824	1.0627814519345	1.07064870979517	1.06454354716995	1.06727846581663	1.06833181508539	0.721463723249206	0.749484945365278	0.847909451041611	0.80851158314132	0.832262566400527	0.83514314211304	0.791649705414505	0.792292728070988	0.824033534282848	0.822392227833703	0.829617647241679	0.831231124901822	0.817654820582765	0.837680298727247	0.832360855314869	0.845392425891787	0.83374222903271	0.837062736452191	0.835111760712678	0.814985033144384	0.815024703971257	0.814044775337298	0.8180047528019	0.818085278659434	0.81604607973777	0.815212400271538	0.71653269867905	0.712200289123355	0.771176006136544	0.78802189711223	0.834353278186937	0.818107778531392	0.771943962292583	0.767930103555661	0.820993091059054
Hypena_proboscidalis	1.13890088717587	0.842818558960174	0.842463889925889	0.838444110170031	0.934647641643355	0.91119211722907	0.907269442183766	0.967413376233089	0.949660977258254	1.05838154276293	1.0662488006236	1.06014363799838	1.06287855664506	1.06393190591382	0.717063814077637	0.745085036193708	0.843509541870041	0.80411167396975	0.827862657228957	0.83074323294147	0.787249796242936	0.787892818899419	0.819633625111278	0.817992318662134	0.825217738070109	0.826831215730253	0.813254911411195	0.833280389555678	0.8279609461433	0.840992516720217	0.82934231986114	0.832662827280621	0.830711851541108	0.810585123972814	0.810624794799688	0.809644866165729	0.813604843630331	0.813685369487864	0.8116461705662	0.810812491099968	0.712132789507481	0.707800379951785	0.766776096964975	0.783621987940661	0.829953369015367	0.813707869359822	0.767544053121013	0.763530194384091	0.816593181887485
Abrostola_tripartita	1.12387097270795	0.827788644492253	0.827433975457968	0.82341419570211	0.919617727175434	0.896162202761149	0.892239527715845	0.952383461765168	0.934631062790333	1.04335162829501	1.05121888615568	1.04511372353045	1.04784864217713	1.0489019914459	0.702033899609716	0.730055121725787	0.82847962740212	0.789081759501829	0.812832742761036	0.815713318473549	0.772219881775015	0.772862904431498	0.804603710643357	0.802962404194213	0.810187823602188	0.811801301262332	0.798224996943274	0.818250475087757	0.812931031675379	0.825962602252296	0.814312405393219	0.8176329128127	0.815681937073187	0.795555209504893	0.795594880331767	0.794614951697808	0.79857492916241	0.798655455019943	0.796616256098279	0.795782576632047	0.69710287503956	0.692770465483864	0.751746182497053	0.76859207347274	0.814923454547446	0.798677954891901	0.752514138653092	0.74850027991617	0.801563267419564
Autographa_gamma	1.12832417104995	0.83224184283425	0.831887173799965	0.827867394044106	0.92407092551743	0.900615401103145	0.896692726057842	0.956836660107164	0.93908426113233	1.04780482663701	1.05567208449768	1.04956692187245	1.05230184051913	1.0533551897879	0.706487097951712	0.734508320067784	0.832932825744117	0.793534957843825	0.817285941103032	0.820166516815546	0.776673080117011	0.777316102773494	0.809056908985353	0.807415602536209	0.814641021944184	0.816254499604328	0.80267819528527	0.822703673429753	0.817384230017375	0.830415800594293	0.818765603735215	0.822086111154696	0.820135135415183	0.800008407846889	0.800048078673763	0.799068150039804	0.803028127504406	0.80310865336194	0.801069454440276	0.800235774974044	0.701556073381556	0.69722366382586	0.75619938083905	0.773045271814736	0.819376652889442	0.803131153233898	0.756967336995089	0.752953478258166	0.80601646576156
Autographa_pulchrina	1.12855805129793	0.832475723082234	0.832121054047949	0.82810127429209	0.924304805765414	0.900849281351129	0.896926606305826	0.957070540355148	0.939318141380314	1.04803870688499	1.05590596474566	1.04980080212044	1.05253572076712	1.05358907003588	0.706720978199696	0.734742200315768	0.833166705992101	0.79376883809181	0.817519821351017	0.82040039706353	0.776906960364995	0.777549983021478	0.809290789233338	0.807649482784193	0.814874902192168	0.816488379852312	0.802912075533254	0.822937553677737	0.817618110265359	0.830649680842277	0.8189994839832	0.822319991402681	0.820369015663167	0.800242288094874	0.800281958921747	0.799302030287788	0.80326200775239	0.803342533609924	0.80130333468826	0.800469655222028	0.70178995362954	0.697457544073845	0.756433261087034	0.77327915206272	0.819610533137426	0.803365033481882	0.757201217243073	0.753187358506151	0.806250346009544
Craniophora_ligustri	1.12931534961989	0.833233021404187	0.832878352369903	0.828858572614044	0.925062104087368	0.901606579673083	0.89768390462778	0.957827838677102	0.940075439702267	1.04879600520694	1.05666326306761	1.05055810044239	1.05329301908907	1.05434636835784	0.70747827652165	0.735499498637722	0.833924004314054	0.794526136413763	0.81827711967297	0.821157695385484	0.777664258686949	0.778307281343432	0.810048087555291	0.808406781106147	0.815632200514122	0.817245678174266	0.803669373855208	0.823694851999691	0.818375408587313	0.83140697916423	0.819756782305153	0.823077289724634	0.821126313985121	0.800999586416827	0.801039257243701	0.800059328609742	0.804019306074344	0.804099831931878	0.802060633010214	0.801226953543982	0.702547251951494	0.698214842395798	0.757190559408988	0.774036450384674	0.82036783145938	0.804122331803836	0.757958515565027	0.753944656828104	0.807007644331498
Amphipyra_tragopoginis	1.11912705233618	0.823044724120484	0.8226900550862	0.818670275330341	0.914873806803665	0.89141828238938	0.887495607344077	0.947639541393399	0.929887142418565	1.03860770792324	1.04647496578391	1.04036980315869	1.04310472180537	1.04415807107413	0.697289979237947	0.725311201354019	0.823735707030351	0.78433783913006	0.808088822389267	0.810969398101781	0.767475961403246	0.768118984059729	0.799859790271588	0.798218483822444	0.805443903230419	0.807057380890563	0.793481076571505	0.813506554715988	0.80818711130361	0.821218681880527	0.80956848502145	0.812888992440931	0.810938016701418	0.790811289133124	0.790850959959998	0.789871031326039	0.793831008790641	0.793911534648175	0.791872335726511	0.791038656260279	0.692358954667791	0.688026545112095	0.747002262125285	0.763848153100971	0.810179534175677	0.793934034520133	0.747770218281324	0.743756359544401	0.796819347047795
Spodoptera_frugiperda	1.13910989914432	0.843027570928626	0.842672901894341	0.838653122138483	0.934856653611807	0.911401129197521	0.907478454152218	0.967622388201541	0.949869989226706	1.05859055473138	1.06645781259205	1.06035264996683	1.06308756861351	1.06414091788228	0.717272826046089	0.74529404816216	0.843718553838493	0.804320685938202	0.828071669197409	0.830952244909922	0.787458808211388	0.78810183086787	0.81984263707973	0.818201330630586	0.825426750038561	0.827040227698704	0.813463923379647	0.83348940152413	0.828169958111752	0.841201528688669	0.829551331829592	0.832871839249073	0.83092086350956	0.810794135941266	0.810833806768139	0.80985387813418	0.813813855598782	0.813894381456316	0.811855182534652	0.81102150306842	0.712341801475932	0.708009391920237	0.766985108933426	0.783830999909112	0.830162380983819	0.813916881328274	0.767753065089465	0.763739206352543	0.816802193855936
Spodoptera_exigua	1.13778181459691	0.841699486381212	0.841344817346928	0.837325037591069	0.933528569064393	0.910073044650108	0.906150369604805	0.966294303654127	0.948541904679292	1.05726247018397	1.06512972804464	1.05902456541941	1.06175948406609	1.06281283333486	0.715944741498675	0.743965963614747	0.842390469291079	0.802992601390788	0.826743584649995	0.829624160362509	0.786130723663974	0.786773746320457	0.818514552532316	0.816873246083172	0.824098665491147	0.825712143151291	0.812135838832233	0.832161316976716	0.826841873564338	0.839873444141255	0.828223247282178	0.831543754701659	0.829592778962146	0.809466051393852	0.809505722220726	0.808525793586767	0.812485771051369	0.812566296908902	0.810527097987239	0.809693418521007	0.711013716928519	0.706681307372823	0.765657024386013	0.782502915361699	0.828834296436405	0.81258879678086	0.766424980542052	0.762411121805129	0.815474109308523
Mythimna_impura	1.13240908201411	0.836326753798408	0.835972084764123	0.831952305008264	0.928155836481588	0.904700312067303	0.900777637022	0.960921571071322	0.943169172096488	1.05188973760116	1.05975699546183	1.05365183283661	1.05638675148329	1.05744010075206	0.71057200891587	0.738593231031942	0.837017736708275	0.797619868807984	0.821370852067191	0.824251427779704	0.780757991081169	0.781401013737652	0.813141819949512	0.811500513500367	0.818725932908342	0.820339410568486	0.806763106249428	0.826788584393911	0.821469140981533	0.834500711558451	0.822850514699374	0.826171022118855	0.824220046379341	0.804093318811048	0.804132989637921	0.803153061003962	0.807113038468564	0.807193564326098	0.805154365404434	0.804320685938202	0.705640984345714	0.701308574790019	0.760284291803208	0.777130182778894	0.8234615638536	0.807216064198056	0.761052247959247	0.757038389222325	0.810101376725718
Mamestra_brassicae	1.13216395183014	0.836081623614445	0.83572695458016	0.831707174824301	0.927910706297625	0.90445518188334	0.900532506838037	0.960676440887359	0.942924041912525	1.0516446074172	1.05951186527787	1.05340670265265	1.05614162129933	1.05719497056809	0.710326878731907	0.738348100847979	0.836772606524312	0.79737473862402	0.821125721883228	0.824006297595741	0.780512860897206	0.781155883553689	0.812896689765548	0.811255383316404	0.818480802724379	0.820094280384523	0.806517976065465	0.826543454209948	0.82122401079757	0.834255581374488	0.822605384515411	0.825925891934891	0.823974916195378	0.803848188627085	0.803887859453958	0.802907930819999	0.806867908284601	0.806948434142135	0.804909235220471	0.804075555754239	0.705395854161751	0.701063444606055	0.760039161619245	0.776885052594931	0.823216433669637	0.806970934014093	0.760807117775284	0.756793259038361	0.809856246541755
Hecatera_dysodea	1.13369571942896	0.837613391213267	0.837258722178982	0.833238942423124	0.929442473896448	0.905986949482163	0.902064274436859	0.962208208486182	0.944455809511347	1.05317637501602	1.06104363287669	1.05493847025147	1.05767338889815	1.05872673816692	0.71185864633073	0.739879868446801	0.838304374123134	0.798906506222843	0.82265748948205	0.825538065194563	0.782044628496029	0.782687651152512	0.814428457364371	0.812787150915227	0.820012570323202	0.821626047983345	0.808049743664288	0.828075221808771	0.822755778396393	0.83578734897331	0.824137152114233	0.827457659533714	0.825506683794201	0.805379956225907	0.80541962705278	0.804439698418822	0.808399675883424	0.808480201740957	0.806441002819293	0.805607323353061	0.706927621760574	0.702595212204878	0.761570929218067	0.778416820193754	0.82474820126846	0.808502701612915	0.762338885374106	0.758325026637184	0.811388014140577
Ochropleura_plecta	1.13603392980691	0.839951601591215	0.83959693255693	0.835577152801071	0.931780684274395	0.90832515986011	0.904402484814807	0.964546418864129	0.946794019889295	1.05551458539397	1.06338184325464	1.05727668062942	1.0600115992761	1.06106494854487	0.714196856708677	0.742218078824749	0.840642584501082	0.80124471660079	0.824995699859998	0.827876275572511	0.784382838873976	0.785025861530459	0.816766667742318	0.815125361293174	0.822350780701149	0.823964258361293	0.810387954042235	0.830413432186718	0.82509398877434	0.838125559351258	0.826475362492181	0.829795869911661	0.827844894172148	0.807718166603855	0.807757837430728	0.806777908796769	0.810737886261371	0.810818412118905	0.808779213197241	0.807945533731009	0.709265832138521	0.704933422582825	0.763909139596015	0.780755030571701	0.827086411646407	0.810840911990863	0.764677095752054	0.760663237015131	0.813726224518525
Noctua_fimbriata	1.13713997614421	0.841057647928517	0.840702978894232	0.836683199138373	0.932886730611697	0.909431206197412	0.905508531152109	0.965652465201432	0.947900066226597	1.05662063173127	1.06448788959194	1.05838272696672	1.0611176456134	1.06217099488217	0.715302903045979	0.743324125162051	0.841748630838384	0.802350762938093	0.8261017461973	0.828982321909813	0.785488885211278	0.786131907867761	0.817872714079621	0.816231407630476	0.823456827038451	0.825070304698595	0.811494000379537	0.83151947852402	0.826200035111642	0.83923160568856	0.827581408829483	0.830901916248964	0.828950940509451	0.808824212941157	0.80886388376803	0.807883955134071	0.811843932598673	0.811924458456207	0.809885259534543	0.809051580068311	0.710371878475823	0.706039468920128	0.765015185933317	0.781861076909003	0.82819245798371	0.811946958328165	0.765783142089356	0.761769283352434	0.814832270855827
Xestia_xanthographa	1.13858766527414	0.842505337058444	0.842150668024159	0.8381308882683	0.934334419741624	0.910878895327339	0.906956220282036	0.967100154331359	0.949347755356524	1.0580683208612	1.06593557872187	1.05983041609664	1.06256533474333	1.06361868401209	0.716750592175906	0.744771814291978	0.843196319968311	0.80379845206802	0.827549435327227	0.83043001103974	0.786936574341205	0.787579596997688	0.819320403209548	0.817679096760403	0.824904516168378	0.826517993828522	0.812941689509464	0.832967167653947	0.827647724241569	0.840679294818487	0.82902909795941	0.832349605378891	0.830398629639377	0.810271902071084	0.810311572897957	0.809331644263998	0.8132916217286	0.813372147586134	0.81133294866447	0.810499269198238	0.71181956760575	0.707487158050055	0.766462875063244	0.78330876603893	0.829640147113637	0.813394647458092	0.767230831219283	0.763216972482361	0.816279959985754
Phlogophora_meticulosa	1.1395397651191	0.843457436903402	0.843102767869117	0.839082988113259	0.935286519586583	0.911830995172297	0.907908320126994	0.968052254176317	0.950299855201482	1.05902042070616	1.06688767856683	1.0607825159416	1.06351743458828	1.06457078385705	0.717702692020865	0.745723914136936	0.844148419813269	0.804750551912978	0.828501535172185	0.831382110884698	0.787888674186163	0.788531696842646	0.820272503054506	0.818631196605362	0.825856616013337	0.82747009367348	0.813893789354423	0.833919267498905	0.828599824086527	0.841631394663445	0.829981197804368	0.833301705223849	0.831350729484336	0.811224001916042	0.811263672742915	0.810283744108956	0.814243721573558	0.814324247431092	0.812285048509428	0.811451369043196	0.712771667450708	0.708439257895013	0.767414974908202	0.784260865883888	0.830592246958595	0.81434674730305	0.768182931064241	0.764169072327319	0.817232059830712
Cosmia_trapezina	1.13149013987519	0.835407811659493	0.835053142625208	0.83103336286935	0.927236894342674	0.903781369928388	0.899858694883085	0.960002628932408	0.942250229957573	1.05097079546225	1.05883805332292	1.05273289069769	1.05546780934437	1.05652115861314	0.709653066776956	0.737674288893027	0.83609879456936	0.796700926669069	0.820451909928276	0.823332485640789	0.779839048942254	0.780482071598737	0.812222877810597	0.810581571361453	0.817806990769428	0.819420468429571	0.805844164110514	0.825869642254996	0.820550198842618	0.833581769419536	0.821931572560459	0.82525207997994	0.823301104240427	0.803174376672133	0.803214047499006	0.802234118865047	0.806194096329649	0.806274622187183	0.804235423265519	0.803401743799287	0.704722042206799	0.700389632651104	0.759365349664293	0.776211240639979	0.822542621714686	0.806297122059141	0.760133305820332	0.75611944708341	0.809182434586803
Atethmia_centrago	1.13343104988251	0.837348721666814	0.836994052632529	0.832974272876671	0.929177804349995	0.90572227993571	0.901799604890406	0.961943538939729	0.944191139964894	1.05291170546957	1.06077896333024	1.05467380070502	1.0574087193517	1.05846206862046	0.711593976784277	0.739615198900348	0.838039704576681	0.79864183667639	0.822392819935597	0.82527339564811	0.781779958949576	0.782422981606059	0.814163787817918	0.812522481368774	0.819747900776749	0.821361378436892	0.807785074117835	0.827810552262318	0.82249110884994	0.835522679426857	0.82387248256778	0.827192989987261	0.825242014247748	0.805115286679454	0.805154957506327	0.804175028872369	0.808135006336971	0.808215532194504	0.80617633327284	0.805342653806608	0.706662952214121	0.702330542658425	0.761306259671614	0.778152150647301	0.824483531722007	0.808238032066462	0.762074215827653	0.758060357090731	0.811123344594125
[truncated: 94 more columns]
