# Supplementary material for: The Easter Egg Weevil (Pachyrhynchus) genome reveals syntenic patterns in Coleoptera across 200 million years of evolution
Source: PLoS Genet. 2021 Aug 30;17(8):e1009745. doi: 10.1371/journal.pgen.1009745 (PMC8432895; doi:10.1371/journal.pgen.1009745)
Supplement: S1 Synteny Analyses — Contains: A: Table_A.txt: the GOC pairwise distances matrix. B: Doc_A.pdf: instruction on how to preform synteny analyses. C: “synteny analyses/synteny/data/Insecta_matrix_matched_to_phylo_mod3.txt”: GOC pairwise distances matrix. D: “synteny analyses/synteny/data/rescaled_tree_insecta6.csv”: pairwise phylogenetic distance matrix. E: “synteny analyses/synteny/R/syntPermAOV”: R function to perform correlation of GOC distance and phylogenetic distance by insect order. F: “Read_me_Example_by A. Rominger synteny_perm.pdf” step by step instruction on how synteny correlations were performed. (ZIP) [file pgen.1009745.s011.zip › S1_Synteny_Analyses/synteny/data/Insecta_matrix_matched_to_phylo_mod3.txt]

NA	Sinella_curviseta	Nilaparvata_lugens	Sogatella_furcifera	Laodelphax_striatellus	Apolygus_lucorum	Rhodnius_prolixus	Triatoma_rubrofasciata	Pachypsylla_venusta	Phenacoccus_solenopsis	Hormaphis_cornu	Eriosoma_lanigerum	Rhopalosiphum_maidis	Acyrthosiphon_pisum	Sitobion_miscanthi	Timema_cristinae	Neodiprion_lecontei	Aphidius_gifuensis	Belonocnema_treatae	Pteromalus_puparum	Nasonia_vitripennis	Vespula_vulgaris	Vespula_pensylvanica	Ooceraea_biroi	Formica_selysi	Solenopsis_invicta	Monomorium_pharaonis	Nomia_melanderi	Augochlora_pura	Augochlorella_aurata	Agapostemon_virescens	Halictus_ligatus	Lasioglossum_albipes	Lasioglossum_leucozonium	Apis_mellifera	Apis_cerana	Bombus_ignitus	Bombus_turneri	Bombus_haemorrhoidalis	Bombus_breviceps	Bombus_pyrosoma	Chrysoperla_carnea	Pogonus_chalceus	Photinus_pyralis	Rhagonycha_fulva	Propylea_japonica	P_sulphureomaculatus	Pyrochroa_serraticornis	Tribolium_castaneum	Anopheles_albimanus	Aedes_aegypti	Culex_quinquefasciatus	Clogmia_albipunctata	Hermetia_illucens	Scaeva_pyrastri	Xylota_sylvarum	Syritta_pipien	Eristalis_tenax	Bactrocera_tryoni	Teleopsis_dalmanni	Tachina_fera	Sarcophaga_peregrina	Drosophila_virilis	Drosophila_pseudoobscura	Drosophila_melanogaster	Tinea_trinotella	Notocelia_uddmanniana	Apotomis_turbidana	Hedya_salicella	Carposina_sasakii	Blastobasis_lacticolella	Erynnis_tages	Hesperia_comma	Ochlodes_sylvanus	Leptidea_sinapis	Colias_croceus	Zerene_cesonia	Anthocharis_cardamines	Pieris_rapae	Pieris_brassicae	Pieris_napi	Lycaena_phlaea	Glaucopsyche_alexis	Celastrina_argiolus	Plebejus_argus	Cyaniris_semiargus	Aricia_agestis	Lysandra_bellargus	Lysandra_coridon	Danaus_plexippus	Pararge_aegeria	Maniola_jurtina	Maniola_hyperantus	Limenitis_camilla	Boloria_selene	Fabriciana_adippe	Mellicta_athalia	Melitaea_cinxia	Vanessa_atalanta	Vanessa_cardui	Nymphalis_polychloros	Inachis_io	Nymphalis_urticae	Endotricha_flammealis	Cnaphalocrocis_medinalis	Thyatira_batis	Hylaea_fasciaria	Ennomos_fuscantarius	Ectropis_grisescens	Erannis_defoliaria	Biston_betularia	Dendrolimus_punctatus	Bombyx_mori	Deilephila_porcellus	Manduca_sexta	Mimas_tiliae	Laothoe_populi	Clostera_curtula	Phalera_bucephala	Notodonta_dromedarius	Pheosia_tremula	Pheosia_gnoma	Euproctis_similis	Lymantria_monacha	Schrankia_costaestrigalis	Laspeyria_flexula	Spilosoma_lubricipeda	Hypena_proboscidalis	Abrostola_tripartita	Autographa_gamma	Autographa_pulchrina	Craniophora_ligustri	Amphipyra_tragopoginis	Spodoptera_frugiperda	Spodoptera_exigua	Mythimna_impura	Mamestra_brassicae	Hecatera_dysodea	Ochropleura_plecta	Noctua_fimbriata	Xestia_xanthographa	Phlogophora_meticulosa	Cosmia_trapezina	Atethmia_centrago
Sinella_curviseta	NA	18	24	22.5	25	18	20	6	22	22	18	18	14	14	44	30	28	30	32	28	38	38	27.5	36	37.5	34	38	30	30	32.5	34	28	30	44	40	44	42	42	42	44	24	14	26	34	25	27	18	22	17	12	15.5	21.5	24	24	22	20	22	20	19	14	14	10	18	20	38	42	38	38	34	34	40	42	44	36	38	36	36	38	40	40	42	36	34	40	34	34	34	34	42	40	32	34	40	35	34	38	40	40	30	32	40	40	32	32	40	40	40	40	37	36	39	40	34	28	40	30	38	34	32	32	32	38	38	40	44	36	34	36	40	34	34	40	36.5	40	38	34	34	40	38	42	34	38	40
Nilaparvata_lugens	18	NA	2104.5	2123	54	86	87.5	28	48	36	40	44	46	36	62	52	20	26	50	48	30	30	32	43.5	34	34	50	44	42	34	44	34	42	46	44	48	48	40	44	48	50	32	34	64	41.5	41	46	50	20	24	18	18	22	18	22	20	22	20	8	16	16	10	10	14	58	54	46	48	53.5	54	60	54	58	50	54	52	56	54	56	56	60	60	52	60	58	54	50	52	50	52	48	48	56	51	54	56	54	56	52	52	52	52	52	42	54	56	54	50	55	52	50	56	50	40.5	54	48	54	50	48	48	48	50	52	56	54	50	48	50	54	50	50	50	39	50	52	48	48	52	48	48	48	52	52
Sogatella_furcifera	24	2104.5	NA	2965.5	56	94	95.5	30	58.5	46	52	54	54	42	62	54	24	42	54	48	36	36	42	45.5	44	40	58	46	50	38	54	40	48	58	54	54	50	46	52	54	56	30	44	66	47.5	55	56	62	26	34	30	18	28	24	24	22	22	18	10	16	16	10	10	14	58	66	54	58	51.5	56	60	60	64	48	58	50	66	56	58	58	58	58	56	58	52	54	52	52	54	58	52	54	62	53	58	60	58	62	56	54	56	56	56	48	62	60	60	58	61	60	54	62	52	48	58	48	56	56	52	52	52	54	52	62	60	56	50	56	58	54	50	56	45	58	58	56	54	56	54	54	54	56	58
Laodelphax_striatellus	22.5	2123	2965.5	NA	60.5	102.5	104	30	54.5	41.5	47.5	52	50	44	62	48.5	26	42.5	56.5	48	40.5	40.5	38.5	41.5	42.5	38	58.5	44	46.5	36.5	52.5	38.5	46	56.5	52	54.5	50	44.5	50.5	54.5	58.5	32	50.5	72.5	45	55.5	50	68	26	36	28	20	26	22	24.5	20.5	24.5	22.5	14	18	18	10	10.5	14.5	62.5	72.5	62.5	66.5	58	60.5	64	64.5	70.5	54.5	62	58.5	68.5	62	62.5	64.5	68.5	66	60.5	66	60	62	56	58	60.5	62.5	58	58.5	66.5	59	62	62	62.5	66.5	60	58	60.5	60.5	64.5	54.5	64.5	66	64.5	58	65.5	60	64	68.5	54.5	42.5	62.5	50	60	60.5	56	56	56	60.5	58	66.5	62.5	60.5	56.5	60.5	62.5	56.5	56.5	60.5	52	60.5	60	58.5	58.5	60	56	60.5	58.5	60	62.5
Apolygus_lucorum	25	54	56	60.5	NA	231.5	227.5	13	36.5	26	30	32	29	28	44	38	22	32	32	32	24	24	24	22	22	14	34	34	32	26	28	30	36	36	34	38	34	38	38	38	28	16	34	40	38.5	32	38	40	18	26	24	30	20	16	20	16	18	16	12	16	16	14	12	8	36	33.5	29.5	29.5	32	34	38	34	36	26	34	31.5	36	30	32	32	38	36	36	36	34	34	34	34	40	40	38	36	38	35.5	36	42	44	44	40	40	44	42	37	36	36	34	38	42	41.5	44	31	36	38	26	40	36	34	36	34	34	34	38	36	36	38	34	34	36	38	36	32	36	31.5	38	37	36	36	36	36	38	36	36	38
Rhodnius_prolixus	18	86	94	102.5	231.5	NA	4041	30	74	52	52	52	53	50	105.5	106	60	70	80	72	72	72	60	60	64	58	76	74	78	70	64	72	70	98	92	78	82	74	82	80	78	50	76	88	49.5	72	77.5	79	46	56	54	44	46	36	40	38	40	36	32	32	30	24	26	24	70	70	76	74	66	63.5	60	66	64	60	68	57.5	66	60	66	66	70	66	70	62	64	66	62	58	64	66	62	66	68	56	62	64	68	68	64	64	66	66	67	62	65.5	64	68	64	66	62	61	64	68	62	68	68	66	68	64	63.5	64	70	68	70	72	68	70	68	68	70	62	66	61.5	64	66	68	68	66	62	66	68	64	69.5
Triatoma_rubrofasciata	20	87.5	95.5	104	227.5	4041	NA	30	75	54	54	52	52	50	100	104	60	68	73.5	67.5	67.5	67.5	60	57.5	61.5	55.5	73.5	70	75.5	62	59.5	70	65.5	92	88	74	78	70	78	76	80	48	76	83.5	43.5	73.5	76	77	46	52	50	40	44	34	38	34	38	36	32.5	30	28	24	24	24	80.5	75.5	77.5	79.5	69.5	71	67.5	69.5	69.5	65.5	73.5	63	71.5	67.5	71.5	73.5	73.5	69.5	75.5	67.5	71.5	71.5	67.5	63.5	69.5	71.5	67.5	71.5	73.5	59.5	67.5	73.5	76	71.5	67.5	69.5	71.5	71.5	71.5	66	71	71.5	75.5	67.5	73.5	67.5	69.5	71.5	73.5	66.5	73.5	71.5	71.5	73.5	69.5	69	69.5	75.5	73.5	76.5	75.5	73.5	77.5	73.5	73.5	73.5	67.5	71.5	62	69.5	71.5	73.5	73.5	71.5	67.5	71.5	73.5	67.5	75
Pachypsylla_venusta	6	28	30	30	13	30	30	NA	36.5	28	27.5	21.5	21.5	21.5	32	22	24	20	32	30	30	30	22	23.5	24	20	22	28	26	28	22	26	26	40	38	36	34	30	34	36	36	20	30	28	21	24	30	30	14	16	16	6	16	14	18	22	16	12	15.5	12	12	16	6	8	32	28	28	30	32	28	36	28	30	20	26	26	24	24	22	22	28	28	28	28	32	28	28	26	24	24	22	24	26	26	26	30	30	26	26	26	26	26	32	26	30	32	30	28	32	30	30	30	30	24.5	32	30	28	30	30	30	30	32	30	28	30	32	32	30	32	32	30	30	28	32	30	30	30	30	30	30	30	30	30
Phenacoccus_solenopsis	22	48	58.5	54.5	36.5	74	75	36.5	NA	106.5	114.5	108.5	106.5	102	76.5	54	50	64	67.5	69.5	64	64	62	58	56	54	66	62	64	56	62	64	76	78	80	72	70	66	72	72	60.5	34	58	70	40	56	66	66	36	42	46	45	60	56	56	50	60	42	33	37.5	34	26	26	22	70	73.5	73.5	73.5	75.5	76	76	75.5	73.5	67.5	73.5	69.5	71.5	71.5	69.5	71.5	73.5	69.5	75.5	77.5	73.5	75.5	75.5	69.5	75.5	73.5	73.5	73.5	73.5	71.5	69.5	65.5	67.5	75.5	75.5	75.5	73.5	73.5	73.5	67.5	81.5	79.5	79.5	77.5	79.5	79.5	73	77.5	79.5	64	79.5	75.5	77.5	79	79.5	81.5	79.5	81.5	79.5	75.5	75.5	77.5	77.5	79.5	79.5	77.5	79.5	75.5	63	77.5	77.5	77.5	77.5	79.5	77.5	77.5	79.5	77.5	79
Hormaphis_cornu	22	36	46	41.5	26	52	54	28	106.5	NA	1799	1392.5	1247	1189	54	28	26	38	48	48	42	42	34	38	40	32	34	50	52	36	40	34	44	52	52	44	46	40	44	44	28	18	32	40	27.5	41.5	40	54	24	25.5	32	20	20	26	26	26	24	20	16	20	20	20	22	18	38	40	36	36	36	38	38	36	38	26	36	32	36	34	36	36	38	34	36	40	36	36	36	34	32	34	32	32	36	35	34	36	34	34	30	30	30	30	36	38	40	44	40	36	35	36	38	40	36	34.5	40	36	40	36	36	36	36	40	40	42	38	36	36	36	40	36	36	38	33.5	38	40	36	36	40	36	36	36	40	40
Eriosoma_lanigerum	18	40	52	47.5	30	52	54	27.5	114.5	1799	NA	1699.5	1604.5	1503.5	56	32	28	40	50	48	46	46	38	38	42	34	40	48	48	34	46	44	44	52	52	46	48	42	46	46	28	22	32	42	29	41.5	46	54	16	29.5	34	20	22	22	26	26	24	22	17.5	20	21	22	20	16	42	44	42	42	42	44	44	42	44	32	42	38	42	42	44	44	44	42	42	46	42	42	44	40	38	40	38	38	42	41	40	46	42	42	36	38	40	40	42	42	46	48	48	43	39	38	48	50	42	36.5	46	42	44	42	42	42	42	44	46	46	44	42	42	42	46	42	42	44	40	44	46	42	42	46	42	42	42	46	46
Rhopalosiphum_maidis	18	44	54	52	32	52	52	21.5	108.5	1392.5	1699.5	NA	2694	2510.5	50	38	26	36	44	42	40	40	34	34	36	28	34	44	44	32	40	38	42	46	46	44	46	40	44	46	28	16	32	40	27	35.5	40	50	16	23.5	28	18	20	18	22	20	18	18	15	18	18	22	18	16	38	40	36	36	36	38	38	36	38	32	36	32	34	32	34	34	38	34	36	40	36	36	34	32	32	34	32	32	34	33	32	36	34	34	28	30	30	30	36	34	40	42	40	39	37	36	40	40	36	34.5	40	36	40	36	36	36	36	38	40	40	40	36	36	36	40	36	36	38	34	40	40	36	36	42	38	38	36	40	40
Acyrthosiphon_pisum	14	46	54	50	29	53	52	21.5	106.5	1247	1604.5	2694	NA	3207.5	52	42	28	36	46	44	40	40	36	34	36	30	32	42	42	32	38	34	38	44	44	40	42	36	40	40	28	22	30	38	29	37.5	47	50	21.5	33.5	34	22	22	24	22	24	20	22	14	20	18	24	16	20	40	40	38	38	38	42	40	38	40	32	38	34	38	38	40	40	40	36	38	42	38	38	38	36	34	36	34	34	38	35	34	38	36	36	32	32	32	32	39	41	42	44	42	40	37	38	41	42	38	34.5	42	38	40	38	38	38	38	42	42	40	44	38	38	38	42	38	38	40	37.5	40	42	38	38	44	40	40	38	42	42
Sitobion_miscanthi	14	36	42	44	28	50	50	21.5	102	1189	1503.5	2510.5	3207.5	NA	50	38	28	36	46	44	38	38	36	36	40	32	30	42	42	32	40	36	42	48	46	44	46	40	44	46	20	20	28	38	25	37.5	44	50	18	25.5	26	18	20	18	20	20	20	22	11	16	14	20	14	20	34	36	34	34	34	36	36	34	36	28	34	30	34	32	34	34	36	32	34	38	34	34	34	32	30	32	30	30	34	31	30	34	32	32	28	28	28	28	34	36	38	40	38	36	33	34	38	38	34	30.5	38	34	36	34	34	34	34	38	38	36	38	34	34	34	38	34	34	36	32	36	38	34	34	40	36	36	34	38	38
Timema_cristinae	44	62	62	62	44	105.5	100	32	76.5	54	56	50	52	50	NA	128	72	118	104	104	112	114	101	124	120	106	130	114	118	114	124	124	128	150	150	134	138	124	132	134	138	68	116	144	97	78.5	112	134	46	64	58	34	66	56	60	56	58	50	36	48	44	44	36	38	148	148	146	148	150.5	150	152	148	152	136	156	134	158	146	144	146	154	150	146	154	146	148	144	142	148	164	156	156	164	153	152	152	154	162	154	156	156	156	146	139.5	152	154	158	149.5	151	154	152.5	144	148	132.5	156	144	148	146	144	142	146	144	148	148	148	151.5	143.5	148	150	144	142	144	136	152	146	144	146	148	138	138	144	146	149.5
Neodiprion_lecontei	30	52	54	48.5	38	106	104	22	54	28	32	38	42	38	128	NA	288.5	378	353.5	340	309.5	308	311	328	334	314	359.5	320	304	304	334	306	342	448	434	422	413.5	406	418	434	162	80	124	154	99.5	96.5	134	148	56	71.5	58	62	88	62	64	58	58	58	43.5	56	50	46	50	44	124	152	150	144	140	142	144	148	152	138	148	118	150	142	146	148	148	144	144	146	144	144	142	138	144	156	142	148	156	151	146	146	152	150	144	146	148	146	140	123.5	154	148	146	132.5	143	142	162.5	152	150	134.5	150	140	148	148	144	148	144	142	146	148	152	146	146	152	154	152	154	154	129	156	154	146	146	150	150	150	150	148	157.5
Aphidius_gifuensis	28	20	24	26	22	60	60	24	50	26	28	26	28	28	72	288.5	NA	394.5	356	339	356.5	354.5	341	358	342.5	332.5	414	360.5	338.5	330.5	372.5	343.5	387.5	464.5	468.5	422.5	442.5	421.5	440.5	442.5	98	52	86	96	79	73.5	90	104	50	54	56	54	78	62	60	56	58	52	42.5	54	50	52	52	54	94	114	118	115.5	116.5	110	116	112	112	96	114	92	110	106	106	108	109.5	103.5	106	106	105.5	108	108	104	96	112	108	112	112	114	108	108	107.5	108	106	107.5	105.5	105.5	110	94	116	116	116	115	114	118	119.5	106	112	96.5	114	112	114	116	118	115.5	117.5	110	117.5	109.5	112	116	111.5	114	116	112	116	112	104	114	116	114	114	114	112	114	118	112	114
Belonocnema_treatae	30	26	42	42.5	32	70	68	20	64	38	40	36	36	36	118	378	394.5	NA	599	562	456	456	458	460	492	446	555.5	494	472	448	494	464	506	646	642	620	618	620	628	636	120	62	112	128	83	87	116	142	62	70	64	60	84	62	68	64	64	58	48.5	50	48	46	46	44	120	124	116	118	116	128	128	126	130	108	122	102	124	118	122	119.5	124	114	122	124	120	120	120	118	118	124	116	122	122	125	118	116	118	130	124	124	126	126	120	114	128	120	124	114.5	123	124	133	120	120	102.5	126	118	124	122	120	120	120	126	126	126	126	126	117.5	122	126	120	114	122	108	124	124	122	122	126	122	122	118	122	122
Pteromalus_puparum	32	50	54	56.5	32	80	73.5	32	67.5	48	50	44	46	46	104	353.5	356	599	NA	4380	468.5	471	434	479	483.5	441.5	539	461.5	461.5	447.5	489.5	458.5	502.5	643.5	631.5	607.5	605	587.5	593.5	614	115.5	60	109.5	127.5	82	89.5	117.5	129.5	50	59.5	63.5	47.5	73.5	67.5	73.5	63.5	67.5	59.5	52	45.5	47.5	42	43.5	45.5	114	122	116	116	128	124	116	118	122	100	112	100	118	110	114	115.5	118	106	116	112	108	108	108	108	106	118	110	114	122	115	110	108	112	122	116	114	118	120	118	116	122	116	124	112.5	123	122	122	120	120	104.5	124	114	118	118	118	118	114	124	118	118	122	120	119.5	120	118	112	120	118	107	120	116	120	120	118	118	114	120	114	122
Nasonia_vitripennis	28	48	48	48	32	72	67.5	30	69.5	48	48	42	44	44	104	340	339	562	4380	NA	442.5	437.5	400.5	455.5	440	406	505.5	438	436	414	460	427	465	590	586	552	573	562	562	576	110	68	100	118	76	79	114	126	48	58	62	46	72	66	70	60	64	60	48	46	48	42	42	44	100	114	108	108	120	114	112	110	114	92	108	92	110	110	108	109.5	110	102	106	108	104	104	104	104	98	110	106	106	114	111	106	104	104	114	112	110	110	112	110	104	116	116	116	108.5	115	118	118	112	112	98.5	116	110	114	110	114	114	110	116	114	110	114	112	111.5	112	110	104	112	112	103.5	112	112	112	114	114	114	106	112	110	114
Vespula_vulgaris	38	30	36	40.5	24	72	67.5	30	64	42	46	40	40	38	112	309.5	356.5	456	468.5	442.5	NA	5156	558	597.5	601	566	733	616	600	610	664	613	677	907.5	905.5	835.5	850.5	838.5	848	869	122	66	108	120	84.5	81.5	108	116	48	84	72	54	86	74	80	72	76	62	47	56	54	46	44	46	132	144	142	142	152	138	138	146	146	128	140	120	146	136	140	142	142	130	140	134	134	136	136	132	138	138	130	134	138	134	128	128	134	142	138	138	140	140	132	124	146	140	144	133	142	142	141.5	142	142	118.5	144	136	142	144	146	144	142	140	140	140	138	142	141.5	146	144	140	150	142	131	144	142	144	144	138	140	142	148	138	144
Vespula_pensylvanica	38	30	36	40.5	24	72	67.5	30	64	42	46	40	40	38	114	308	354.5	456	471	437.5	5156	NA	552	593.5	598	564	731	614	600	610	660	611	683	906	904	838	835	831.5	840	860	122	66	108	120	84.5	81.5	108	116	48	84	72	52	86	74	80	72	78	62	47	56	54	46	44	46	132	144	142	142	152	138	138	146	146	128	140	120	146	136	140	142	142	130	140	134	134	136	136	132	138	138	130	134	138	134	128	128	134	142	138	138	140	140	132	124	146	140	144	133	142	142	141.5	142	142	118.5	144	136	142	144	146	144	142	140	140	140	138	142	141.5	146	144	140	150	142	131	144	142	144	144	138	140	142	148	138	144
Ooceraea_biroi	27.5	32	42	38.5	24	60	60	22	62	34	38	34	36	36	101	311	341	458	434	400.5	558	552	NA	1879	1886	1766	721	585	567	571	627	602	640	858.5	844.5	820	824	820	820	836	110	55	98	108	84	79.5	100	98	48	62	54	48	78	58	62	54	56	52	49	54	50	42	42	42	112	117	113	113	123	120	115	119	121	99	113	97	117	109	113	115	115	103	107	107	105	105	105	105	111	117	107	113	115	110.5	111	111	117	117	111	111	117	117	109	102	119	117	121	105	116.5	117	115	115	119	101	121	111	117	119.5	116	115	115	119	117	115	117	115	116.5	113	117	113	117	117	103	119	115	113	113	115	115	119	117	111	117
Formica_selysi	36	43.5	45.5	41.5	22	60	57.5	23.5	58	38	38	34	34	36	124	328	358	460	479	455.5	597.5	593.5	1879	NA	2352	2192	739.5	647.5	631.5	607.5	667.5	642.5	688.5	921.5	919.5	863.5	891.5	879.5	875.5	893.5	116	68	97	122	88	79.5	112	114	48	68	62	52	74	60	68	60	62	56	52.5	56	52	46	44	44	116	128	124	124	136.5	130	128	126	128	106	126	110	126	122	122	124	120	116	116	118	116	116	116	116	116	124	120	122	128	123.5	124	122	122	122	120	120	122	122	120	106	128	128	130	116	125.5	130	128	122	128	106	130	124	128	130	134	136	130	128	130	126	124	124	121.5	126	124	120	130	126	109	128	128	126	126	128	132	126	130	124	128
Solenopsis_invicta	37.5	34	44	42.5	22	64	61.5	24	56	40	42	36	36	40	120	334	342.5	492	483.5	440	601	598	1886	2352	NA	3785	758	646	644	624	655	645	675	940	924	868	879	882	872	902	118	66	108	128	84	81.5	110	120	52	68	62	60	90	68	76	70	72	64	62.5	60	55.5	50	50	50	122	130	124	124	138	134	130	128	130	108	124	110	130	122	128	130	122	112	118	116	114	114	114	114	120	128	120	124	130	121.5	122	120	124	124	118	118	124	124	120	108	130	126	132	116	131.5	130	124	122	132	110	132	122	124	129.5	130	132	126	136	130	126	126	128	123.5	128	128	124	132	128	111	130	126	128	128	126	130	130	132	122	130
Monomorium_pharaonis	34	34	40	38	14	58	55.5	20	54	32	34	28	30	32	106	314	332.5	446	441.5	406	566	564	1766	2192	3785	NA	708	614	610	584	626	621	663	876	868	812	836	826	830	840	110	58	86	106	76	73.5	92	104	44	64	61	52	86	58	62	56	56	56	50.5	54	49.5	46	44	44	104	114	110	110	122.5	116	116	112	116	90	112	94	112	108	108	110	106	100	100	104	102	102	102	102	104	112	106	108	114	109.5	110	108	108	110	108	108	110	110	104	94	118	114	116	104	113.5	118	114	108	114	96	116	110	112	113.5	118	120	114	116	116	112	110	110	109.5	112	112	108	116	112	99	114	114	112	112	114	118	114	116	110	114
Nomia_melanderi	38	50	58	58.5	34	76	73.5	22	66	34	40	34	32	30	130	359.5	414	555.5	539	505.5	733	731	721	739.5	758	708	NA	1627	1579	1651	1663.5	1528	1710	2069	2059	1941	1976	1985.5	1955	2031	134	70	110	138	88	81	114	132	54	74	60	60	82	68	72	64	70	58	40.5	50	48	50	48	46	140	162	156	153.5	164.5	150	148	154	158	136	154	132	156	146	150	152	158	146	152	152	148	150	150	146	144	156	146	150	160	153	148	152	154	152	144	144	148	148	146	134	156	152	156	143.5	153	150	153.5	146	150	130.5	154	144	146	150	150	152	146	146	150	150	152	148	143.5	152	150	144	152	150	130	152	148	148	148	146	146	144	154	146	154
Augochlora_pura	30	44	46	44	34	74	70	28	62	50	48	44	42	42	114	320	360.5	494	461.5	438	616	614	585	647.5	646	614	1627	NA	3796	1881.5	1853	1673	1954.5	1581.5	1605.5	1471	1508	1495.5	1483	1508.5	114	68	110	116	88	79	106	116	46	66	56	58	80	66	70	62	68	54	38	48	48	50	46	42	126	136	128	127.5	136	132	130	132	136	116	132	108	128	124	126	126	126	120	120	124	120	120	120	118	124	130	124	124	128	131	126	130	130	128	124	124	124	124	124	116	136	136	136	129.5	133	136	138.5	124	130	104.5	134	130	132	130	128	130	130	126	134	128	130	127	123.5	126	130	126	126	130	112	132	132	122	122	130	124	124	128	130	132
Augochlorella_aurata	30	42	50	46.5	32	78	75.5	26	64	52	48	44	42	42	118	304	338.5	472	461.5	436	600	600	567	631.5	644	610	1579	3796	NA	1827	1800	1731	1939	1548	1552	1435	1460	1457.5	1437	1467	112	62	106	126	88.5	79	116	122	48	64	60	54	76	62	66	60	66	52	36.5	46	44	46	42	38	128	142	136	135.5	142	134	128	134	138	120	130	110	130	122	128	128	136	126	130	130	126	126	126	124	128	132	122	126	136	133	124	128	130	132	124	124	128	128	128	120	138	134	138	129	137	136	133.5	130	132	110.5	136	128	132	132	132	134	128	128	132	130	132	130	125.5	134	132	128	134	132	113	134	130	130	130	128	128	126	136	130	134
Agapostemon_virescens	32.5	34	38	36.5	26	70	62	28	56	36	34	32	32	32	114	304	330.5	448	447.5	414	610	610	571	607.5	624	584	1651	1881.5	1827	NA	2247	2085	2433	1657.5	1635.5	1494	1531	1526.5	1496	1568	116	62	114	122	87	77.5	100	106	52	66	56	50	76	64	68	64	68	54	36	46	44	48	46	42	118	128	124	123.5	130.5	122	118	122	124	102	116	106	118	108	114	114	120	114	116	114	112	112	112	110	116	118	112	116	122	117.5	116	112	118	116	110	110	116	116	116	109.5	124	120	124	114.5	121.5	120	119.5	122	120	96.5	122	116	116	120	118	120	116	118	120	120	120	120	115.5	120	118	116	120	118	105	120	116	116	116	116	118	118	122	114	120
Halictus_ligatus	34	44	54	52.5	28	64	59.5	22	62	40	46	40	38	40	124	334	372.5	494	489.5	460	664	660	627	667.5	655	626	1663.5	1853	1800	2247	NA	2249	2573	1637	1643	1532	1553	1554.5	1550	1591	116	68	102	120	93	81	108	116	52	68	60	56	76	66	74	66	74	58	42.5	52	50	48	46	44	116	130	122	122	132.5	126	120	124	128	112	130	104	130	116	120	122	122	114	120	120	116	116	116	116	120	130	126	126	134	125	120	128	128	130	124	124	126	126	118	108	128	126	128	117.5	127	126	126.5	124	126	104.5	128	120	122	122	124	126	120	118	124	120	120	122	117.5	124	122	116	124	122	109	124	122	120	120	120	120	116	124	120	124
Lasioglossum_albipes	28	34	40	38.5	30	72	70	26	64	34	44	38	34	36	124	306	343.5	464	458.5	427	613	611	602	642.5	645	621	1528	1673	1731	2085	2249	NA	2876	1508	1508	1407	1423	1418.5	1415	1464	98	60	106	122	86	77.5	98	110	42	58	54	46	68	62	68	62	66	52	35.5	44	42	52	46	44	120	134	128	128	126.5	124	112	122	122	104	114	100	114	106	116	114	116	112	120	114	114	114	112	112	114	116	112	114	114	112	110	112	116	118	114	114	116	114	116	110	122	118	122	113.5	124	120	123.5	118	124	104.5	122	120	116	122	114	116	116	116	118	114	120	120	113.5	116	116	118	116	116	105	118	114	114	114	112	108	110	116	112	118
Lasioglossum_leucozonium	30	42	48	46	36	70	65.5	26	76	44	44	42	38	42	128	342	387.5	506	502.5	465	677	683	640	688.5	675	663	1710	1954.5	1939	2433	2573	2876	NA	1678	1706	1595	1610	1620	1613	1649	112	60	104	122	93.5	81	104	120	48	66	54	52	74	64	66	56	64	54	36.5	46	44	48	42	40	124	140	134	134	138.5	128	128	130	134	108	130	104	128	122	122	124	126	120	122	126	122	122	122	122	120	128	124	122	132	127	124	128	126	128	124	124	124	122	124	116	134	134	134	123.5	131	132	136.5	132	130	106.5	134	128	130	128	132	134	128	126	132	124	126	124	123.5	130	128	122	130	128	117	130	130	126	126	128	128	122	130	126	130
Apis_mellifera	44	46	58	56.5	36	98	92	40	78	52	52	46	44	48	150	448	464.5	646	643.5	590	907.5	906	858.5	921.5	940	876	2069	1581.5	1548	1657.5	1637	1508	1678	NA	5134	3233	3232	3319.5	3221	3395	144	78	132	150	101.5	93	130	140	60	78	62	64	88	72	78	70	74	66	52.5	52	54	58	62	56	152	172	166	163.5	174.5	164	162	166	170	138	162	140	164	154	156	158	166	152	158	160	156	156	156	158	152	162	154	156	166	159	156	156	162	160	150	152	154	156	156	140	168	166	170	155.5	167	162	162.5	158	164	136.5	170	158	158	161.5	160	162	160	156	160	160	164	162	157.5	164	166	160	164	162	138	166	160	158	160	160	156	158	164	158	168
Apis_cerana	40	44	54	52	34	92	88	38	80	52	52	46	44	46	150	434	468.5	642	631.5	586	905.5	904	844.5	919.5	924	868	2059	1605.5	1552	1635.5	1643	1508	1706	5134	NA	3227	3254	3323.5	3229	3383	128	74	122	144	101.5	91	132	142	58	76	64	66	92	72	76	68	72	62	48.5	52	52	56	58	52	142	162	156	153.5	164.5	154	156	156	160	128	156	136	154	148	146	148	156	146	148	154	150	150	150	152	140	152	148	146	156	153	150	150	152	150	144	146	144	146	146	130	158	160	160	149.5	157	156	156.5	148	154	126.5	160	152	152	151.5	154	156	154	146	154	150	154	152	147.5	154	156	150	154	152	128	156	154	148	150	154	150	148	154	152	158
Bombus_ignitus	44	48	54	54.5	38	78	74	36	72	44	46	44	40	44	134	422	422.5	620	607.5	552	835.5	838	820	863.5	868	812	1941	1471	1435	1494	1532	1407	1595	3233	3227	NA	4439	4777	4642	4860	130	72	122	144	93	95	132	140	54	68	58	58	82	72	76	68	72	60	48.5	54	52	54	50	50	144	166	160	157.5	164.5	154	152	158	162	130	152	132	154	142	146	148	158	148	154	154	150	150	150	150	142	154	144	148	156	151	148	148	154	148	140	140	144	144	150	132	160	156	160	145	157	154	156.5	150	156	126.5	160	150	150	154	152	154	150	150	152	154	152	152	147.5	152	152	146	154	154	134	156	152	150	150	150	148	148	156	150	158
Bombus_turneri	42	48	50	50	34	82	78	34	70	46	48	46	42	46	138	413.5	442.5	618	605	573	850.5	835	824	891.5	879	836	1976	1508	1460	1531	1553	1423	1610	3232	3254	4439	NA	4581.5	4450	4600	124	74	112	140	91	91	130	138	56	70	60	62	88	72	76	68	72	58	50.5	54	52	52	46	46	146	168	162	159.5	166.5	156	158	158	162	132	158	132	156	148	148	150	160	152	154	160	154	154	156	156	144	154	150	150	158	157	154	154	154	150	146	146	146	146	152	136	162	162	162	149	157	160	160.5	152	158	128.5	162	154	156	156	158	160	156	152	158	154	152	154	149.5	154	154	148	156	156	136	158	158	152	152	156	154	150	158	156	160
Bombus_haemorrhoidalis	42	40	46	44.5	38	74	70	30	66	40	42	40	36	40	124	406	421.5	620	587.5	562	838.5	831.5	820	879.5	882	826	1985.5	1495.5	1457.5	1526.5	1554.5	1418.5	1620	3319.5	3323.5	4777	4581.5	NA	4783	4911	126	66	110	136	87	91.5	128	132	50	64	52	58	82	64	68	62	64	54	44.5	48	46	44	44	44	144	160	156	155.5	160.5	150	148	156	158	128	148	132	148	138	142	144	152	146	150	148	146	146	146	146	142	150	142	146	152	147.5	148	146	150	144	138	138	144	144	150	130	156	152	156	141	153.5	150	152.5	146	154	126.5	156	148	146	152	150	152	148	146	148	150	148	150	145.5	150	148	144	152	150	130	152	148	148	148	146	148	148	154	144	152
Bombus_breviceps	42	44	52	50.5	38	82	78	34	72	44	46	44	40	44	132	418	440.5	628	593.5	562	848	840	820	875.5	872	830	1955	1483	1437	1496	1550	1415	1613	3221	3229	4642	4450	4783	NA	4780	130	72	116	140	91	95	130	138	52	66	56	62	86	70	74	66	70	58	46.5	52	50	52	50	50	146	166	160	158	164.5	154	154	160	164	132	154	132	156	144	148	150	158	150	156	156	152	152	152	152	144	156	146	150	158	151	148	150	156	150	142	142	146	146	152	134	162	158	162	147	159	156	158.5	152	158	128.5	162	152	152	156	154	156	152	152	154	156	154	152	149.5	154	154	148	156	156	133	158	154	152	152	152	150	150	156	152	160
Bombus_pyrosoma	44	48	54	54.5	38	80	76	36	72	44	46	46	40	46	134	434	442.5	636	614	576	869	860	836	893.5	902	840	2031	1508.5	1467	1568	1591	1464	1649	3395	3383	4860	4600	4911	4780	NA	130	72	120	142	93	90.5	126	134	56	68	54	60	82	68	72	64	68	58	46.5	52	50	54	50	50	148	170	164	161.5	168.5	158	156	162	166	134	156	134	158	146	150	152	162	152	158	158	154	154	154	154	146	158	148	152	160	155	152	152	158	152	144	144	148	148	154	136	164	160	164	149	161	158	161.5	154	160	130.5	164	154	154	158	156	158	154	154	156	158	156	156	151.5	156	156	150	158	158	138	160	156	154	154	154	152	152	160	154	162
Chrysoperla_carnea	24	50	56	58.5	28	78	80	36	60.5	28	28	28	28	20	138	162	98	120	115.5	110	122	122	110	116	118	110	134	114	112	116	116	98	112	144	128	130	124	126	130	130	NA	122	168	262	148	146	192	232	68	90	74	68	98	72	78	70	76	60	58.5	56	50	44	52	54	146	154	158	156	159.5	152	158	152	156	136	162	139.5	156	154	154	158	156	152	156	154	150	152	144	140	154	154	154	152	154	149.5	158	152	160	156	148	152	150	150	144	137.5	160	148	152	146.5	153.5	158	154	144	152	136.5	158	150	166	158	152	154	152	158	160	152	148	152	159.5	152	156	156	152	156	151.5	158	152	150	152	162	152	152	154	150	163.5
Pogonus_chalceus	14	32	30	32	16	50	48	20	34	18	22	16	22	20	68	80	52	62	60	68	66	66	55	68	66	58	70	68	62	62	68	60	60	78	74	72	74	66	72	72	122	NA	138	194	94	87	162	156	44	64	40	44	56	46	60	56	58	40	30	46	50	24	28	24	84	88	84	84	88	90	94	98	96	84	90	74	86	82	82	80	92	88	92	90	92	92	92	92	82	90	90	88	92	88	94	90	90	88	86	86	84	84	96	81.5	94	88	90	86.5	92	94	90	78	92	86	94	92	96	93.5	94	94	94	90	98	88	98	96	98	94	92	98	92	98	87	94	90	92	94	98	90	90	94	92	97.5
Photinus_pyralis	26	34	44	50.5	34	76	76	30	58	32	32	32	30	28	116	124	86	112	109.5	100	108	108	98	97	108	86	110	110	106	114	102	106	104	132	122	122	112	110	116	120	168	138	NA	583.5	207.5	245.5	385	405.5	66	90	74	56	74	76	80	82	84	66	60	62	61	50	56	52	144	146	148	148	148	152	158	154	154	134	150	136	156	148	154	147.5	150	148	164	152	152	152	150	144	142	152	148	148	152	146	144	142	148	150	148	146	144	144	144	130	152	142	150	154	148	144	142	144	154	130.5	154	152	144	151.5	146	148	146	150	150	152	154	156	152	152	150	148	148	148	127.5	152	148.5	152	152	148	142	148	152	146	151.5
Rhagonycha_fulva	34	64	66	72.5	40	88	83.5	28	70	40	42	40	38	38	144	154	96	128	127.5	118	120	120	108	122	128	106	138	116	126	122	120	122	122	150	144	144	140	136	140	142	262	194	583.5	NA	325.5	367.5	677.5	637	76	104	80	78	110	94	94	94	104	70	65	74	70	54	70	64	187.5	197.5	199.5	195.5	191.5	201.5	195.5	198	198	188	195.5	181	193.5	185.5	189.5	185	201.5	181.5	201.5	197.5	191.5	193.5	193.5	181.5	185.5	193.5	193.5	197.5	189.5	195.5	181.5	179.5	189.5	195.5	195.5	191.5	189.5	187.5	191.5	179	187.5	183.5	189.5	178.5	190	194	191.5	181.5	195.5	180.5	195.5	183.5	193.5	197	193.5	193.5	191.5	177.5	187.5	195.5	189.5	197.5	189.5	197.5	195.5	193.5	195.5	193.5	169.5	189.5	191.5	193.5	191.5	189.5	183.5	183.5	195.5	189.5	193.5
Propylea_japonica	25	41.5	47.5	45	38.5	49.5	43.5	21	40	27.5	29	27	29	25	97	99.5	79	83	82	76	84.5	84.5	84	88	84	76	88	88	88.5	87	93	86	93.5	101.5	101.5	93	91	87	91	93	148	94	207.5	325.5	NA	236	347.5	355.5	62	63	66	61	82	68	70	70	78	50	38	54	45	46.5	54	44	97.5	94	91.5	93.5	98.5	97.5	108.5	98.5	102.5	92	106	89	99	97	99	98.5	112	102	103	109	103.5	103	105	103	84.5	100	96	96	100	90	98	106	109	100	91	92	88	90	103.5	86	105.5	97.5	101.5	99	100.5	97.5	95	91.5	95.5	86	107.5	96.5	106.5	98.5	93.5	92.5	96.5	100.5	105.5	98.5	108.5	98.5	108.5	97.5	101.5	104.5	99.5	111.5	87	104.5	95.5	96.5	100.5	108.5	89	91	95.5	95.5	111.5
P_sulphureomaculatus	27	41	55	55.5	32	72	73.5	24	56	41.5	41.5	35.5	37.5	37.5	78.5	96.5	73.5	87	89.5	79	81.5	81.5	79.5	79.5	81.5	73.5	81	79	79	77.5	81	77.5	81	93	91	95	91	91.5	95	90.5	146	87	245.5	367.5	236	NA	424.5	476.5	40	54.5	48.5	43.5	73.5	71.5	71.5	73.5	81.5	53.5	48	55.5	55.5	47	55.5	55.5	104	105.5	104	106	106	104	113.5	110	113.5	108	107.5	105.5	111.5	107.5	109.5	107.5	111.5	102	104	103.5	98	100	100	90	104	109.5	106	108	111.5	105	104	103.5	103.5	105.5	100	104	104	102	112	94	109.5	111.5	111.5	109	111	111.5	110	109.5	108	98.5	111.5	108	109.5	109.5	108	108	108	109.5	109.5	109.5	111.5	112	106	112	111.5	110	110	107.5	93.5	109.5	104.5	108	108	107.5	102	104	108	107.5	107.5
Pyrochroa_serraticornis	18	46	56	50	38	77.5	76	30	66	40	46	40	47	44	112	134	90	116	117.5	114	108	108	100	112	110	92	114	106	116	100	108	98	104	130	132	132	130	128	130	126	192	162	385	677.5	347.5	424.5	NA	1404	78	96	84	66	104	86	88	88	96	58	53	68	62	42	48	42	142	142	148	146	146	150	150	146	146	144	152	136	152	148	148	145.5	154	144	152	154	148	150	152	142	141.5	144	146	146	150	148	142	152	146	152	154	152	146	146	150	133.5	148	140	146	141.5	144	146	137	138	146	128.5	148	140	144	145.5	146	146	146	142	144	140	142	144	144	144	142	140	146	142	123	144	146	147.5	148	144	140	138	146	144	146
Tribolium_castaneum	22	50	62	68	40	79	77	30	66	54	54	50	50	50	134	148	104	142	129.5	126	116	116	98	114	120	104	132	116	122	106	116	110	120	140	142	140	138	132	138	134	232	156	405.5	637	355.5	476.5	1404	NA	84	109.5	86	64	110	88	86	86	94	66	50.5	62	60	46	56	50	170	164	168	166	158	166	178	168	172	158	172	156	174	170	172	165.5	176	162	168	178	168	170	172	162	163.5	164	166	166	176	173	168	168	166	172	170	168	164	164	164	160	170	162	166	164	163	168	161.5	158	164	138.5	170	158	164	161.5	164	162	164	162	166	164	162	166	160	162	164	156	158	164	143.5	162	165.5	161.5	160	164	158	156	162	164	166
Anopheles_albimanus	17	20	26	26	18	46	46	14	36	24	16	16	21.5	18	46	56	50	62	50	48	48	48	48	48	52	44	54	46	48	52	52	42	48	60	58	54	56	50	52	56	68	44	66	76	62	40	78	84	NA	1034	865	208	322	236	252	248	256	184	152.5	166	153.5	107.5	106	112	64	68	62	63	68	76	64	64	62	66	70	60	70	64	68	67.5	66	64	70	68	68	68	68	64	66	66	72	68	68	64	64	66	66	66	66	66	64	64	68	68	68	64	66	64	66	62	68	62	66	54.5	64	62	66	66	66	66	66	66	68	66	66	70	66	68	68	66	66	66	55	64	66	66	66	64	64	62	66	62	66
Aedes_aegypti	12	24	34	36	26	56	52	16	42	25.5	29.5	23.5	33.5	25.5	64	71.5	54	70	59.5	58	84	84	62	68	68	64	74	66	64	66	68	58	66	78	76	68	70	64	66	68	90	64	90	104	63	54.5	96	109.5	1034	NA	2417.5	290	442	342	364	362	366	224	193.5	216	203.5	135.5	144	144	96	108	104	103	100	106	104	104	102	92	110	94	112	106	106	107.5	102	98	104	106	102	104	104	98	106	106	110	108	108	104	104	102	106	106	106	106	104	104	102	100	108	104	106	104.5	104	104	106	100	104	92.5	104	102	108	106	106	106	106	104	106	104	102	106	110	108	108	106	102	106	95	102	106	102	102	104	104	102	106	102	106
Culex_quinquefasciatus	15.5	18	30	28	24	54	50	16	46	32	34	28	34	26	58	58	56	64	63.5	62	72	72	54	62	62	61	60	56	60	56	60	54	54	62	64	58	60	52	56	54	74	40	74	80	66	48.5	84	86	865	2417.5	NA	224	372	278	302	290	290	180	156	180	161.5	119.5	130	122	70	78	76	75	74	74	74	74	72	70	82	66	84	76	78	79.5	76	74	78	80	76	78	78	74	80	78	80	80	78	76	76	74	78	76	76	76	74	74	74	74	80	74	76	74	74	76	76	72	76	64.5	76	76	80	80	78	78	78	76	78	76	78	80	76	80	80	80	74	76	64	72	78	76	76	74	74	72	76	76	76
Clogmia_albipunctata	21.5	18	18	20	30	44	40	6	45	20	20	18	22	18	34	62	54	60	47.5	46	54	52	48	52	60	52	60	58	54	50	56	46	52	64	66	58	62	58	62	60	68	44	56	78	61	43.5	66	64	208	290	224	NA	326	232	242	254	248.5	170	141	178	165.5	113.5	126	130	80	92	90	88	93.5	96	90	90	86	86	94	82	90	86	86	90	84	72	82	86	86	88	86	76	76	84	86	88	94	88	86	88	86	82	82	82	76	76	90	80	94	96	94	90	92	92	91	80	92	88.5	92	90	94	93.5	94	94	94	96	96	92	90	94	92	96	96	96	94	96	86	96	94	90	90	98	88	90	94	92	96
Hermetia_illucens	24	22	28	26	20	46	44	16	60	20	22	20	22	20	66	88	78	84	73.5	72	86	86	78	74	90	86	82	80	76	76	76	68	74	88	92	82	88	82	86	82	98	56	74	110	82	73.5	104	110	322	442	372	326	NA	546	583	616	579	340	269	366	337.5	226	240	228	114	116	112	110	123.5	130	122	120	120	114	124	110	118	114	116	117.5	120	106	116	118	114	112	116	108	118	114	118	114	116	116	110	118	114	120	120	118	112	110	118	106	126	124	128	118.5	126	124	122	118	124	98.5	122	120	124	123.5	124	124	124	124	128	116	118	124	126	122	124	124	124	122	99.5	124	124	120	118	122	118	114	124	120	122
Scaeva_pyrastri	24	18	24	22	16	36	34	14	56	26	22	18	24	18	56	62	62	62	67.5	66	74	74	58	60	68	58	68	66	62	64	66	62	64	72	72	72	72	64	70	68	72	46	76	94	68	71.5	86	88	236	342	278	232	546	NA	3074	3046	2765	675	544.5	644.5	679.5	405	376	380	94	100	96	96	101.5	106	104	106	104	94	106	94	102	100	100	101.5	106	90	102	102	98	98	100	92	92	104	108	104	102	100	96	102	102	108	108	106	100	98	100	92	104	102	106	100.5	106	108	103.5	100	104	92.5	102	100	106	104	104	104	104	110	108	100	100	104	108	106	106	106	104	102	82	100	104	101.5	102	106	98	96	104	100	104
Xylota_sylvarum	22	22	24	24.5	20	40	38	18	56	26	26	22	22	20	60	64	60	68	73.5	70	80	80	62	68	76	62	72	70	66	68	74	68	66	78	76	76	76	68	74	72	78	60	80	94	70	71.5	88	86	252	364	302	242	583	3074	NA	3832	3365.5	771	625	693.5	733	419	396	404	102	104	102	102	109.5	116	108	110	108	100	110	102	108	102	104	105.5	112	98	108	106	104	104	106	98	106	108	110	108	106	102	104	102	104	114	112	110	112	110	106	100	112	110	114	104.5	112	110	108	104	110	92.5	108	104	112	112	108	108	108	120	112	106	108	114	116	114	114	114	112	110	93	108	110	110	110	112	110	110	112	106	112
Syritta_pipien	20	20	22	20.5	16	38	34	22	50	26	26	20	24	20	56	58	56	64	63.5	60	72	72	54	60	70	56	64	62	60	64	66	62	56	70	68	68	68	62	66	64	70	56	82	94	70	73.5	88	86	248	362	290	254	616	3046	3832	NA	3506.5	766.5	618	684.5	723.5	421.5	400	410	96	102	100	100	107.5	114	104	106	106	100	106	96	104	100	104	103.5	108	92	104	102	98	98	100	92	98	104	106	104	102	98	96	100	100	108	106	104	100	98	108	98	110	108	112	102.5	110	108	108	104	108	92.5	106	104	112	110	106	106	106	118	110	104	108	112	114	112	112	114	110	108	90	108	108	108	108	110	102	102	110	106	110
Eristalis_tenax	22	22	22	24.5	18	40	38	16	60	24	24	18	20	20	58	58	58	64	67.5	64	76	78	56	62	72	56	70	68	66	68	74	66	64	74	72	72	72	64	70	68	76	58	84	104	78	81.5	96	94	256	366	290	248.5	579	2765	3365.5	3506.5	NA	729.5	580.5	642.5	672	408.5	394.5	392.5	102	108	102	102	115.5	120	112	112	112	104	112	100	110	106	108	109.5	114	96	110	108	104	104	106	98	104	110	112	110	108	104	102	104	106	114	112	110	104	104	112	104	118	116	120	108.5	118	118	112	112	116	96.5	114	110	116	116	114	114	114	122	118	110	112	118	120	116	116	116	116	114	93.5	112	114	114	114	114	107.5	106	116	110	116
Bactrocera_tryoni	20	20	18	22.5	16	36	36	12	42	20	22	18	22	22	50	58	52	58	59.5	60	62	62	52	56	64	56	58	54	52	54	58	52	54	66	62	60	58	54	58	58	60	40	66	70	50	53.5	58	66	184	224	180	170	340	675	771	766.5	729.5	NA	1010.5	1085	1104.5	666.5	622	604	70	80	74	74	73.5	88	76	72	72	68	74	68	74	72	74	76	74	64	76	72	72	72	72	70	68	72	72	70	72	68	66	68	70	70	68	68	64	62	76	70	78	76	82	80.5	82	78	80	78	80	66.5	78	76	78	78	76	76	76	84	80	76	76	80	81.5	78	78	78	76	76	72	72	74	74	74	76	70	72	76	70	76
Teleopsis_dalmanni	19	8	10	14	12	32	32.5	15.5	33	16	17.5	15	14	11	36	43.5	42.5	48.5	52	48	47	47	49	52.5	62.5	50.5	40.5	38	36.5	36	42.5	35.5	36.5	52.5	48.5	48.5	50.5	44.5	46.5	46.5	58.5	30	60	65	38	48	53	50.5	152.5	193.5	156	141	269	544.5	625	618	580.5	1010.5	NA	909	948	555.5	565.5	544	66.5	62.5	60.5	60.5	69.5	77.5	66.5	66.5	66.5	66	68.5	66.5	66.5	64.5	66	68.5	66.5	64	68.5	70.5	68.5	68.5	70.5	68.5	70.5	64.5	66.5	64.5	64.5	64.5	64.5	60.5	58.5	64.5	62.5	62.5	66.5	64.5	66.5	60.5	66.5	64.5	70.5	65.5	68.5	66.5	68.5	68.5	70.5	63	68.5	64	68.5	68	66.5	66.5	66.5	70.5	70.5	64.5	62	70.5	72.5	72.5	70.5	70	68.5	66.5	56.5	66.5	68.5	66.5	66.5	69	71	71	68.5	64	68.5
Tachina_fera	14	16	16	18	16	32	30	12	37.5	20	20	18	20	16	48	56	54	50	45.5	46	56	56	54	56	60	54	50	48	46	46	52	44	46	52	52	54	54	48	52	52	56	46	62	74	54	55.5	68	62	166	216	180	178	366	644.5	693.5	684.5	642.5	1085	909	NA	3340.5	666	630	588	72	70	66	66	75	86	76	76	76	70	80	68	74	70	72	72	76	64	72	72	70	70	72	66	70	74	78	74	74	72	68	76	74	76	76	76	70	68	76	68	78	78	80	78.5	80	80	88	78	80	66	78	78	80	78	78	78	78	82	82	74	76	80	79.5	76	76	78	76	74	60	70	78	74	74	76	70	68	76	76	76
Sarcophaga_peregrina	14	16	16	18	16	30	28	12	34	20	21	18	18	14	44	50	50	48	47.5	48	54	54	50	52	55.5	49.5	48	48	44	44	50	42	44	54	52	52	52	46	50	50	50	50	61	70	45	55.5	62	60	153.5	203.5	161.5	165.5	337.5	679.5	733	723.5	672	1104.5	948	3340.5	NA	648.5	612.5	575	72	72	66	66	77	90	82	80	80	72	82	70	76	72	74	74	78	66	74	74	72	72	74	68	72	78	82	78	76	76	72	78	76	78	78	78	72	70	78	70	78	78	82	80.5	82	82	90	78	82	70	80	80	82	80	80	80	80	84	84	76	78	80	83.5	78	78	80	78	76	60	72	80	76	76	78	72	68	76	78	78
Drosophila_virilis	10	10	10	10	14	24	24	16	26	20	22	22	24	20	44	46	52	46	42	42	46	46	42	46	50	46	50	50	46	48	48	52	48	58	56	54	52	44	52	54	44	24	50	54	46.5	47	42	46	107.5	135.5	119.5	113.5	226	405	419	421.5	408.5	666.5	555.5	666	648.5	NA	1685	1627	50	58	56	54	57.5	60	60	56	56	52	60	50	58	58	60	60	58	50	58	56	56	56	56	54	56	56	58	56	54	52	48	54	54	56	56	56	50	48	58	52	60	58	60	58.5	62	60	64	62	62	50.5	60	60	60	60	60	60	60	62	62	58	58	60	59.5	59.5	59.5	59.5	58	56	52	54	58	56	56	58	52	52	58	56	56
Drosophila_pseudoobscura	18	10	10	10.5	12	26	24	6	26	22	20	18	16	14	36	50	52	46	43.5	42	44	44	42	44	50	44	48	46	42	46	46	46	42	62	58	50	46	44	50	50	52	28	56	70	54	55.5	48	56	106	144	130	126	240	376	396	400	394.5	622	565.5	630	612.5	1685	NA	2224	48	56	52	52	55.5	60	56	56	56	54	56	50	56	56	60	60	56	46	56	52	52	52	52	50	54	58	58	58	54	52	48	52	54	56	54	54	50	48	58	52	58	56	64	58.5	62	60	62	60	60	50.5	58	56	56	58	56	56	56	60	58	56	56	60	61.5	58	58	58	56	54	50	52	54	54	54	54	48	50	56	52	54
Drosophila_melanogaster	20	14	14	14.5	8	24	24	8	22	18	16	16	20	20	38	44	54	44	45.5	44	46	46	42	44	50	44	46	42	38	42	44	44	40	56	52	50	46	44	50	50	54	24	52	64	44	55.5	42	50	112	144	122	130	228	380	404	410	392.5	604	544	588	575	1627	2224	NA	52	60	56	56	59.5	62	58	58	58	54	58	52	58	58	62	62	58	48	58	54	54	54	54	54	56	56	56	56	54	50	46	56	58	58	56	56	52	50	58	54	60	58	62	58.5	62	58	62	62	62	50.5	60	58	58	60	58	58	60	62	60	58	58	62	61.5	60	60	60	58	56	52	54	56	56	56	56	50	52	58	54	56
Tinea_trinotella	38	58	58	62.5	36	70	80.5	32	70	38	42	38	40	34	148	124	94	120	114	100	132	132	112	116	122	104	140	126	128	118	116	120	124	152	142	144	146	144	146	148	146	84	144	187.5	97.5	104	142	170	64	96	70	80	114	94	102	96	102	70	66.5	72	72	50	48	52	NA	3363	3399	3430	3550.5	3475	3572	3562	3607	2723	3620	3069	3481.5	3006	3063	2993	3692	3403	3451	3417	3403	3403	3318	3148	3575	3690	3653	3571.5	3605	3669.5	3673	3623	3621	3681	3676	3685.5	3671.5	3679	3747	3055.5	3818	3786	3890	3287.5	3711.5	3684	3384	3564.5	3854	3166	3848	3762	3783.5	3883.5	3872	3854	3903	3542	3837	3687	3793	3816.5	3619	3850	3842	3812	3824	3855	2775	3720	3744	3809	3834	3853	3795.5	3775	3848	3815	3801
Notocelia_uddmanniana	42	54	66	72.5	33.5	70	75.5	28	73.5	40	44	40	40	36	148	152	114	124	122	114	144	144	117	128	130	114	162	136	142	128	130	134	140	172	162	166	168	160	166	170	154	88	146	197.5	94	105.5	142	164	68	108	78	92	116	100	104	102	108	80	62.5	70	72	58	56	60	3363	NA	4518	4498	3641.5	3508	3664	3637	3687.5	2845	3907	3184.5	3770	3171	3207	3186	3826	3510	3592	3530	3490	3540	3441	3272	3658.5	3826	3745	3664.5	3699	3791	3746	3730	3720	3750	3790	3776	3758.5	3714	3865.5	3244.5	3890	3938.5	3994	3433.5	3809	3825	3585.5	3728.5	4034	3353	3963	3916	3994.5	4053	4067	4000	4034	3707	3972	3877.5	3962.5	3952	3771	3992	3964	3904	3938	4012	2899.5	3835	3948	3944	3950	4003	3977.5	3925	3940	3971	3970
Apotomis_turbidana	38	46	54	62.5	29.5	76	77.5	28	73.5	36	42	36	38	34	146	150	118	116	116	108	142	142	113	124	124	110	156	128	136	124	122	128	134	166	156	160	162	156	160	164	158	84	148	199.5	91.5	104	148	168	62	104	76	90	112	96	102	100	102	74	60.5	66	66	56	52	56	3399	4518	NA	4964	3708.5	3583	3694	3746	3783.5	2843	3886.5	3232.5	3796	3142	3216	3171	3912	3624	3690	3640	3640	3642	3515	3364	3716.5	3878	3809	3743.5	3789	3867	3837	3794	3806	3800	3813	3804	3832.5	3766	3956	3318.5	3986	3994	4078	3446	3840	3877	3643	3771.5	4112	3360	4023	3968	3988.5	4145	4108	4072	4085	3777	4006	3936	3993.5	4017	3840	4106	4032	4006	4030	4094	2924	3909	3995	4031	4034	4021	4039	4003	4048	4006	4046
Hedya_salicella	38	48	58	66.5	29.5	74	79.5	30	73.5	36	42	36	38	34	148	144	115.5	118	116	108	142	142	113	124	124	110	153.5	127.5	135.5	123.5	122	128	134	163.5	153.5	157.5	159.5	155.5	158	161.5	156	84	148	195.5	93.5	106	146	166	63	103	75	88	110	96	102	100	102	74	60.5	66	66	54	52	56	3430	4498	4964	NA	3750	3566	3718	3754	3792.5	2868.5	3894.5	3210.5	3826.5	3142	3223	3169	3926	3626	3688	3630	3610	3646	3507	3356	3694.5	3902	3798	3748.5	3780	3855	3839	3782	3798	3826	3832	3800	3831.5	3784	4000	3292	4028	4011	4108	3464.5	3868	3890	3639.5	3806.5	4132	3356	4062	3992	4021	4165.5	4130	4072	4112	3797.5	4018	3936	3974.5	4048	3842	4118	4074	4010	4034	4092	2930	3912	3979	4060	4054	4058	4019.5	4034	4049.5	4024	4064
Carposina_sasakii	34	53.5	51.5	58	32	66	69.5	32	75.5	36	42	36	38	34	150.5	140	116.5	116	128	120	152	152	123	136.5	138	122.5	164.5	136	142	130.5	132.5	126.5	138.5	174.5	164.5	164.5	166.5	160.5	164.5	168.5	159.5	88	148	191.5	98.5	106	146	158	68	100	74	93.5	123.5	101.5	109.5	107.5	115.5	73.5	69.5	75	77	57.5	55.5	59.5	3550.5	3641.5	3708.5	3750	NA	3676	3873	3888	3939.5	3016	3957	3318.5	3882	3273.5	3325.5	3294	4030	3683	3766.5	3722.5	3707	3741	3605	3389.5	3772.5	3988.5	3962	3872.5	3918.5	3965.5	3937	3899.5	3939.5	3945.5	3946	3946.5	3928	3944.5	4120.5	3318.5	4112.5	4106.5	4208	3531	3951.5	3982	3713.5	3901.5	4205	3374	4179	4101	4132.5	4237.5	4262	4202	4244.5	3846.5	4106.5	3970.5	4078	4138.5	3939	4220.5	4161.5	4117	4198	4165.5	2960.5	4001	4107	4145	4202	4178	4146	4161.5	4158	4117.5	4148.5
Blastobasis_lacticolella	34	54	56	60.5	34	63.5	71	28	76	38	44	38	42	36	150	142	110	128	124	114	138	138	120	130	134	116	150	132	134	122	126	124	128	164	154	154	156	150	154	158	152	90	152	201.5	97.5	104	150	166	76	106	74	96	130	106	116	114	120	88	77.5	86	90	60	60	62	3475	3508	3583	3566	3676	NA	3594	3625	3659.5	2798	3786.5	3149	3712	3177	3224	3170	3837	3533.5	3665.5	3595	3583.5	3589.5	3502	3316	3661	3814	3736	3726.5	3752	3769	3788	3735	3722	3823	3809	3783.5	3778.5	3826	3910	3129	3948	3914.5	4065	3361	3882	3807	3511	3712.5	4004	3288	3958	3850	3847	4043.5	4020	3977	4044	3694.5	3921	3825	3901	3963	3758	4002	4002	3986	3961	4019	2821	3852.5	3864.5	3957	3991	3975	3936.5	3917	3981	3934	3926.5
Erynnis_tages	40	60	60	64	38	60	67.5	36	76	38	44	38	40	36	152	144	116	128	116	112	138	138	115	128	130	116	148	130	128	118	120	112	128	162	156	152	158	148	154	156	158	94	158	195.5	108.5	113.5	150	178	64	104	74	90	122	104	108	104	112	76	66.5	76	82	60	56	58	3572	3664	3694	3718	3873	3594	NA	4192	4249	3069	4067	3350	3929.5	3387	3379	3321	4163	3790	3840	3822	3841	3832	3743.5	3526.5	3829	4108	4057	3959.5	3999	4080	4104	4048	4036	4051	4054	4075.5	4011.5	4011	4155	3371	4144	4145	4220	3571	3990	4024	3769.5	3930	4200	3431	4264	4202	4170.5	4236	4291	4226	4287	3839	4148	3998	4116	4182	3964	4200	4180	4129	4146	4197	3018	4044	4135.5	4137	4215	4266	4189	4136	4144	4165	4145
Hesperia_comma	42	54	60	64.5	34	66	69.5	28	75.5	36	42	36	38	34	148	148	112	126	118	110	146	146	119	126	128	112	154	132	134	122	124	122	130	166	156	158	158	156	160	162	152	98	154	198	98.5	110	146	168	64	104	74	90	120	106	110	106	112	72	66.5	76	80	56	56	58	3562	3637	3746	3754	3888	3625	4192	NA	5062	3097	4066	3363	3993	3328	3399	3351	4128	3875	3884	3892	3862	3874	3740.5	3530.5	3893	4164	4066	4003.5	4089	4068	4086	4042	4049	4069	4078	4060	4062.5	4014	4160	3390.5	4187	4173	4240	3620	4024	4038	3729	3962.5	4276	3461.5	4260	4154	4214.5	4326	4315	4257	4276	3937.5	4194	4089	4196.5	4237	3966	4272	4210	4193	4220	4270	3026.5	4082	4187	4241.5	4254	4214	4193.5	4160	4220	4157	4234.5
Ochlodes_sylvanus	44	58	64	70.5	36	64	69.5	30	73.5	38	44	38	40	36	152	152	112	130	122	114	146	146	121	128	130	116	158	136	138	124	128	122	134	170	160	162	162	158	164	166	156	96	154	198	102.5	113.5	146	172	62	102	72	86	120	104	108	106	112	72	66.5	76	80	56	56	58	3607	3687.5	3783.5	3792.5	3939.5	3659.5	4249	5062	NA	3117	4109	3425.5	4011	3400	3461	3413	4194.5	3899.5	3930.5	3935	3888	3918.5	3771	3561	3963.5	4264.5	4123	4045.5	4148	4175	4136.5	4103	4140	4144	4117	4124.5	4145.5	4104.5	4209	3423.5	4258	4239.5	4309	3681.5	4090.5	4125	3752	4027	4324	3481.5	4334	4206	4279.5	4386.5	4361.5	4311.5	4315	3988	4241.5	4129.5	4241.5	4272	4041	4325	4275	4242	4286.5	4337	3082	4143	4268	4284	4302.5	4282.5	4266	4246.5	4264.5	4225.5	4301.5
Leptidea_sinapis	36	50	48	54.5	26	60	65.5	20	67.5	26	32	32	32	28	136	138	96	108	100	92	128	128	99	106	108	90	136	116	120	102	112	104	108	138	128	130	132	128	132	134	136	84	134	188	92	108	144	158	66	92	70	86	114	94	100	100	104	68	66	70	72	52	54	54	2723	2845	2843	2868.5	3016	2798	3069	3097	3117	NA	3373.5	2786.5	3285.5	2807	2859	2805	3200	2987	3011	2991	2971	2981	2972.5	2852.5	3094	3139	3134	3078.5	3098	3119	3160	3124	3133	3160	3151	3150.5	3136.5	3142	3135.5	2662	3223	3148.5	3211	2794	3119	3091	2888.5	3070	3171	2695	3213	3139	3231.5	3256	3261	3214	3257	3025.5	3201	3093	3205.5	3206.5	3068.5	3265	3247.5	3216	3229	3243	2370	3103	3205.5	3191.5	3222	3249	3194.5	3195	3211	3220	3204
Colias_croceus	38	54	58	62	34	68	73.5	26	73.5	36	42	36	38	34	156	148	114	122	112	108	140	140	113	126	124	112	154	132	130	116	130	114	130	162	156	152	158	148	154	156	162	90	150	195.5	106	107.5	152	172	70	110	82	94	124	106	110	106	112	74	68.5	80	82	60	56	58	3620	3907	3886.5	3894.5	3957	3786.5	4067	4066	4109	3373.5	NA	4153.5	4745.5	3953	3977	3903	4326	3960	4000	4000	3968	3974	3880	3663	4043.5	4294	4241	4164.5	4206	4266.5	4255.5	4266.5	4236	4235	4297	4263	4241.5	4194	4247	3403.5	4282	4288.5	4356	3764	4137	4150.5	3878	4052	4303.5	3484.5	4298.5	4281.5	4348.5	4417	4460	4382	4410	4056.5	4340	4177	4387.5	4296	4074.5	4366	4365.5	4310	4308	4416	3104	4119	4344	4299	4297	4379	4341.5	4287	4336	4288	4308.5
Zerene_cesonia	36	52	50	58.5	31.5	57.5	63	26	69.5	32	38	32	34	30	134	118	92	102	100	92	120	120	97	110	110	94	132	108	110	106	104	100	104	140	136	132	132	132	132	134	139.5	74	136	181	89	105.5	136	156	60	94	66	82	110	94	102	96	100	68	66.5	68	70	50	50	52	3069	3184.5	3232.5	3210.5	3318.5	3149	3350	3363	3425.5	2786.5	4153.5	NA	3894	3220.5	3291	3221.5	3563	3243	3285	3301.5	3273.5	3269	3160.5	2964	3315.5	3511.5	3471.5	3435.5	3454	3506	3489	3470.5	3504.5	3508.5	3464.5	3482.5	3485.5	3499.5	3521.5	2865.5	3573.5	3519.5	3676	3080	3458.5	3414.5	3171	3354.5	3606	2937	3615.5	3491.5	3538.5	3685	3643.5	3600.5	3630	3392.5	3630	3493.5	3582	3599	3325	3658.5	3665.5	3628	3634.5	3658	2636	3463	3565.5	3589	3613	3617.5	3582	3605	3621.5	3567	3604.5
Anthocharis_cardamines	36	56	66	68.5	36	66	71.5	24	71.5	36	42	34	38	34	158	150	110	124	118	110	146	146	117	126	130	112	156	128	130	118	130	114	128	164	154	154	156	148	156	158	156	86	156	193.5	99	111.5	152	174	70	112	84	90	118	102	108	104	110	74	66.5	74	76	58	56	58	3481.5	3770	3796	3826.5	3882	3712	3929.5	3993	4011	3285.5	4745.5	3894	NA	3952	4024	3951	4265	3873.5	3909.5	3917	3881.5	3901.5	3785.5	3590	3958	4227.5	4127	4117	4119	4109	4134.5	4102	4112.5	4170.5	4148.5	4118.5	4140	4138.5	4153.5	3314	4199.5	4158.5	4298	3605	4053	4036	3776.5	3999.5	4267	3459.5	4237.5	4139.5	4197	4335	4310	4222	4283	4000	4213	4084	4224	4212	3942	4290.5	4296.5	4216.5	4214.5	4306.5	3007	4054.5	4166.5	4194.5	4224	4222.5	4154	4194.5	4192.5	4160.5	4229
Pieris_rapae	38	54	56	62	30	60	67.5	24	71.5	34	42	32	38	32	146	142	106	118	110	110	136	136	109	122	122	108	146	124	122	108	116	106	122	154	148	142	148	138	144	146	154	82	148	185.5	97	107.5	148	170	64	106	76	86	114	100	102	100	106	72	64.5	70	72	58	56	58	3006	3171	3142	3142	3273.5	3177	3387	3328	3400	2807	3953	3220.5	3952	NA	5053	4995	3560	3268	3314	3350	3320	3328	3262.5	3083	3375	3566	3549	3457.5	3472	3520	3490	3507.5	3517	3514	3552	3528	3499.5	3522	3530	2879	3544	3546	3634	3056	3484	3454	3185	3387	3583	2955	3582	3526	3602	3642	3654.5	3606	3647	3349	3584	3456	3591	3575	3394	3565	3595	3552	3535	3618	2655.5	3420	3549	3521	3544.5	3588	3558.5	3487	3565	3521	3531.5
Pieris_brassicae	40	56	58	62.5	32	66	71.5	22	69.5	36	44	34	40	34	144	146	106	122	114	108	140	140	113	122	128	108	150	126	128	114	120	116	122	156	146	146	148	142	148	150	154	82	154	189.5	99	109.5	148	172	68	106	78	86	116	100	104	104	108	74	66	72	74	60	60	62	3063	3207	3216	3223	3325.5	3224	3379	3399	3461	2859	3977	3291	4024	5053	NA	5087	3621	3317	3373	3367	3359	3351	3262	3088	3436	3601	3570	3517.5	3511	3565	3557	3516.5	3548	3551	3561	3525.5	3546.5	3558	3594.5	2911	3593	3523	3663	3092.5	3489	3487	3187.5	3428	3633	2960	3617	3561	3598	3691	3665.5	3610	3638	3411	3642	3521	3629.5	3593	3406	3603	3627	3611	3579	3667	2653	3469	3557.5	3577	3584.5	3591	3570.5	3544	3613	3555	3569.5
Pieris_napi	40	56	58	64.5	32	66	73.5	22	71.5	36	44	34	40	34	146	148	108	119.5	115.5	109.5	142	142	115	124	130	110	152	126	128	114	122	114	124	158	148	148	150	144	150	152	158	80	147.5	185	98.5	107.5	145.5	165.5	67.5	107.5	79.5	90	117.5	101.5	105.5	103.5	109.5	76	68.5	72	74	60	60	62	2993	3186	3171	3169	3294	3170	3321	3351	3413	2805	3903	3221.5	3951	4995	5087	NA	3543	3271	3321	3317	3309	3315	3207.5	3022	3376	3551	3488	3436.5	3459	3491	3485	3448.5	3483.5	3463	3473	3449	3460.5	3462	3525.5	2857	3533	3500	3617	3056.5	3429	3431	3142	3362	3588	2918	3571	3497	3549	3649	3617.5	3563	3590	3364	3575	3453	3564.5	3566	3369	3548	3572	3531	3512	3609	2622.5	3417	3502.5	3524	3519.5	3543	3521.5	3496	3556	3493	3514.5
Lycaena_phlaea	42	60	58	68.5	38	70	73.5	28	73.5	38	44	38	40	36	154	148	109.5	124	118	110	142	142	115	120	122	106	158	126	136	120	122	116	126	166	156	158	160	152	158	162	156	92	150	201.5	112	111.5	154	176	66	102	76	84	120	106	112	108	114	74	66.5	76	78	58	56	58	3692	3826	3912	3926	4030	3837	4163	4128	4194.5	3200	4326	3563	4265	3560	3621	3543	NA	4497.5	4583.5	4588	4569.5	4571.5	4456.5	4195	4130	4448	4315	4263.5	4312	4334	4375	4316	4347	4382	4334	4334	4339.5	4346	4451.5	3494	4421	4377	4524	3781.5	4232	4195	3881	4154	4434	3566	4461	4357	4436.5	4520	4511	4421	4518	4103	4380	4237	4344	4385	4159	4453	4443	4400	4437	4480	3127	4238	4327.5	4391	4436	4414	4356	4402	4407	4372	4403.5
Glaucopsyche_alexis	36	60	58	66	36	66	69.5	28	69.5	34	42	34	36	32	150	144	103.5	114	106	102	130	130	103	116	112	100	146	120	126	114	114	112	120	152	146	148	152	146	150	152	152	88	148	181.5	102	102	144	162	64	98	74	72	106	90	98	92	96	64	64	64	66	50	46	48	3403	3510	3624	3626	3683	3533.5	3790	3875	3899.5	2987	3960	3243	3873.5	3268	3317	3271	4497.5	NA	4940	4902	4926	4908	4756.5	4438	3773	4066	3939.5	3878	3971.5	3947.5	4001	3936	3946	3967.5	3988	4000	4005.5	3971.5	4042	3328	4020	4043	4132	3408	3873.5	3834	3582.5	3759	4058	3273	4048	4036	4026.5	4150	4133	4083	4116.5	3763.5	4018	3876	4018.5	3979	3788	4064	4021.5	4029.5	4020	4098	2853	3850	3962	4005	3995	4010	4003.5	3952	4012	3957.5	4024.5
Celastrina_argiolus	34	52	56	60.5	36	70	75.5	28	75.5	36	42	36	38	34	146	144	106	122	116	106	140	140	107	116	118	100	152	120	130	116	120	120	122	158	148	154	154	150	156	158	156	92	164	201.5	103	104	152	168	70	104	78	82	116	102	108	104	110	76	68.5	72	74	58	56	58	3451	3592	3690	3688	3766.5	3665.5	3840	3884	3930.5	3011	4000	3285	3909.5	3314	3373	3321	4583.5	4940	NA	4992	5006	5030	4847.5	4516	3873	4142	4027.5	3992	4013.5	4028	4061	3982	4034	4041.5	4044	4028	4023.5	4027.5	4120	3360	4122	4077.5	4220	3494.5	3978	3922	3631.5	3861	4138	3357	4144	4094	4098.5	4222	4203	4115	4178.5	3829.5	4060	3960	4064	4081	3888	4134	4117.5	4105.5	4090	4160	2922.5	3932	4010.5	4090	4101	4084	4063	4050	4114	4045.5	4088.5
Plebejus_argus	40	60	58	66	36	62	67.5	28	77.5	40	46	40	42	38	154	146	106	124	112	108	134	134	107	118	116	104	152	124	130	114	120	114	126	160	154	154	160	148	156	158	154	90	152	197.5	109	103.5	154	178	68	106	80	86	118	102	106	102	108	72	70.5	72	74	56	52	54	3417	3530	3640	3630	3722.5	3595	3822	3892	3935	2991	4000	3301.5	3917	3350	3367	3317	4588	4902	4992	NA	5112	5076	4937	4585	3843	4090	4021	3937.5	4025	4014	4073	3994	3988	4039	4044	4021	4033.5	4013	4077.5	3350	4092	4116	4220	3471	3932	3886	3616.5	3838.5	4108	3307.5	4096	4024	4143	4198	4171	4109	4146	3805	4058	3932	4030	4059	3832	4094	4091	4067	4056	4150	2915.5	3926	3994	4070	4081	4084	4061	4010	4090	4033	4090.5
Cyaniris_semiargus	34	58	52	60	34	64	71.5	32	73.5	36	42	36	38	34	146	144	105.5	120	108	104	134	134	105	116	114	102	148	120	126	112	116	114	122	156	150	150	154	146	152	154	150	92	152	191.5	103.5	98	148	168	68	102	76	86	114	98	104	98	104	72	68.5	70	72	56	52	54	3403	3490	3640	3610	3707	3583.5	3841	3862	3888	2971	3968	3273.5	3881.5	3320	3359	3309	4569.5	4926	5006	5112	NA	5148	4960.5	4616	3824	4090	4005.5	3920	3979.5	4004	4039	3988	4010	3998.5	4017	4017.5	4000.5	3982.5	4072	3352	4066	4067	4176	3428.5	3912	3860	3599	3814.5	4093	3300	4083	4049.5	4064	4186	4159	4109	4144.5	3778.5	4037	3913	4025	4034	3838	4074	4045.5	4051.5	4022	4122	2900.5	3896	3961.5	4051	4051	4052	4027	3978	4068	4001.5	4040
Aricia_agestis	34	54	54	62	34	66	71.5	28	75.5	36	42	36	38	34	148	144	108	120	108	104	136	136	105	116	114	102	150	120	126	112	116	114	122	156	150	150	154	146	152	154	152	92	152	193.5	103	100	150	170	68	104	78	88	112	98	104	98	104	72	68.5	70	72	56	52	54	3403	3540	3642	3646	3741	3589.5	3832	3874	3918.5	2981	3974	3269	3901.5	3328	3351	3315	4571.5	4908	5030	5076	5148	NA	4993.5	4626	3835	4128	3995.5	3958	3967.5	3998	4031	3962	4004	3997.5	4016	4013.5	3995.5	3993.5	4072	3332	4100	4065	4190	3452.5	3920	3896	3609	3818.5	4088	3299	4078	4060	4106.5	4186	4181	4095	4158.5	3785	4042	3914	4022	4049	3842	4114	4069.5	4051.5	4044	4114	2901	3904	3984	4048	4065	4066	4025	4016	4066	4017.5	4054
Lysandra_bellargus	34	50	52	56	34	62	67.5	28	75.5	36	44	34	38	34	144	142	108	120	108	104	136	136	105	116	114	102	150	120	126	112	116	112	122	156	150	150	156	146	152	154	144	92	150	193.5	105	100	152	172	68	104	78	86	116	100	106	100	106	72	70.5	72	74	56	52	54	3318	3441	3515	3507	3605	3502	3743.5	3740.5	3771	2972.5	3880	3160.5	3785.5	3262.5	3262	3207.5	4456.5	4756.5	4847.5	4937	4960.5	4993.5	NA	4693	3727	3960.5	3919.5	3842	3871.5	3885.5	3941	3880	3847.5	3919.5	3934	3938.5	3922.5	3921	3932.5	3255	3974	3981.5	4086	3357	3819	3752	3526	3704.5	3944	3240.5	3948	3934.5	4004.5	4043.5	4065	3987.5	4067.5	3642	3915.5	3761	3905	3921.5	3746.5	3974	3960	3944	3937.5	3989.5	2838.5	3777	3882	3907.5	3934.5	3954	3922.5	3881.5	3938	3922	3907.5
Lysandra_coridon	34	52	52	58	34	58	63.5	26	69.5	34	40	32	36	32	142	138	104	118	108	104	132	132	105	116	114	102	146	118	124	110	116	112	122	158	152	150	156	146	152	154	140	92	144	181.5	103	90	142	162	64	98	74	76	108	92	98	92	98	70	68.5	66	68	54	50	54	3148	3272	3364	3356	3389.5	3316	3526.5	3530.5	3561	2852.5	3663	2964	3590	3083	3088	3022	4195	4438	4516	4585	4616	4626	4693	NA	3529	3752.5	3698	3630.5	3656	3684	3731	3644	3630.5	3712	3732	3728.5	3711.5	3710	3700.5	3075	3749.5	3732	3828	3159.5	3627	3550.5	3320.5	3517.5	3740	3067	3730.5	3714.5	3764.5	3821	3837	3765	3845	3450	3676.5	3540.5	3681	3690.5	3551	3762	3756	3744	3729	3786	2705.5	3564	3667	3700.5	3723	3744	3701.5	3666	3720	3692	3720.5
Danaus_plexippus	42	50	54	60.5	40	64	69.5	24	75.5	32	38	32	34	30	148	144	96	118	106	98	138	138	111	116	120	104	144	124	128	116	120	114	120	152	140	142	144	142	144	146	154	82	142	185.5	84.5	104	141.5	163.5	66	106	80	76	118	92	106	98	104	68	70.5	70	72	56	54	56	3575	3658.5	3716.5	3694.5	3772.5	3661	3829	3893	3963.5	3094	4043.5	3315.5	3958	3375	3436	3376	4130	3773	3873	3843	3824	3835	3727	3529	NA	4199	4095	4027.5	4035	4149	4126	4065	4089	4145	4171	4127	4186.5	4131	4025	3255.5	4045	4066.5	4183	3524.5	3946	3971	3646.5	3886.5	4168	3362	4127	4073	4152	4192	4193	4138	4160	3836	4085	3973	4051.5	4081	3926	4145	4134	4075	4094	4193	3001.5	3949	4109	4095	4118	4133	4154	4129	4157	4065	4094
Pararge_aegeria	40	52	58	62.5	40	66	71.5	24	73.5	34	40	34	36	32	164	156	112	124	118	110	138	138	117	124	128	112	156	130	132	118	130	116	128	162	152	154	154	150	156	158	154	90	152	193.5	100	109.5	144	164	66	106	78	84	114	104	108	104	110	72	64.5	74	78	56	58	56	3690	3826	3878	3902	3988.5	3814	4108	4164	4264.5	3139	4294	3511.5	4227.5	3566	3601	3551	4448	4066	4142	4090	4090	4128	3960.5	3752.5	4199	NA	4805	4770.5	4505	4580	4558	4526	4618	4573	4568	4559	4561.5	4547	4366	3483	4374	4288.5	4464	3737	4246	4240	3854.5	4136	4465	3596	4430	4372	4383.5	4504	4510	4411	4465	4098	4329	4232	4341.5	4345	4142	4461	4461	4399	4421	4494	3111.5	4260	4367.5	4436	4419	4422	4372.5	4402	4431	4359	4410.5
Maniola_jurtina	32	48	52	58	38	62	67.5	22	73.5	32	38	32	34	30	156	142	108	116	110	106	130	130	107	120	120	106	146	124	122	112	126	112	124	154	148	144	150	142	146	148	154	90	148	193.5	96	106	146	166	72	110	80	86	118	108	110	106	112	72	66.5	78	82	58	58	56	3653	3745	3809	3798	3962	3736	4057	4066	4123	3134	4241	3471.5	4127	3549	3570	3488	4315	3939.5	4027.5	4021	4005.5	3995.5	3919.5	3698	4095	4805	NA	4867.5	4394	4464	4462	4414	4385	4474	4479	4500.5	4409.5	4430	4215.5	3391.5	4241	4278	4324	3677	4135	4089	3800	4004.5	4366	3567	4353	4301	4291	4350	4387	4322	4407	3918	4229	4082	4204	4287	4089	4358	4327	4270	4326	4316	3044	4116	4281	4271	4330	4338	4261.5	4246	4282	4287	4254.5
Maniola_hyperantus	34	48	54	58.5	36	66	71.5	24	73.5	32	38	32	34	30	156	148	112	122	114	106	134	134	113	122	124	108	150	124	126	116	126	114	122	156	146	148	150	146	150	152	152	88	148	197.5	96	108	146	166	68	108	80	88	114	104	108	104	110	70	64.5	74	78	56	58	56	3571.5	3664.5	3743.5	3748.5	3872.5	3726.5	3959.5	4003.5	4045.5	3078.5	4164.5	3435.5	4117	3457.5	3517.5	3436.5	4263.5	3878	3992	3937.5	3920	3958	3842	3630.5	4027.5	4770.5	4867.5	NA	4334.5	4386.5	4381.5	4325.5	4360.5	4397.5	4403.5	4383.5	4378	4405.5	4175	3320	4170.5	4146.5	4265.5	3564.5	4054.5	4035.5	3702	3975.5	4296.5	3543.5	4267.5	4196.5	4197	4304.5	4311.5	4226	4291	3909	4168.5	4051.5	4139.5	4216.5	3971.5	4346.5	4279.5	4230.5	4264.5	4297.5	3023	4098.5	4187	4229.5	4276.5	4256.5	4198	4217.5	4262.5	4216.5	4205.5
Limenitis_camilla	40	56	62	66.5	38	68	73.5	26	73.5	36	42	34	38	34	164	156	112	122	122	114	138	138	115	128	130	114	160	128	136	122	134	114	132	166	156	156	158	152	158	160	154	92	152	189.5	100	111.5	150	176	68	108	78	94	116	102	106	102	108	72	64.5	74	76	54	54	54	3605	3699	3789	3780	3918.5	3752	3999	4089	4148	3098	4206	3454	4119	3472	3511	3459	4312	3971.5	4013.5	4025	3979.5	3967.5	3871.5	3656	4035	4505	4394	4334.5	NA	4520	4537	4480	4467	4508	4450	4486.5	4432	4442	4216	3439.5	4243	4257.5	4350	3688.5	4152	4117	3828	4000	4310	3536	4337	4227	4244.5	4371	4353	4314	4330	3982	4193	4073	4241	4270.5	4023	4398	4345	4328	4340	4376	3060	4168	4251.5	4296	4341	4338	4291.5	4258	4316	4246	4316
Boloria_selene	35	51	53	59	35.5	56	59.5	26	71.5	35	41	33	35	31	153	151	114	125	115	111	134	134	110.5	123.5	121.5	109.5	153	131	133	117.5	125	112	127	159	153	151	157	147.5	151	155	149.5	88	146	195.5	90	105	148	173	64	104	76	88	116	100	102	98	104	68	64.5	72	76	52	52	50	3669.5	3791	3867	3855	3965.5	3769	4080	4068	4175	3119	4266.5	3506	4109	3520	3565	3491	4334	3947.5	4028	4014	4004	3998	3885.5	3684	4149	4580	4464	4386.5	4520	NA	4967.5	4464	4486	4536	4570	4526	4526	4497	4285.5	3447.5	4300	4285	4388	3735.5	4186	4230	3793	4032	4412	3603	4386	4350	4343	4420	4436	4368	4392	4003	4282	4158	4246.5	4246	4125	4374	4369	4312	4340	4408	3060	4156	4348.5	4315	4333	4368	4350.5	4315	4360	4320	4300.5
Fabriciana_adippe	34	54	58	62	36	62	67.5	26	69.5	34	40	32	34	30	152	146	108	118	110	106	128	128	111	124	122	110	148	126	124	116	120	110	124	156	150	148	154	148	148	152	158	94	144	181.5	98	104	142	168	64	104	76	86	110	96	104	96	102	66	64.5	68	72	48	48	46	3673	3746	3837	3839	3937	3788	4104	4086	4136.5	3160	4255.5	3489	4134.5	3490	3557	3485	4375	4001	4061	4073	4039	4031	3941	3731	4126	4558	4462	4381.5	4537	4967.5	NA	4516	4488	4542	4558	4544.5	4485	4502	4281.5	3429.5	4306	4273	4403	3766	4153.5	4190	3817.5	4026	4375	3602	4356	4316	4319.5	4388	4422	4319	4390	4006	4295	4146	4225	4255	4114	4373	4381	4342	4331	4386	3026.5	4134	4284.5	4308	4342	4362	4324	4296	4339	4302	4308
Mellicta_athalia	38	56	60	62	42	64	73.5	30	65.5	36	46	36	38	34	152	146	108	116	108	104	128	128	111	122	120	108	152	130	128	112	128	112	128	156	150	148	154	146	150	152	152	90	142	179.5	106	103.5	152	168	66	102	74	88	118	102	102	100	104	68	60.5	76	78	54	52	56	3623	3730	3794	3782	3899.5	3735	4048	4042	4103	3124	4266.5	3470.5	4102	3507.5	3516.5	3448.5	4316	3936	3982	3994	3988	3962	3880	3644	4065	4526	4414	4325.5	4480	4464	4516	NA	4974	4576	4598	4612	4526	4531.5	4236	3429.5	4274	4300.5	4388	3718	4142	4134	3846	3990	4311	3554	4296	4260	4287.5	4358	4413	4343	4396	4020.5	4221	4084	4271	4231	4064	4343	4331	4320	4303	4370	3029.5	4148	4312	4277	4300	4336	4314	4282	4295	4288	4320
Melitaea_cinxia	40	54	58	62.5	44	68	76	30	67.5	34	42	34	36	32	154	152	107.5	118	112	104	134	134	117	122	124	108	154	130	130	118	128	116	126	162	152	154	154	150	156	158	160	90	148	189.5	109	103.5	146	166	66	106	78	86	114	102	104	100	106	70	58.5	74	76	54	54	58	3621	3720	3806	3798	3939.5	3722	4036	4049	4140	3133	4236	3504.5	4112.5	3517	3548	3483.5	4347	3946	4034	3988	4010	4004	3847.5	3630.5	4089	4618	4385	4360.5	4467	4486	4488	4974	NA	4597	4594	4565.5	4558	4575	4286	3439.5	4304	4202.5	4370	3697.5	4154	4164	3788.5	4030	4351	3522.5	4318	4268	4295.5	4405	4417	4331	4369	4026.5	4229	4172	4269.5	4255	4056	4357	4350	4315	4305	4390	3035.5	4148	4290.5	4313	4322	4310	4294	4298	4357	4265	4330.5
Vanessa_atalanta	40	56	62	66.5	44	68	71.5	26	75.5	34	42	34	36	32	162	150	108	130	122	114	142	142	117	122	124	110	152	128	132	116	130	118	128	160	150	148	150	144	150	152	156	88	150	195.5	100	105.5	152	172	66	106	76	82	120	108	114	108	114	70	64.5	76	78	56	56	58	3681	3750	3800	3826	3945.5	3823	4051	4069	4144	3160	4235	3508.5	4170.5	3514	3551	3463	4382	3967.5	4041.5	4039	3998.5	3997.5	3919.5	3712	4145	4573	4474	4397.5	4508	4536	4542	4576	4597	NA	5114	5034	5030	5068	4275.5	3405.5	4301	4286	4418	3697.5	4188	4161	3808	4028	4385	3595	4397	4273	4256	4390	4373	4300	4387	4015	4266	4155	4222	4289	4072	4391	4387.5	4340	4361	4398	3059	4172	4277	4326	4372	4344	4284.5	4308	4329	4272	4324
Vanessa_cardui	30	52	56	60	40	64	67.5	26	75.5	30	36	28	32	28	154	144	106	124	116	112	138	138	111	120	118	108	144	124	124	110	124	114	124	150	144	140	146	138	142	144	148	86	148	195.5	91	100	154	170	66	106	76	82	120	108	112	106	112	68	62.5	76	78	56	54	56	3676	3790	3813	3832	3946	3809	4054	4078	4117	3151	4297	3464.5	4148.5	3552	3561	3473	4334	3988	4044	4044	4017	4016	3934	3732	4171	4568	4479	4403.5	4450	4570	4558	4598	4594	5114	NA	5060.5	5014	4996	4277.5	3429.5	4254	4295	4376	3689.5	4184	4202	3798.5	4032	4403	3603	4334	4338	4312	4396	4461	4374	4425	4024.5	4280	4166	4281.5	4265	4100	4357	4335.5	4300	4323	4392	3050	4112	4327.5	4324	4322	4350	4340.5	4280	4343	4304	4294.5
Nymphalis_polychloros	32	52	54	58	40	64	69.5	26	75.5	30	38	30	32	28	156	146	107.5	124	114	110	138	138	111	120	118	108	144	124	124	110	124	114	124	152	146	140	146	138	142	144	152	86	146	191.5	92	104	152	168	66	106	76	82	118	106	110	104	110	68	62.5	76	78	56	54	56	3685.5	3776	3804	3800	3946.5	3783.5	4075.5	4060	4124.5	3150.5	4263	3482.5	4118.5	3528	3525.5	3449	4334	4000	4028	4021	4017.5	4013.5	3938.5	3728.5	4127	4559	4500.5	4383.5	4486.5	4526	4544.5	4612	4565.5	5034	5060.5	NA	5014	5022	4238.5	3421.5	4245	4299.5	4356	3687	4146	4125	3829.5	3990	4337	3597.5	4329	4297	4280	4362.5	4414.5	4355.5	4434	4023.5	4270	4107	4242	4251.5	4076.5	4373.5	4339	4328	4339.5	4350	3026	4146	4299	4280.5	4310.5	4350	4311	4254	4291.5	4286	4298
Inachis_io	40	52	56	60.5	44	66	71.5	26	73.5	30	40	30	32	28	156	148	105.5	126	118	110	140	140	117	122	124	110	148	124	128	116	126	116	124	154	144	144	146	144	146	148	150	84	144	189.5	88	104	146	164	64	104	74	76	112	100	112	100	104	64	66.5	70	72	50	50	52	3671.5	3758.5	3832.5	3831.5	3928	3778.5	4011.5	4062.5	4145.5	3136.5	4241.5	3485.5	4140	3499.5	3546.5	3460.5	4339.5	4005.5	4023.5	4033.5	4000.5	3995.5	3922.5	3711.5	4186.5	4561.5	4409.5	4378	4432	4526	4485	4526	4558	5030	5014	5014	NA	5068	4265	3431	4251.5	4276.5	4405.5	3658.5	4156.5	4167.5	3778.5	4019.5	4391.5	3559.5	4337.5	4253.5	4272.5	4383.5	4363.5	4336.5	4340.5	4043	4261.5	4153.5	4256	4229.5	4058.5	4357.5	4330.5	4301.5	4327.5	4407.5	3026	4135.5	4285	4293.5	4302.5	4273.5	4307.5	4289.5	4317.5	4247.5	4303.5
Nymphalis_urticae	40	52	56	60.5	42	66	71.5	26	73.5	30	40	30	32	28	156	146	105.5	126	120	112	140	140	117	122	124	110	148	124	128	116	126	114	122	156	146	144	146	144	146	148	150	84	144	187.5	90	102	146	164	64	104	74	76	110	98	110	98	104	62	64.5	68	70	48	48	50	3679	3714	3766	3784	3944.5	3826	4011	4014	4104.5	3142	4194	3499.5	4138.5	3522	3558	3462	4346	3971.5	4027.5	4013	3982.5	3993.5	3921	3710	4131	4547	4430	4405.5	4442	4497	4502	4531.5	4575	5068	4996	5022	5068	NA	4259.5	3398.5	4251	4273	4428	3631.5	4165	4137	3772	4006	4371	3569	4345	4235	4231.5	4354	4348	4272	4369	3993	4256	4135	4207	4257	4054	4351	4349	4308	4321	4360	3020.5	4136	4238	4274	4314	4296	4254.5	4282	4289	4246	4283.5
Endotricha_flammealis	32	52	56	64.5	37	67	71.5	32	73.5	36	42	36	39	34	146	140	110	120	118	110	132	132	109	120	120	104	146	124	128	116	118	116	124	156	146	150	152	150	152	154	144	96	144	191.5	103.5	112	150	164	68	102	74	90	118	100	106	108	112	76	66.5	76	78	58	58	58	3747	3865.5	3956	4000	4120.5	3910	4155	4160	4209	3135.5	4247	3521.5	4153.5	3530	3594.5	3525.5	4451.5	4042	4120	4077.5	4072	4072	3932.5	3700.5	4025	4366	4215.5	4175	4216	4285.5	4281.5	4236	4286	4275.5	4277.5	4238.5	4265	4259.5	NA	3609	4500	4433	4596	3777.5	4315	4319	3930.5	4262.5	4585	3672	4556	4452	4467.5	4630	4617	4561	4594	4202.5	4455.5	4303.5	4441.5	4492	4229	4553	4506	4512	4492.5	4597	3155.5	4338	4415	4492	4528.5	4510	4461	4458	4518	4442	4483
Cnaphalocrocis_medinalis	32	42	48	54.5	36	62	66	26	67.5	38	42	34	41	36	139.5	123.5	94	114	116	104	124	124	102	106	108	94	134	116	120	109.5	108	110	116	140	130	132	136	130	134	136	137.5	81.5	130	179	86	94	133.5	160	68	100	74	80	106	92	100	98	104	70	60.5	68	70	52	52	54	3055.5	3244.5	3318.5	3292	3318.5	3129	3371	3390.5	3423.5	2662	3403.5	2865.5	3314	2879	2911	2857	3494	3328	3360	3350	3352	3332	3255	3075	3255.5	3483	3391.5	3320	3439.5	3447.5	3429.5	3429.5	3439.5	3405.5	3429.5	3421.5	3431	3398.5	3609	NA	3568.5	3544	3669.5	3097.5	3487.5	3457.5	3189.5	3409	3651.5	3011.5	3649.5	3607.5	3617	3706.5	3690	3678.5	3665.5	3337	3525.5	3485.5	3602	3604	3426.5	3627.5	3580.5	3616.5	3571.5	3684.5	2674	3520	3597	3640.5	3620.5	3629.5	3641	3551.5	3623.5	3571.5	3597
Thyatira_batis	40	54	62	64.5	36	65.5	71	30	81.5	40	46	40	42	38	152	154	116	128	122	116	146	146	119	128	130	118	156	136	138	124	128	122	134	168	158	160	162	156	162	164	160	94	152	187.5	105.5	109.5	148	170	68	108	80	94	126	104	112	110	118	78	66.5	78	78	60	58	60	3818	3890	3986	4028	4112.5	3948	4144	4187	4258	3223	4282	3573.5	4199.5	3544	3593	3533	4421	4020	4122	4092	4066	4100	3974	3749.5	4045	4374	4241	4170.5	4243	4300	4306	4274	4304	4301	4254	4245	4251.5	4251	4500	3568.5	NA	4521.5	4676	3957.5	4442	4410	4011	4302	4577	3694	4664	4528	4542	4687	4692	4603	4693	4266.5	4523	4366.5	4465	4555	4269	4665	4643	4593	4599	4660	3238	4430	4495	4558	4599	4566	4528	4564	4593	4521	4540.5
Hylaea_fasciaria	40	56	60	66	34	64	71.5	32	79.5	44	48	42	44	40	154	148	116	120	116	116	140	140	117	128	126	114	152	136	134	120	126	118	134	166	160	156	162	152	158	160	148	88	142	183.5	97.5	111.5	140	162	64	104	74	96	124	102	110	108	116	76	64.5	78	78	58	56	58	3786	3938.5	3994	4011	4106.5	3914.5	4145	4173	4239.5	3148.5	4288.5	3519.5	4158.5	3546	3523	3500	4377	4043	4077.5	4116	4067	4065	3981.5	3732	4066.5	4288.5	4278	4146.5	4257.5	4285	4273	4300.5	4202.5	4286	4295	4299.5	4276.5	4273	4433	3544	4521.5	NA	4882	3984	4552	4514	4039	4278	4576	3653.5	4566	4498	4579	4613	4676.5	4636.5	4699.5	4193	4492	4314.5	4495.5	4532	4307	4647.5	4591.5	4546.5	4596	4649.5	3234.5	4421.5	4545.5	4499.5	4540	4601.5	4569	4509.5	4519.5	4544.5	4555
Ennomos_fuscantarius	40	54	60	64.5	38	68	75.5	30	79.5	40	48	40	42	38	158	146	116	124	124	116	144	144	121	130	132	116	156	136	138	124	128	122	134	170	160	160	162	156	162	164	152	90	150	189.5	101.5	111.5	146	166	66	106	76	94	128	106	114	112	120	82	70.5	80	82	60	64	62	3890	3994	4078	4108	4208	4065	4220	4240	4309	3211	4356	3676	4298	3634	3663	3617	4524	4132	4220	4220	4176	4190	4086	3828	4183	4464	4324	4265.5	4350	4388	4403	4388	4370	4418	4376	4356	4405.5	4428	4596	3669.5	4676	4882	NA	4075.5	4704	4644	4112	4428	4763	3802	4718	4612	4650	4788	4769	4698	4781	4312	4617	4478.5	4603	4683	4381	4745	4720	4698	4689	4780	3336	4556	4604.5	4689	4745	4734	4678	4678	4709	4682	4712
Ectropis_grisescens	40	50	58	58	42	64	67.5	28	77.5	36	43	39	40	36	149.5	132.5	115	114.5	112.5	108.5	133	133	105	116	116	104	143.5	129.5	129	114.5	117.5	113.5	123.5	155.5	149.5	145	149	141	147	149	146.5	86.5	154	178.5	99	109	141.5	164	64	104.5	74	90	118.5	100.5	104.5	102.5	108.5	80.5	65.5	78.5	80.5	58.5	58.5	58.5	3287.5	3433.5	3446	3464.5	3531	3361	3571	3620	3681.5	2794	3764	3080	3605	3056	3092.5	3056.5	3781.5	3408	3494.5	3471	3428.5	3452.5	3357	3159.5	3524.5	3737	3677	3564.5	3688.5	3735.5	3766	3718	3697.5	3697.5	3689.5	3687	3658.5	3631.5	3777.5	3097.5	3957.5	3984	4075.5	NA	4333.5	4334.5	3535	3685	3928.5	3258.5	3997	3911	3916.5	3949	3972	3898.5	3966.5	3600.5	3903	3755	3880	3906	3677	3964.5	3965.5	3893.5	3914	3950.5	2792	3787	3880.5	3916	3948.5	3966.5	3917	3919.5	3916.5	3948.5	3941
Erannis_defoliaria	37	55	61	65.5	41.5	66	73.5	32	79.5	35	39	37	37	33	151	143	114	123	123	115	142	142	116.5	125.5	131.5	113.5	153	133	137	121.5	127	124	131	167	157	157	157	153.5	159	161	153.5	92	148	190	100.5	111	144	163	66	104	74	92	126	106	112	110	118	82	68.5	80	82	62	62	62	3711.5	3809	3840	3868	3951.5	3882	3990	4024	4090.5	3119	4137	3458.5	4053	3484	3489	3429	4232	3873.5	3978	3932	3912	3920	3819	3627	3946	4246	4135	4054.5	4152	4186	4153.5	4142	4154	4188	4184	4146	4156.5	4165	4315	3487.5	4442	4552	4704	4333.5	NA	4982	3909	4156	4486	3685	4494	4382	4393	4510	4497	4437	4507	4065.5	4375	4246.5	4400	4444	4197	4500	4506	4462	4462	4520	3167.5	4296	4375	4435	4468	4490	4410.5	4395	4450	4448	4434
Biston_betularia	36	52	60	60	44	62	67.5	30	79.5	36	38	36	38	34	154	142	118	124	122	118	142	142	117	130	130	118	150	136	136	120	126	120	132	162	156	154	160	150	156	158	158	94	144	194	97.5	111.5	146	168	62	104	76	92	124	108	110	108	118	78	66.5	80	82	60	60	58	3684	3825	3877	3890	3982	3807	4024	4038	4125	3091	4150.5	3414.5	4036	3454	3487	3431	4195	3834	3922	3886	3860	3896	3752	3550.5	3971	4240	4089	4035.5	4117	4230	4190	4134	4164	4161	4202	4125	4167.5	4137	4319	3457.5	4410	4514	4644	4334.5	4982	NA	3905.5	4142	4484	3659	4464	4396	4394.5	4464	4489	4424	4462	4071	4368	4228.5	4346.5	4328	4185	4458	4453	4385	4400	4486	3119.5	4254	4395	4395	4442	4480	4425	4386	4424	4445	4422
Dendrolimus_punctatus	39	50	54	64	31	61	69.5	30	73	38	48	40	41	38	152.5	162.5	119.5	133	122	118	141.5	141.5	115	128	124	114	153.5	138.5	133.5	119.5	126.5	123.5	136.5	162.5	156.5	156.5	160.5	152.5	158.5	161.5	154	90	142	191.5	95	110	137	161.5	68	106	76	91	122	103.5	108	108	112	80	68.5	88	90	64	62	62	3384	3585.5	3643	3639.5	3713.5	3511	3769.5	3729	3752	2888.5	3878	3171	3776.5	3185	3187.5	3142	3881	3582.5	3631.5	3616.5	3599	3609	3526	3320.5	3646.5	3854.5	3800	3702	3828	3793	3817.5	3846	3788.5	3808	3798.5	3829.5	3778.5	3772	3930.5	3189.5	4011	4039	4112	3535	3909	3905.5	NA	3821	4062	3281	4079	3982	4036	4128.5	4147	4078	4136	3739.5	4015.5	3874	3994.5	4046	3830	4087	4080	4039.5	4024.5	4107	2932	3956	3997	4016	4043	4079.5	4044.5	4022.5	4035.5	4027	4055
Bombyx_mori	40	56	62	68.5	36	64	71.5	30	77.5	40	50	40	42	38	144	152	106	120	120	112	142	142	115	122	122	108	146	124	130	122	124	118	132	158	148	150	152	146	152	154	144	78	144	181.5	91.5	109.5	138	158	62	100	72	80	118	100	104	104	112	78	68.5	78	78	62	60	62	3564.5	3728.5	3771.5	3806.5	3901.5	3712.5	3930	3962.5	4027	3070	4052	3354.5	3999.5	3387	3428	3362	4154	3759	3861	3838.5	3814.5	3818.5	3704.5	3517.5	3886.5	4136	4004.5	3975.5	4000	4032	4026	3990	4030	4028	4032	3990	4019.5	4006	4262.5	3409	4302	4278	4428	3685	4156	4142	3821	NA	4395	3548	4396	4286	4301.5	4391	4412.5	4361	4398	4036	4284	4157	4269	4295	4006.5	4373	4322	4280	4321	4410	3118	4196	4279.5	4326.5	4357	4378	4320.5	4306	4321	4294	4304.5
Deilephila_porcellus	34	50	52	54.5	38	68	73.5	30	79.5	36	42	36	38	34	148	150	112	120	120	112	142	142	119	128	132	114	150	130	132	120	126	124	130	164	154	156	158	154	158	160	152	92	154	195.5	95.5	108	146	164	66	104	76	92	124	104	110	108	116	80	70.5	80	82	62	60	62	3854	4034	4112	4132	4205	4004	4200	4276	4324	3171	4303.5	3606	4267	3583	3633	3588	4434	4058	4138	4108	4093	4088	3944	3740	4168	4465	4366	4296.5	4310	4412	4375	4311	4351	4385	4403	4337	4391.5	4371	4585	3651.5	4577	4576	4763	3928.5	4486	4484	4062	4395	NA	3928	4908	4827	4638.5	4804	4776	4731	4736	4329	4602	4482.5	4598.5	4656	4376	4706	4680	4636	4664	4775	3345.5	4536	4623.5	4718	4729	4712	4679.5	4650	4712	4614	4694.5
Manduca_sexta	28	40.5	48	42.5	26	62	66.5	24.5	64	34.5	36.5	34.5	34.5	30.5	132.5	134.5	96.5	102.5	104.5	98.5	118.5	118.5	101	106	110	96	130.5	104.5	110.5	96.5	104.5	104.5	106.5	136.5	126.5	126.5	128.5	126.5	128.5	130.5	136.5	86	130.5	180.5	86	98.5	128.5	138.5	54.5	92.5	64.5	88.5	98.5	92.5	92.5	92.5	96.5	66.5	63	66	70	50.5	50.5	50.5	3166	3353	3360	3356	3374	3288	3431	3461.5	3481.5	2695	3484.5	2937	3459.5	2955	2960	2918	3566	3273	3357	3307.5	3300	3299	3240.5	3067	3362	3596	3567	3543.5	3536	3603	3602	3554	3522.5	3595	3603	3597.5	3559.5	3569	3672	3011.5	3694	3653.5	3802	3258.5	3685	3659	3281	3548	3928	NA	4039	3994	3727	3813	3809	3777	3814	3507.5	3729	3620	3726	3754.5	3564	3806	3778	3772	3805	3831	2769.5	3660	3709	3766	3807.5	3810	3761.5	3726.5	3756	3706	3738
Mimas_tiliae	40	54	58	62.5	40	68	73.5	32	79.5	40	46	40	42	38	156	150	114	126	124	116	144	144	121	130	132	116	154	134	136	122	128	122	134	170	160	160	162	156	162	164	158	94	154	195.5	107.5	111.5	148	170	64	104	76	92	122	102	108	106	114	78	68.5	78	80	60	58	60	3848	3963	4023	4062	4179	3958	4264	4260	4334	3213	4298.5	3615.5	4237.5	3582	3617	3571	4461	4048	4144	4096	4083	4078	3948	3730.5	4127	4430	4353	4267.5	4337	4386	4356	4296	4318	4397	4334	4329	4337.5	4345	4556	3649.5	4664	4566	4718	3997	4494	4464	4079	4396	4908	4039	NA	4928	4579	4749	4704	4653	4708	4311	4616	4452.5	4564	4648	4384	4692	4684	4651	4668	4740	3300	4538	4557	4644	4693	4688	4623.5	4630	4636	4591	4626.5
Laothoe_populi	30	48	48	50	36	68	71.5	30	75.5	36	42	36	38	34	144	140	112	118	114	110	136	136	111	124	122	110	144	130	128	116	120	120	128	158	152	150	154	148	152	154	150	92	152	183.5	96.5	108	140	158	62	102	76	90	120	100	104	104	110	76	64	78	80	60	56	58	3762	3916	3968	3992	4101	3850	4202	4154	4206	3139	4281.5	3491.5	4139.5	3526	3561	3497	4357	4036	4094	4024	4049.5	4060	3934.5	3714.5	4073	4372	4301	4196.5	4227	4350	4316	4260	4268	4273	4338	4297	4253.5	4235	4452	3607.5	4528	4498	4612	3911	4382	4396	3982	4286	4827	3994	4928	NA	4576	4675	4723	4638	4686	4192.5	4539	4378.5	4563.5	4507	4325	4609	4557	4553	4557	4662	3218	4390	4548	4559	4564	4616	4584.5	4516	4559	4539	4510.5
Clostera_curtula	38	54	56	60	34	66	71.5	28	77.5	40	44	40	40	36	148	148	114	124	118	114	142	142	117	128	124	112	146	132	132	116	122	116	130	158	152	150	156	146	152	154	166	96	144	193.5	106.5	109.5	144	164	66	108	80	94	124	106	112	112	116	78	68.5	80	82	60	56	58	3783.5	3994.5	3988.5	4021	4132.5	3847	4170.5	4214.5	4279.5	3231.5	4348.5	3538.5	4197	3602	3598	3549	4436.5	4026.5	4098.5	4143	4064	4106.5	4004.5	3764.5	4152	4383.5	4291	4197	4244.5	4343	4319.5	4287.5	4295.5	4256	4312	4280	4272.5	4231.5	4467.5	3617	4542	4579	4650	3916.5	4393	4394.5	4036	4301.5	4638.5	3727	4579	4576	NA	4792.5	4852	4763	4805.5	4275.5	4627	4425	4617.5	4607.5	4357	4666.5	4648.5	4585	4636.5	4713.5	3303	4481	4645	4622	4633	4699	4680.5	4604.5	4621	4600.5	4627
Phalera_bucephala	34	50	56	60.5	36	68	73.5	30	79	36	42	36	38	34	146	148	116	122	118	110	144	144	119.5	130	129.5	113.5	150	130	132	120	122	122	128	161.5	151.5	154	156	152	156	158	158	93.5	151.5	197	98.5	109.5	145.5	161.5	66	106	80	93.5	123.5	104	112	110	116	78	68	78	80	60	58	60	3883.5	4053	4145	4165.5	4237.5	4043.5	4236	4326	4386.5	3256	4417	3685	4335	3642	3691	3649	4520	4150	4222	4198	4186	4186	4043.5	3821	4192	4504	4350	4304.5	4371	4420	4388	4358	4405	4390	4396	4362.5	4383.5	4354	4630	3706.5	4687	4613	4788	3949	4510	4464	4128.5	4391	4804	3813	4749	4675	4792.5	NA	4997	4941.5	4955.5	4418	4716	4559.5	4693.5	4766.5	4450	4824	4802	4789	4784	4876	3366.5	4628	4699	4803	4819	4793	4773.5	4734	4806	4710	4774
Notodonta_dromedarius	32	48	52	56	34	64	69.5	30	79.5	36	42	36	38	34	144	144	118	120	118	114	146	146	116	134	130	118	150	128	132	118	124	114	132	160	154	152	158	150	154	156	152	94	146	193.5	93.5	108	146	164	66	106	78	94	124	104	108	106	114	76	66.5	78	80	60	56	58	3872	4067	4108	4130	4262	4020	4291	4315	4361.5	3261	4460	3643.5	4310	3654.5	3665.5	3617.5	4511	4133	4203	4171	4159	4181	4065	3837	4193	4510	4387	4311.5	4353	4436	4422	4413	4417	4373	4461	4414.5	4363.5	4348	4617	3690	4692	4676.5	4769	3972	4497	4489	4147	4412.5	4776	3809	4704	4723	4852	4997	NA	5074	5125	4412.5	4743	4544	4723.5	4738	4480	4850	4799	4761	4796	4855	3375	4597	4752.5	4797	4793	4829	4833.5	4747	4802	4745	4747.5
Pheosia_tremula	32	48	52	56	34	63.5	69	30	81.5	36	42	36	38	34	142	148	115.5	120	118	114	144	144	115	136	132	120	152	130	134	120	126	116	134	162	156	154	160	152	156	158	154	94	148	193.5	92.5	108	146	162	66	106	78	94	124	104	108	106	114	76	66.5	78	80	60	56	58	3854	4000	4072	4072	4202	3977	4226	4257	4311.5	3214	4382	3600.5	4222	3606	3610	3563	4421	4083	4115	4109	4109	4095	3987.5	3765	4138	4411	4322	4226	4314	4368	4319	4343	4331	4300	4374	4355.5	4336.5	4272	4561	3678.5	4603	4636.5	4698	3898.5	4437	4424	4078	4361	4731	3777	4653	4638	4763	4941.5	5074	NA	5117	4381	4684	4485	4682.5	4679	4422	4803	4729	4740	4744	4824	3330.5	4566	4702	4746	4744	4770	4805.5	4654	4750	4680	4704
Pheosia_gnoma	32	48	52	56	34	64	69.5	30	79.5	36	42	36	38	34	146	144	117.5	120	114	110	142	142	115	130	126	114	146	130	128	116	120	116	128	160	154	150	156	148	152	154	152	94	146	191.5	96.5	108	146	164	66	106	78	94	124	104	108	106	114	76	66.5	78	80	60	56	60	3903	4034	4085	4112	4244.5	4044	4287	4276	4315	3257	4410	3630	4283	3647	3638	3590	4518	4116.5	4178.5	4146	4144.5	4158.5	4067.5	3845	4160	4465	4407	4291	4330	4392	4390	4396	4369	4387	4425	4434	4340.5	4369	4594	3665.5	4693	4699.5	4781	3966.5	4507	4462	4136	4398	4736	3814	4708	4686	4805.5	4955.5	5125	5117	NA	4377.5	4733	4530.5	4686	4742	4477	4830	4806	4768	4771	4811	3370.5	4594	4705	4737	4771	4828	4762.5	4716	4731	4742	4716.5
Euproctis_similis	38	50	54	60.5	38	70	75.5	32	81.5	40	44	38	42	38	144	142	110	126	124	116	140	140	119	128	136	116	146	126	128	118	118	116	126	156	146	150	152	146	152	154	158	90	150	177.5	100.5	109.5	142	162	66	104	76	96	124	110	120	118	122	84	70.5	82	84	62	60	62	3542	3707	3777	3797.5	3846.5	3694.5	3839	3937.5	3988	3025.5	4056.5	3392.5	4000	3349	3411	3364	4103	3763.5	3829.5	3805	3778.5	3785	3642	3450	3836	4098	3918	3909	3982	4003	4006	4020.5	4026.5	4015	4024.5	4023.5	4043	3993	4202.5	3337	4266.5	4193	4312	3600.5	4065.5	4071	3739.5	4036	4329	3507.5	4311	4192.5	4275.5	4418	4412.5	4381	4377.5	NA	4571	4226	4407.5	4370.5	4136	4451	4422	4430	4393	4482	3150	4287.5	4299	4367	4373.5	4409	4389	4327	4369	4328.5	4411
Lymantria_monacha	38	52	52	58	36	68	73.5	30	79.5	40	46	40	42	38	148	146	117.5	126	118	114	140	140	117	130	130	116	150	134	132	120	124	118	132	160	154	152	158	148	154	156	160	98	150	187.5	105.5	109.5	144	166	68	106	78	96	128	108	112	110	118	80	70.5	82	84	62	58	60	3837	3972	4006	4018	4106.5	3921	4148	4194	4241.5	3201	4340	3630	4213	3584	3642	3575	4380	4018	4060	4058	4037	4042	3915.5	3676.5	4085	4329	4229	4168.5	4193	4282	4295	4221	4229	4266	4280	4270	4261.5	4256	4455.5	3525.5	4523	4492	4617	3903	4375	4368	4015.5	4284	4602	3729	4616	4539	4627	4716	4743	4684	4733	4571	NA	4545.5	4703.5	4680	4427	4674	4697	4667	4640	4703	3302	4460	4561	4622	4638	4696	4631.5	4576	4606	4602	4612.5
Schrankia_costaestrigalis	40	56	62	66.5	36	70	76.5	28	75.5	42	46	40	40	36	148	148	109.5	126	118	110	140	140	115	126	126	112	150	128	130	120	120	114	124	160	150	154	154	150	156	158	152	88	152	195.5	98.5	109.5	140	164	66	104	76	92	116	100	106	104	110	76	64.5	74	76	58	56	58	3687	3877.5	3936	3936	3970.5	3825	3998	4089	4129.5	3093	4177	3493.5	4084	3456	3521	3453	4237	3876	3960	3932	3913	3914	3761	3540.5	3973	4232	4082	4051.5	4073	4158	4146	4084	4172	4155	4166	4107	4153.5	4135	4303.5	3485.5	4366.5	4314.5	4478.5	3755	4246.5	4228.5	3874	4157	4482.5	3620	4452.5	4378.5	4425	4559.5	4544	4485	4530.5	4226	4545.5	NA	4595	4547	4251	4496	4503.5	4461.5	4496	4554.5	3184.5	4322.5	4429	4495	4508	4494.5	4480	4437.5	4484	4433.5	4471
Laspeyria_flexula	44	54	60	62.5	38	72	75.5	30	75.5	38	44	40	44	38	148	152	112	126	122	114	138	138	117	124	126	110	152	130	132	120	120	120	126	164	154	152	152	148	154	156	148	98	154	189.5	108.5	111.5	142	162	66	102	78	90	118	100	108	108	112	76	62	76	78	58	56	58	3793	3962.5	3993.5	3974.5	4078	3901	4116	4196.5	4241.5	3205.5	4387.5	3582	4224	3591	3629.5	3564.5	4344	4018.5	4064	4030	4025	4022	3905	3681	4051.5	4341.5	4204	4139.5	4241	4246.5	4225	4271	4269.5	4222	4281.5	4242	4256	4207	4441.5	3602	4465	4495.5	4603	3880	4400	4346.5	3994.5	4269	4598.5	3726	4564	4563.5	4617.5	4693.5	4723.5	4682.5	4686	4407.5	4703.5	4595	NA	4648	4411	4640	4631	4643	4614	4749.5	3269.5	4438	4597	4599.5	4598	4670	4662	4540	4604.5	4583	4634.5
Spilosoma_lubricipeda	36	50	56	60.5	34	68	73.5	32	77.5	36	42	36	38	34	151.5	146	116	126	120	112	142	142	115	124	128	110	148	127	130	120	122	120	124	162	152	152	154	150	152	156	152	96	156	197.5	98.5	112	144	166	70	106	80	94	124	104	114	112	118	80	70.5	80	80	60	60	62	3816.5	3952	4017	4048	4138.5	3963	4182	4237	4272	3206.5	4296	3599	4212	3575	3593	3566	4385	3979	4081	4059	4034	4049	3921.5	3690.5	4081	4345	4287	4216.5	4270.5	4246	4255	4231	4255	4289	4265	4251.5	4229.5	4257	4492	3604	4555	4532	4683	3906	4444	4328	4046	4295	4656	3754.5	4648	4507	4607.5	4766.5	4738	4679	4742	4370.5	4680	4547	4648	NA	4421	4764	4720	4691	4697.5	4708	3333.5	4534	4558	4697	4727	4696	4642.5	4618	4679	4615	4645
Hypena_proboscidalis	34	48	50	56.5	34	70	77.5	32	77.5	36	42	36	38	34	143.5	146	111.5	117.5	119.5	111.5	141.5	141.5	116.5	121.5	123.5	109.5	143.5	123.5	125.5	115.5	117.5	113.5	123.5	157.5	147.5	147.5	149.5	145.5	149.5	151.5	159.5	98	152	189.5	108.5	106	144	160	66	110	76	92	126	108	116	114	120	81.5	72.5	79.5	83.5	59.5	61.5	61.5	3619	3771	3840	3842	3939	3758	3964	3966	4041	3068.5	4074.5	3325	3942	3394	3406	3369	4159	3788	3888	3832	3838	3842	3746.5	3551	3926	4142	4089	3971.5	4023	4125	4114	4064	4056	4072	4100	4076.5	4058.5	4054	4229	3426.5	4269	4307	4381	3677	4197	4185	3830	4006.5	4376	3564	4384	4325	4357	4450	4480	4422	4477	4136	4427	4251	4411	4421	NA	4428	4425	4390	4388	4430	3161.5	4222	4338.5	4347	4399	4460	4405	4336	4388	4396	4365
Abrostola_tripartita	36	50	56	60.5	36	68	73.5	30	79.5	36	42	36	38	34	148	152	114	122	120	112	146	146	113	126	128	112	152	126	134	120	124	116	130	164	154	152	154	150	154	156	152	94	152	197.5	97.5	112	144	162	68	108	80	96	122	106	114	112	116	78	72.5	76	78	59.5	58	60	3850	3992	4106	4118	4220.5	4002	4200	4272	4325	3265	4366	3658.5	4290.5	3565	3603	3548	4453	4064	4134	4094	4074	4114	3974	3762	4145	4461	4358	4346.5	4398	4374	4373	4343	4357	4391	4357	4373.5	4357.5	4351	4553	3627.5	4665	4647.5	4745	3964.5	4500	4458	4087	4373	4706	3806	4692	4609	4666.5	4824	4850	4803	4830	4451	4674	4496	4640	4764	4428	NA	5060	5032	4980	5003	3445	4742	4830	4896	4968	4914	4881.5	4866	4914	4852	4918.5
Autographa_gamma	40	54	58	62.5	38	68	73.5	32	79.5	40	46	40	42	38	150	154	116	126	118	110	144	144	117	124	128	112	150	130	132	118	122	116	128	166	156	152	154	148	154	156	156	92	150	195.5	101.5	111.5	142	164	68	108	80	96	124	106	114	112	116	78	70.5	76	78	59.5	58	60	3842	3964	4032	4074	4161.5	4002	4180	4210	4275	3247.5	4365.5	3665.5	4296.5	3595	3627	3572	4443	4021.5	4117.5	4091	4045.5	4069.5	3960	3756	4134	4461	4327	4279.5	4345	4369	4381	4331	4350	4387.5	4335.5	4339	4330.5	4349	4506	3580.5	4643	4591.5	4720	3965.5	4506	4453	4080	4322	4680	3778	4684	4557	4648.5	4802	4799	4729	4806	4422	4697	4503.5	4631	4720	4425	5060	NA	5179	4891	4952	3423.5	4697	4787.5	4855	4887	4887	4822.5	4839	4860	4820	4878
Autographa_pulchrina	34	50	54	56.5	36	70	73.5	32	77.5	36	42	36	38	34	144	152	112	120	112	104	140	140	113	120	124	108	144	126	128	116	116	118	122	160	150	146	148	144	148	150	156	98	148	193.5	104.5	110	140	156	66	106	80	96	124	106	114	114	116	78	70	78	80	59.5	58	60	3812	3904	4006	4010	4117	3986	4129	4193	4242	3216	4310	3628	4216.5	3552	3611	3531	4400	4029.5	4105.5	4067	4051.5	4051.5	3944	3744	4075	4399	4270	4230.5	4328	4312	4342	4320	4315	4340	4300	4328	4301.5	4308	4512	3616.5	4593	4546.5	4698	3893.5	4462	4385	4039.5	4280	4636	3772	4651	4553	4585	4789	4761	4740	4768	4430	4667	4461.5	4643	4691	4390	5032	5179	NA	4860	4952	3384	4692	4744	4818	4862	4860	4809.5	4774	4828	4792	4860.5
Craniophora_ligustri	34	50	50	56.5	32	62	67.5	30	79.5	36	42	36	38	34	142	154	116	114	120	112	150	150	117	130	132	116	152	126	134	120	124	116	130	164	154	154	156	152	156	158	152	92	148	195.5	99.5	110	146	158	66	102	74	94	124	104	112	110	116	76	68.5	76	78	58	56	58	3824	3938	4030	4034	4198	3961	4146	4220	4286.5	3229	4308	3634.5	4214.5	3535	3579	3512	4437	4020	4090	4056	4022	4044	3937.5	3729	4094	4421	4326	4264.5	4340	4340	4331	4303	4305	4361	4323	4339.5	4327.5	4321	4492.5	3571.5	4599	4596	4689	3914	4462	4400	4024.5	4321	4664	3805	4668	4557	4636.5	4784	4796	4744	4771	4393	4640	4496	4614	4697.5	4388	4980	4891	4860	NA	4929	3389	4722	4808	4868	4930	4852	4837.5	4816	4872	4786	4874.5
Amphipyra_tragopoginis	40	50	56	60.5	36	66	71.5	30	75.5	38	44	38	40	36	144	154	112	122	118	112	142	142	117	126	128	112	150	130	132	118	122	116	128	162	152	154	156	150	156	158	156	98	148	193.5	111.5	107.5	142	164	66	106	76	96	122	102	110	108	114	76	66.5	74	76	56	54	56	3855	4012	4094	4092	4165.5	4019	4197	4270	4337	3243	4416	3658	4306.5	3618	3667	3609	4480	4098	4160	4150	4122	4114	3989.5	3786	4193	4494	4316	4297.5	4376	4408	4386	4370	4390	4398	4392	4350	4407.5	4360	4597	3684.5	4660	4649.5	4780	3950.5	4520	4486	4107	4410	4775	3831	4740	4662	4713.5	4876	4855	4824	4811	4482	4703	4554.5	4749.5	4708	4430	5003	4952	4952	4929	NA	3455	4782	4852.5	4926	4939	4940	4936.5	4868	4947	4846	4962.5
Spodoptera_frugiperda	36.5	39	45	52	31.5	61.5	62	28	63	33.5	40	34	37.5	32	136	129	104	108	107	103.5	131	131	103	109	111	99	130	112	113	105	109	105	117	138	128	134	136	130	133	138	151.5	87	127.5	169.5	87	93.5	123	143.5	55	95	64	86	99.5	82	93	90	93.5	72	56.5	60	60	52	50	52	2775	2899.5	2924	2930	2960.5	2821	3018	3026.5	3082	2370	3104	2636	3007	2655.5	2653	2622.5	3127	2853	2922.5	2915.5	2900.5	2901	2838.5	2705.5	3001.5	3111.5	3044	3023	3060	3060	3026.5	3029.5	3035.5	3059	3050	3026	3026	3020.5	3155.5	2674	3238	3234.5	3336	2792	3167.5	3119.5	2932	3118	3345.5	2769.5	3300	3218	3303	3366.5	3375	3330.5	3370.5	3150	3302	3184.5	3269.5	3333.5	3161.5	3445	3423.5	3384	3389	3455	NA	3428.5	3399.5	3446	3466	3491	3426	3433	3442	3435	3410.5
Spodoptera_exigua	40	50	58	60.5	38	64	69.5	32	77.5	38	44	40	40	36	152	156	114	124	120	112	144	144	119	128	130	114	152	132	134	120	124	118	130	166	156	156	158	152	158	160	158	94	152	189.5	104.5	109.5	144	162	64	102	72	96	124	100	108	108	112	72	66.5	70	72	54	52	54	3720	3835	3909	3912	4001	3852.5	4044	4082	4143	3103	4119	3463	4054.5	3420	3469	3417	4238	3850	3932	3926	3896	3904	3777	3564	3949	4260	4116	4098.5	4168	4156	4134	4148	4148	4172	4112	4146	4135.5	4136	4338	3520	4430	4421.5	4556	3787	4296	4254	3956	4196	4536	3660	4538	4390	4481	4628	4597	4566	4594	4287.5	4460	4322.5	4438	4534	4222	4742	4697	4692	4722	4782	3428.5	NA	4625.5	4719	4784	4756	4707.5	4666	4712	4702	4741.5
Mythimna_impura	38	52	58	60	37	66	71.5	30	77.5	40	46	40	42	38	146	154	116	124	116	112	142	142	115	128	126	114	148	132	130	116	122	114	130	160	154	152	158	148	154	156	152	90	148.5	191.5	95.5	104.5	146	165.5	66	106	78	94	124	104	110	108	114	74	68.5	78	80	58	54	56	3744	3948	3995	3979	4107	3864.5	4135.5	4187	4268	3205.5	4344	3565.5	4166.5	3549	3557.5	3502.5	4327.5	3962	4010.5	3994	3961.5	3984	3882	3667	4109	4367.5	4281	4187	4251.5	4348.5	4284.5	4312	4290.5	4277	4327.5	4299	4285	4238	4415	3597	4495	4545.5	4604.5	3880.5	4375	4395	3997	4279.5	4623.5	3709	4557	4548	4645	4699	4752.5	4702	4705	4299	4561	4429	4597	4558	4338.5	4830	4787.5	4744	4808	4852.5	3399.5	4625.5	NA	4858.5	4854	4856	4891	4776	4825	4812	4812
Mamestra_brassicae	34	48	56	58.5	36	68	73.5	30	77.5	36	42	36	38	34	144	146	114	122	120	112	144	144	113	126	128	112	148	122	130	116	120	114	126	158	148	150	152	148	152	154	150	92	152	193.5	96.5	108	147.5	161.5	66	102	76	90	120	101.5	110	108	114	74	66.5	74	76	56	54	56	3809	3944	4031	4060	4145	3957	4137	4241.5	4284	3191.5	4299	3589	4194.5	3521	3577	3524	4391	4005	4090	4070	4051	4048	3907.5	3700.5	4095	4436	4271	4229.5	4296	4315	4308	4277	4313	4326	4324	4280.5	4293.5	4274	4492	3640.5	4558	4499.5	4689	3916	4435	4395	4016	4326.5	4718	3766	4644	4559	4622	4803	4797	4746	4737	4367	4622	4495	4599.5	4697	4347	4896	4855	4818	4868	4926	3446	4719	4858.5	NA	5052	4888	4914.5	4847	4953	4845	4917
Hecatera_dysodea	34	48	54	58.5	36	68	73.5	30	77.5	36	42	36	38	34	146	146	114	122	120	114	144	144	113	126	128	112	148	122	130	116	120	114	126	160	150	150	152	148	152	154	152	94	152	191.5	100.5	108	148	160	66	102	76	90	118	102	110	108	114	74	66.5	74	76	56	54	56	3834	3950	4034	4054	4202	3991	4215	4254	4302.5	3222	4297	3613	4224	3544.5	3584.5	3519.5	4436	3995	4101	4081	4051	4065	3934.5	3723	4118	4419	4330	4276.5	4341	4333	4342	4300	4322	4372	4322	4310.5	4302.5	4314	4528.5	3620.5	4599	4540	4745	3948.5	4468	4442	4043	4357	4729	3807.5	4693	4564	4633	4819	4793	4744	4771	4373.5	4638	4508	4598	4727	4399	4968	4887	4862	4930	4939	3466	4784	4854	5052	NA	4984	4935	4912	4982	4912	4974
Ochropleura_plecta	40	52	56	60	36	66	71.5	30	79.5	40	46	42	44	40	148	150	114	126	118	114	138	138	115	128	126	114	146	130	128	116	120	112	128	160	154	150	156	146	152	154	162	98	148	189.5	108.5	107.5	144	164	64	104	74	98	122	106	112	110	114	76	69	76	78	58	54	56	3853	4003	4021	4058	4178	3975	4266	4214	4282.5	3249	4379	3617.5	4222.5	3588	3591	3543	4414	4010	4084	4084	4052	4066	3954	3744	4133	4422	4338	4256.5	4338	4368	4362	4336	4310	4344	4350	4350	4273.5	4296	4510	3629.5	4566	4601.5	4734	3966.5	4490	4480	4079.5	4378	4712	3810	4688	4616	4699	4793	4829	4770	4828	4409	4696	4494.5	4670	4696	4460	4914	4887	4860	4852	4940	3491	4756	4856	4888	4984	NA	5065.5	5000	4906	4950	4954
Noctua_fimbriata	38	48	54	56	36	62	67.5	30	77.5	36	42	38	40	36	138	150	112	122	118	114	140	140	115	132	130	118	146	124	128	118	120	108	128	156	150	148	154	148	150	152	152	90	142	183.5	89	102	140	158	64	104	74	88	118	98	110	102	107.5	70	71	70	72	52	48	50	3795.5	3977.5	4039	4019.5	4146	3936.5	4189	4193.5	4266	3194.5	4341.5	3582	4154	3558.5	3570.5	3521.5	4356	4003.5	4063	4061	4027	4025	3922.5	3701.5	4154	4372.5	4261.5	4198	4291.5	4350.5	4324	4314	4294	4284.5	4340.5	4311	4307.5	4254.5	4461	3641	4528	4569	4678	3917	4410.5	4425	4044.5	4320.5	4679.5	3761.5	4623.5	4584.5	4680.5	4773.5	4833.5	4805.5	4762.5	4389	4631.5	4480	4662	4642.5	4405	4881.5	4822.5	4809.5	4837.5	4936.5	3426	4707.5	4891	4914.5	4935	5065.5	NA	4987	4941	4885	4910
Xestia_xanthographa	42	48	54	60.5	38	66	71.5	30	77.5	36	42	38	40	36	138	150	114	122	114	106	142	142	119	126	130	114	144	124	126	118	116	110	122	158	148	148	150	148	150	152	152	90	148	183.5	91	104	138	156	62	102	72	90	114	96	110	102	106	72	71	68	68	52	50	52	3775	3925	4003	4034	4161.5	3917	4136	4160	4246.5	3195	4287	3605	4194.5	3487	3544	3496	4402	3952	4050	4010	3978	4016	3881.5	3666	4129	4402	4246	4217.5	4258	4315	4296	4282	4298	4308	4280	4254	4289.5	4282	4458	3551.5	4564	4509.5	4678	3919.5	4395	4386	4022.5	4306	4650	3726.5	4630	4516	4604.5	4734	4747	4654	4716	4327	4576	4437.5	4540	4618	4336	4866	4839	4774	4816	4868	3433	4666	4776	4847	4912	5000	4987	NA	4878	4832	4864
Phlogophora_meticulosa	34	48	54	58.5	36	68	73.5	30	79.5	36	42	36	38	34	144	150	118	118	120	112	148	148	117	130	132	116	154	128	136	122	124	116	130	164	154	156	158	154	156	160	154	94	152	195.5	95.5	108	146	162	66	106	76	94	124	104	112	110	116	76	68.5	76	76	58	56	58	3848	3940	4048	4049.5	4158	3981	4144	4220	4264.5	3211	4336	3621.5	4192.5	3565	3613	3556	4407	4012	4114	4090	4068	4066	3938	3720	4157	4431	4282	4262.5	4316	4360	4339	4295	4357	4329	4343	4291.5	4317.5	4289	4518	3623.5	4593	4519.5	4709	3916.5	4450	4424	4035.5	4321	4712	3756	4636	4559	4621	4806	4802	4750	4731	4369	4606	4484	4604.5	4679	4388	4914	4860	4828	4872	4947	3442	4712	4825	4953	4982	4906	4941	4878	NA	4862	4922
Cosmia_trapezina	38	52	56	60	36	64	67.5	30	77.5	40	46	40	42	38	146	148	112	122	114	110	138	138	111	124	122	110	146	130	130	114	120	112	126	158	152	150	156	144	152	154	150	92	146	189.5	95.5	107.5	144	164	62	102	76	92	120	100	106	106	110	70	64	76	78	56	52	54	3815	3971	4006	4024	4117.5	3934	4165	4157	4225.5	3220	4288	3567	4160.5	3521	3555	3493	4372	3957.5	4045.5	4033	4001.5	4017.5	3922	3692	4065	4359	4287	4216.5	4246	4320	4302	4288	4265	4272	4304	4286	4247.5	4246	4442	3571.5	4521	4544.5	4682	3948.5	4448	4445	4027	4294	4614	3706	4591	4539	4600.5	4710	4745	4680	4742	4328.5	4602	4433.5	4583	4615	4396	4852	4820	4792	4786	4846	3435	4702	4812	4845	4912	4950	4885	4832	4862	NA	4926
Atethmia_centrago	40	52	58	62.5	38	69.5	75	30	79	40	46	40	42	38	149.5	157.5	114	122	122	114	144	144	117	128	130	114	154	132	134	120	124	118	130	168	158	158	160	152	160	162	163.5	97.5	151.5	193.5	111.5	107.5	146	166	66	106	76	96	122	104	112	110	116	76	68.5	76	78	56	54	56	3801	3970	4046	4064	4148.5	3926.5	4145	4234.5	4301.5	3204	4308.5	3604.5	4229	3531.5	3569.5	3514.5	4403.5	4024.5	4088.5	4090.5	4040	4054	3907.5	3720.5	4094	4410.5	4254.5	4205.5	4316	4300.5	4308	4320	4330.5	4324	4294.5	4298	4303.5	4283.5	4483	3597	4540.5	4555	4712	3941	4434	4422	4055	4304.5	4694.5	3738	4626.5	4510.5	4627	4774	4747.5	4704	4716.5	4411	4612.5	4471	4634.5	4645	4365	4918.5	4878	4860.5	4874.5	4962.5	3410.5	4741.5	4812	4917	4974	4954	4910	4864	4922	4926	NA
